# Supplementary material for: Identification of SNPs and Candidate Genes Associated With Salt Tolerance at the Seedling Stage in Cotton (Gossypium hirsutum L.)
Source: Front Plant Sci. 2018 Jul 11;9:1011. doi: 10.3389/fpls.2018.01011 (PMC6050395; doi:10.3389/fpls.2018.01011)
Supplement: Supplementary file 1 [file Table_1.XLSX]

## Sheet: Table S1
Table S1. List of 713 upland cotton accessions for association mapping in this study
Number	Cultivars/Lines	Source	Salt Tolerance Level	RSR (%)
1	Litai8	Abroad	1	92.0635
2	Xinlu101	North/Northwest China	2	86.5741
3	Chuanmian243	Yangtze River	2	86.2069
4	Zhongwu642	Yellow River	2	84.8485
5	Zhongwu1038	Yellow River	2	84.3
6	Shan401	Yellow River	2	82.3045
7	PD0113	Abroad	2	80.6
8	EE913	Yangtze River	2	80.4444
9	Ekangmian1	Yangtze River	2	80.4444
10	Jiyuan23-24	Yellow River	2	79.6748
11	Zhongwu374-G	Yellow River	2	79.6537
12	EE910	Yangtze River	2	79.5455
13	Zhongkang5	Yellow River	2	79
14	Xiangmian10	Yangtze River	2	76.6667
15	PD0111	Abroad	2	76.6
16	MSCO-11	Abroad	2	76.2
17	Simian3	Yangtze River	2	75.9494
18	CCRI20	Yellow River	2	75.3968
19	Zhongwu3385	Yellow River	3	74
20	Zhongwu1651	Yellow River	3	73.6
21	Han802	Yellow River	3	73.3
22	GP202gl16	Abroad	3	73.1
23	Jiangsumian2	Yellow River	3	72.9
24	Zhongyuan9112	Yellow River	3	72.619
25	Kang7	Abroad	3	72.2222
26	Yumian7	Yellow River	3	71.9048
27	Liaomian7	Yellow River	3	71.4777
28	Yiwu1309	Yellow River	3	71.3768
29	149-F	Abroad	3	70.1754
30	Baowu87-30	Yellow River	3	69.9
31	Tashkent 6	North/Northwest China	3	69.4444
32	American8123	Abroad	3	69.1756
33	Cangdi99	Yellow River	3	68.8645
34	Yu284	Yellow River	3	68.8
35	Cangwu626	Yellow River	3	68.6508
36	Zhong7263	Yellow River	3	68.3
37	JingN3	Yellow River	3	68.2353
38	ZhongRI015	Yellow River	3	68
39	Chuanpei2	Abroad	3	67.8
40	Su7036sobrinus	Yangtze River	3	67.7778
41	Luwu4001	Yellow River	3	67.4797
42	Yimian8	Yellow River	3	67.2
43	Xiawu21	Yellow River	3	67.1429
44	Zhongyuan9111	Yellow River	3	67.0782
45	Shengwu114	Yellow River	3	66.7
46	Zhongwu1051	Yellow River	3	66.7
47	Qinyuan4	Yellow River	3	66.6667
48	SuBR6109	Yangtze River	3	66.6667
49	XiangC48	Yangtze River	3	66.3
50	Shanmian6	Yellow River	3	66.1
51	Jin7308	Yangtze River	3	65.5797
52	Xinluzhong3	North/Northwest China	3	65.1852
53	Zhong6331	Yellow River	3	65.1515
54	Shanmian4	Yellow River	3	64.9485
55	Zhongwu1316kang	Yellow River	3	64.9351
56	Zhongwu962	Yellow River	3	64.9123
57	Zhongwu2313	Yellow River	3	64.8
58	Yuwu302	Yellow River	3	64.7059
59	Kang glandlesscotton	North/Northwest China	3	64.5833
60	Linqing201	Yellow River	3	64.3519
61	Zhong3723	Yellow River	3	64.1791
62	Zhong5581	Yellow River	3	64
63	TX-tgmon	Abroad	3	63.9175
64	ISABC2	Yangtze River	3	63.9
65	Shanmian3	Yellow River	3	63.8889
66	Jimian1	Yellow River	3	62.6016
67	Boygland	Abroad	3	62.5
68	Coker100-wilt	Abroad	3	62.4
69	Jiyuan12-13	Yellow River	3	62.2222
70	Lu16Bt-lu188	Yellow River	3	62.1212
71	Zhongwu1384	Yellow River	3	61.8
72	Shan1155×kang6	Yellow River	3	61.6438
73	Shengwu538	Yangtze River	3	61.6
74	PD3249	Abroad	3	61.5
75	Shanzao2786	Yellow River	3	61.4815
76	Hanwu9216	Yellow River	3	61.3169
77	Yumian19	Yellow River	3	61.25
78	Nongda13	Yellow River	3	61.2403
79	Zhongzhi372	Yellow River	3	61.2
80	Montenegro cotton 1	Abroad	3	60.4938
81	Yu668	Yellow River	3	60.4396
82	Luwu116	Yellow River	3	60.4167
83	Shanmian9	Yellow River	3	60.2151
84	Zhongzi4480	Yellow River	3	59.5556
85	Jiwu2034	Yellow River	3	59.5506
86	AH2	Abroad	3	59.1
87	Zhong3474	Yellow River	3	59
88	Jinmian17	North/Northwest China	3	58.9
89	Cangwu448	Yellow River	3	58.8
90	Kaifeng043	North/Northwest China	3	58.6667
91	Zhongzhi86-6	Yellow River	3	58.6207
92	Shiyuan134	Yellow River	3	58.5
93	Ari3673	Yellow River	3	58.4314
94	Ari3697	Abroad	3	58.3333
95	J02-508	Yellow River	3	58.0392
96	Jimian3	North/Northwest China	3	58.0087
97	ST474	Yangtze River	3	57.971
98	CCRI22	Yellow River	3	57.5
99	Suyou6003	Yangtze River	3	57.4713
100	XiangC105	Yangtze River	3	57.3477
101	Zhongwu1098	Yellow River	3	57.2464
102	Shiwu87-7	Yellow River	3	57.1429
103	Lunong9648	Yellow River	3	56.9231
104	AcalaSJ-3	Abroad	3	56.7901
105	Jimian20	Yellow River	3	56.7708
106	Hengwu87-306	Yellow River	3	56.746
107	PD4381	Abroad	3	56.705
108	EE901	Yangtze River	3	56.6
109	Yunan3	Yellow River	3	56.5217
110	EE911	Yangtze River	3	56.5
111	Suyuan04-3	Abroad	3	56.4394
112	Emian9	Yangtze River	3	56.3725
113	Jiwu302	Yellow River	3	55.8233
114	Zhongzi2858	Yellow River	3	55.6863
115	751893-2	Yellow River	3	55.5556
116	Kang17	Abroad	3	55.1913
117	Xiawu484	Yangtze River	3	55.0725
118	KuqaT94-4	Abroad	3	54.878
119	Suwu77-702	Yangtze River	3	54.5833
120	ZhongzhiBD89	Yellow River	3	54.2735
121	Yumian12	Yellow River	3	53.8095
122	90-4-1	Yellow River	3	53.4
123	CCRI23	Yellow River	3	53.2567
124	Luwu403	Abroad	3	53.252
125	Zhongwu1617	Yellow River	3	53.2
126	Hengwu8930	Yellow River	3	53.1746
127	Jifeng908	Yellow River	3	53.1646
128	Liaowu38B	Yellow River	3	53.1646
129	Sumian4	Yangtze River	3	53.1073
130	LuR8166	Yellow River	3	53.0612
131	Jinmian14	Yellow River	3	53.012
132	Xiawu303	Yellow River	3	53.012
133	Nongzi174	Yellow River	3	52.94
134	9909	Yellow River	3	52.921
135	S-050031	Yellow River	3	52.9
136	Mexico35XL	Yangtze River	3	52.7778
137	Chuan73-27	Yangtze River	3	52.7211
138	Shengwu235	Yellow River	3	52.7132
139	Shangqiu17	Yellow River	3	52.7027
140	Bud glandlesscotton	Abroad	3	52.6515
141	W82-1	Yangtze River	3	52.5926
142	Luwu4006	Yellow River	3	52.5822
143	GP207gl277	Abroad	3	52.549
144	GP95	Yellow River	3	52.3256
145	34line	Yellow River	3	52.2807
146	Shengwu91-5	Yellow River	3	52.2634
147	Shan8092	Yellow River	3	52.1739
148	USSR 91line	Yellow River	3	51.8072
149	Arcot438	Yellow River	3	51.4815
150	Yuwu424	Yellow River	3	51.1111
151	Ekangmian3	Yangtze River	3	51.1
152	CCRI15	Yellow River	3	50.9804
153	Guangli cotton	Yellow River	3	50.8772
154	Sumian11	Yangtze River	3	50.8547
155	Yuwu221	Yellow River	3	50.8197
156	Nongzi479	Abroad	3	50.6329
157	Zhong7259	Yellow River	3	50.6024
158	Jinmian31	Yellow River	3	50.6
159	ZhongkangA	Yellow River	3	50.463
160	Shiwu107	Yellow River	3	50
161	Sichang2lin	Yangtze River	4	49.8039
162	Jinmian38	Yellow River	4	49.8
163	Shan1155	Yellow River	4	49.7175
164	Jiwu2031	Yellow River	4	49.6
165	Shan424	Yellow River	4	49.5238
166	CCRI58	Yellow River	4	49.4118
167	Wusan long lint	Yangtze River	4	49.1228
168	Yun92kang124	Yellow River	4	48.996
169	Liao4493	North/Northwest China	4	48.9362
170	Turkmen upland cotton	Abroad	4	48.8889
171	Xi3	Yangtze River	4	48.7719
172	Acala SJ-5	Abroad	4	48.5944
173	Verticillium-resistance 164	Yellow River	4	48.5185
174	Kang13	North/Northwest China	4	48.4848
175	PD6186	Abroad	4	48.4211
176	Xinluzao17	North/Northwest China	4	48.4
177	Mianyang83-21	Abroad	4	48.2
178	Xiawu493	North/Northwest China	4	48.1013
179	Zhongwu473	Yellow River	4	48.1
180	Zhong10	Yellow River	4	48
181	Nongzi118	Yellow River	4	47.9532
182	Fenwu195	North/Northwest China	4	47.8927
183	Deltapine15	Abroad	4	47.8873
184	Lumianyan21(Lu1138)	Yellow River	4	47.7273
185	Zhong1249	Yellow River	4	47.619
186	Lu343Bt F9	Yellow River	4	47.561
187	Xuzhou142	Yangtze River	4	47.4
188	Jinmian7	Yellow River	4	47.3
189	Nongda61	Yellow River	4	47.3
190	Yuwu228	Yellow River	4	47.1795
191	ZhongArc-185	Yellow River	4	47.0085
192	Bole07-301	Yellow River	4	47
193	PD2164	Abroad	4	46.8254
194	FTA(Pdline)	Abroad	4	46.6667
195	CCRI44	Yellow River	4	46.5909
196	E0902	North/Northwest China	4	46.4539
197	Tu83-161	Abroad	4	46.4
198	Zhong8004	Yellow River	4	46.3602
199	Xinluzao6	North/Northwest China	4	46.2745
200	SGKshixuan321	Yellow River	4	46.1905
201	SuBR6176Bt	Yangtze River	4	46.1187
202	657-84	Yellow River	4	46.0317
203	DP2156	Yangtze River	4	45.8333
204	Jiwu2808	Yellow River	4	45.7875
205	Hanwu143	Yellow River	4	45.4955
206	Shanmian5	Yellow River	4	45.3901
207	ZhongG5	Yellow River	4	44.9799
208	Xiang212	Yangtze River	4	44.8148
209	G45E	Yangtze River	4	44.7
210	Ari1334	Yellow River	4	44.697
211	Lu25A	Yellow River	4	44.5783
212	c6524	Yellow River	4	44.5652
213	Liaomian12	North/Northwest China	4	44.4444
214	Shuofeng165	Yangtze River	4	44.4444
215	Ji668	Yellow River	4	44
216	Jimian8	Yellow River	4	43.8776
217	Yuwu419	Yellow River	4	43.7984
218	A34	Yellow River	4	43.7811
219	Nshangqu big flower	Abroad	4	43.7158
220	R01/Zhongsandu4121	Yellow River	4	43.6782
221	CCRI21	Yellow River	4	43.5374
222	Zhongwu5601	Yellow River	4	43.5294
223	Pengzi70	Yellow River	4	43.3735
224	Lu02-677	Yellow River	4	43.2099
225	Zhongzi9103	Yellow River	4	43.1373
226	Mexico45μ	Yangtze River	4	43.1159
227	Sumian9	Yangtze River	4	42.8571
228	Kang9(Bt)	Abroad	4	42.807
229	Zhongwu0548	Yellow River	4	42.6
230	Shanwu9056	Yellow River	4	42.4908
231	Baowu86-34	Yellow River	4	42.3913
232	Jimian15	Yellow River	4	42.3611
233	Hengmian4	Yellow River	4	42.2222
234	Luwu16	Yellow River	4	42.1769
235	Lumian10	Yellow River	4	42.1687
236	86-4	Yellow River	4	42.1
237	LA887/SuBt	Yangtze River	4	42.0513
238	TM1-IPR	Abroad	4	42
239	Handan	Yellow River	4	41.7582
240	52-128	Yellow River	4	41.6667
241	Zhong31	Yellow River	4	41.6667
242	Xinluzao41	North/Northwest China	4	41.5
243	Fangwu77-382	Yangtze River	4	41.4035
244	Ari971	Abroad	4	41.3
245	Shiwu1718	Yellow River	4	41.2879
246	Guoxinmian3	Yellow River	4	41.2371
247	Liao4418	North/Northwest China	4	41.2371
248	ZhongyuanHST1	Yellow River	4	41.1985
249	Zhong9708-221	Yellow River	4	41.1765
250	Han8901	Yellow River	4	41.0569
251	Zhong507145	Yellow River	4	40.991
252	Zhongwu1440	Yellow River	4	40.9091
253	Nongzi368	Yangtze River	4	40.8602
254	Lumian11	Yellow River	4	40.8451
255	Zhong31-204	Yellow River	4	40.6926
256	Xinluzao38	North/Northwest China	4	40.6393
257	Lu21-2	Yellow River	4	40.613
258	Xuzhou514	Yangtze River	4	40.3509
259	Zhongwu892	Yellow River	4	40.3292
260	Liaowu2152	Yellow River	4	40.3
261	Zhongwu378	Yellow River	4	40.1
262	AcalaSJ-4	Yellow River	4	40
263	CCRI17	Yellow River	4	39.8268
264	CCRI43	Yellow River	4	39.8148
265	Zhong5913-2	Yellow River	4	39.8148
266	Lumian6	Yellow River	4	39.7959
267	Yanmian48	Yellow River	4	39.726
268	Shanmian10	Yellow River	4	39.6624
269	XiangC118	Yangtze River	4	39.6078
270	Jiwu2821	Yellow River	4	39.6
271	Ying99	Yellow River	4	39.4
272	Acala63-69	Abroad	4	39.3258
273	Jizhi17	North/Northwest China	4	39.3258
274	Xiawu459	Yellow River	4	39.3162
275	CCRI10	Yellow River	4	39.2982
276	Sha24-3	Yellow River	4	39.2857
277	Su9108/R03	Yangtze River	4	39.2694
278	Xiangmian2	Yellow River	4	39.2361
279	Zhongwu1092	Yellow River	4	39.2157
280	Suxu138(early-maturing)	Yangtze River	4	39.2
281	CCRI30	Yellow River	4	39.0805
282	Yuwu1020	Yellow River	4	38.9744
283	Jinmian16	Yellow River	4	38.7879
284	Zhong716	Yellow River	4	38.6973
285	Enong071glandlessF3	Abroad	4	38.5768
286	Yun93kang354	Yellow River	4	38.5417
287	Lumianyan28	Yellow River	4	38.4615
288	XiangC90	Yangtze River	4	38.4181
289	Xuzhou1042	Yangtze River	4	38.0435
290	ZhongR1029	Yellow River	4	37.931
291	Lumian12	Yellow River	4	37.9
292	Kang16(Bt)	Abroad	4	37.8788
293	Fenwu-1006	Abroad	4	37.7778
294	Sumian7	Yangtze River	4	37.5439
295	Nongda8	Yellow River	4	37.5
296	Pamaster784	Abroad	4	37.5
297	Xiangmian16	Yangtze River	4	37.5
298	Fangwu7919	Yellow River	4	37.0787
299	Zhongwu14-6	Yellow River	4	37.0787
300	early-maturing long fiber 7	Yangtze River	4	37.037
301	Qinyuan93089	Abroad	4	36.9919
302	S031722	Yellow River	4	36.9176
303	Sumian9108	Yellow River	4	36.9048
304	33B	Yellow River	4	36.715
305	61-3	Yellow River	4	36.6667
306	Liao4853	North/Northwest China	4	36.612
307	Brazil015	Abroad	4	36.6
308	CCRI9	Abroad	4	36.6
309	Arkansas 971	Abroad	4	36.4865
310	Si168	Yangtze River	4	36.4035
311	Lu03-611	Yellow River	4	36.3985
312	McNair220	Abroad	4	36.3095
313	Dianlu-4	Yangtze River	4	36.1702
314	Wanmian8	Yangtze River	4	36.1702
315	Jiyuan55	Yellow River	4	36.1111
316	Yongji1	Yellow River	4	35.9848
317	CCRI30	Yellow River	4	35.8333
318	Ganmian12	Yellow River	4	35.8333
319	K471	Yangtze River	4	35.8333
320	Jiangsumian1	Yangtze River	4	35.7724
321	Kang4	Abroad	4	35.7639
322	Liao823-834-23	North/Northwest China	4	35.6863
323	K042948	Yellow River	4	35.6589
324	Liaomian10	North/Northwest China	4	35.6
325	Zhong99	Yellow River	4	35.5805
326	ZhongR1028	Yellow River	4	35.5311
327	Bu3363	Abroad	4	35.3659
328	Jinmian2	Yellow River	4	35.249
329	（3352-American8123）Bt	Abroad	4	35.1852
330	Ji169	Yellow River	4	35.1598
331	Lumianyan35	Yellow River	4	35.1351
332	Auburn623RNR	Abroad	4	34.9206
333	Acala63-75	Abroad	4	34.9
334	Zhongwu5913-2	Yellow River	4	34.7418
335	Jiangsumian3	Yellow River	4	34.6847
336	Qinli514	Yellow River	4	34.6491
337	Zhongyuan9117	Yellow River	4	34.6405
338	89wu121	Yellow River	4	34.4697
339	Yumian10	Yellow River	4	34.4697
340	Xu261	Yangtze River	4	34.3434
341	GK20	Abroad	4	34.3
342	Huazhong91-0102	Abroad	4	34.2593
343	Changde184	Yangtze River	4	34.2105
344	Kang10	Abroad	4	34.0351
345	ST213	Abroad	4	34.0278
346	Jizi123	Yellow River	4	33.8624
347	Zhongwu268	Yellow River	4	33.8384
348	Super early-maturing 3	Yangtze River	4	33.7719
349	Jimian26	Yellow River	4	33.7398
350	Liaowu29-21B	Abroad	4	33.7349
351	Gaomu	Yangtze River	4	33.7209
352	GK1	Yangtze River	4	33.7079
353	Sunong6	Yangtze River	4	33.6879
354	Lu458	Yellow River	4	33.3333
355	Sumian2	Yangtze River	4	33.3333
356	Yimian4	Yellow River	4	33.3333
357	Kang8(Bt)	Yangtze River	4	32.967
358	Liao354	North/Northwest China	4	32.963
359	Jimian11	Yellow River	4	32.9457
360	Luwu373	Yellow River	4	32.9457
361	Siyangkang76	Abroad	4	32.9457
362	Sumian3	Yangtze River	4	32.9268
363	751164-2	Yellow River	4	32.9167
364	Shiyuan638	North/Northwest China	4	32.9004
365	Fangwu8860	Yellow River	4	32.9
366	PD6179	Abroad	4	32.8431
367	153F	Abroad	4	32.5843
368	Junmian7	Abroad	4	32.5
369	PD0109	Abroad	4	32.5
370	Zhong152	Yellow River	4	32.5
371	Liaomian15	North/Northwest China	4	32.4444
372	F280	Yangtze River	4	32.2751
373	SuBR6202Bt	Abroad	4	32.2464
374	Pingdu28	Yellow River	4	32.2344
375	Australia152	Abroad	4	32.197
376	Shikang278	Yellow River	4	32.1839
377	ChuanR128	Yangtze River	4	32.1569
378	Sumian8	Yangtze River	4	32.0833
379	Cangwu34	Yellow River	4	31.9
380	Stonevill603	Yangtze River	4	31.8519
381	Conventional resistance cotton	Abroad	4	31.8352
382	Zhong521	Yellow River	4	31.7647
383	Zhong2201	Yellow River	4	31.6456
384	Liao7083	North/Northwest China	4	31.6151
385	Zhong4612yaH	Yellow River	4	31.6151
386	Han686	Yellow River	4	31.3953
387	American28114-313	Abroad	4	31.2715
388	Miscot7803-52	North/Northwest China	4	31.25
389	Zhongzi3012	Yellow River	4	31.1688
390	Zhongyuan9115	Yellow River	4	31.1355
391	LanGL-N	North/Northwest China	4	30.7292
392	IRMA197	Abroad	4	30.5936
393	GP205	Abroad	4	30.5556
394	J02-247	Abroad	4	30.5556
395	Xinnongmian1	North/Northwest China	4	30.4
396	Liao1823	North/Northwest China	4	30.303
397	Shanwu6051-28	Yellow River	4	30.303
398	Xinqiu1	Yangtze River	4	30.2405
399	Zhong078	Yellow River	4	30.1587
400	CCRI16	Yellow River	4	30.1075
401	Zhongwu1316-3	Yellow River	4	30.0412
402	GP208gl213	Yellow River	4	29.9517
403	Handan109	Yellow River	4	29.9242
404	Acala63-74	Abroad	4	29.8851
405	Ekangmian9	Yangtze River	4	29.8507
406	Zhongwu418	Yellow River	4	29.845
407	Liaowu19B	North/Northwest China	4	29.8039
408	CCRI69	Yellow River	4	29.8
409	Suyou6070	Yangtze River	4	29.7619
410	PD3264	Abroad	4	29.7189
411	Wanmian11	Yangtze River	4	29.7101
412	06BM01	Abroad	4	29.6804
413	Yumian14	Yellow River	4	29.6748
414	Xiawu461	Yellow River	4	29.6703
415	Hu749513	Yangtze River	4	29.3651
416	SuBR6206	Yangtze River	4	29.3478
417	Bole6-3	Yellow River	4	29.2683
418	Ji91-31	Yangtze River	4	29.2683
419	Jiwu2046	Yellow River	4	29.1667
420	710	Yellow River	4	29.1188
421	gless	Abroad	4	29.1139
422	CCRI18	Yellow River	4	29.0698
423	Zhong0548	Yellow River	4	28.9474
424	CCRI49	Yellow River	4	28.8889
425	CCRI3	Yellow River	4	28.7879
426	CZA(70)33	Abroad	4	28.6232
427	Shanda2	Yellow River	4	28.5714
428	Yumian9(Yuzao1109)	Yellow River	4	28.5141
429	Zhong206	Yellow River	4	28.4091
430	Xinluzao8	Abroad	4	28.27
431	Liaomian23	North/Northwest China	4	28.1609
432	Jin444	Yellow River	4	28.0899
433	Liao1854	North/Northwest China	4	28
434	838	Yellow River	4	27.8986
435	Suyuan7235	Abroad	4	27.8689
436	AustraliaSiv2	Yellow River	4	27.8481
437	Tashkent 1	Abroad	4	27.7778
438	M23Bt	Abroad	4	27.5986
439	Xuwu1 line	Yangtze River	4	27.5362
440	L142-9	Abroad	4	27.5194
441	Nongda601	Yellow River	4	27.5
442	Nongda94-7	Yellow River	4	27.23
443	Jihe328	Yellow River	4	27.2222
444	AustraliaBzi10	Yellow River	4	27.2031
445	Yuwu620	Yellow River	4	27.2031
446	Zhongyuan911	Yellow River	4	27.1739
447	Zhongwu383-14	Yellow River	4	27.1062
448	SuQ1	Yangtze River	4	27.027
449	ZhongARNnXu	Yellow River	4	26.9
450	Hemian3	Yellow River	4	26.7442
451	Kang21(Bt)	North/Northwest China	4	26.7442
452	Shiwu785	Yellow River	4	26.7
453	Jiwu1309	Yellow River	4	26.6667
454	Zhong30	Yellow River	4	26.5823
455	Lumian1	Yellow River	4	26.5233
456	Simian2	Yangtze River	4	26.4957
457	Liaowu2158	Yellow River	4	26.484
458	PD9232	Yangtze River	4	26.3566
459	Esha28	Yangtze River	4	26.2963
460	ZhongR014121	Yellow River	4	26.25
461	Zhongxia05	Yellow River	4	26.25
462	Liaomian19	North/Northwest China	4	26.1905
463	Lumian14	Yellow River	4	26.1261
464	Nandanbadi big flower	Yellow River	4	26.087
465	CCRI50	Yellow River	4	26.0536
466	JingN1	Yangtze River	4	25.9
467	Zhong80	Yellow River	4	25.8824
468	41-2	Yellow River	4	25.8065
469	Zhongzi04184	Yellow River	4	25.7576
470	ZhongzhiBD13	Yellow River	4	25.6757
471	Humian204	Abroad	4	25.6098
472	PD6142	Abroad	4	25.5556
473	Fengkangmian1	Yellow River	4	25.4386
474	PD9363	Yellow River	4	25.4386
475	Kang3	North/Northwest China	4	25.3333
476	57-681	Yellow River	4	25.1029
477	Liaomian25	North/Northwest China	4	25.0936
478	RTwhitefiber	Yellow River	4	24.8996
479	Zhongzi10	Yellow River	4	24.8889
480	Zhongwu29	Yellow River	4	24.8485
481	Yuwu19	Yellow River	4	24.6914
482	4133Bt	Abroad	4	24.6753
483	Liao1865	North/Northwest China	4	24.5211
484	Jiwu256	Yellow River	4	24.498
485	PD2165	Abroad	4	24.498
486	W88A1	Yangtze River	4	24.4681
487	Jin1386	North/Northwest China	4	24.4186
488	Yinmian1	Yellow River	4	24.3243
489	Ari1327	Yellow River	4	24.2798
490	M-8124-1159	Abroad	4	24.2754
491	Kang22(Bt)	North/Northwest China	4	24.2424
492	CCRI19	Yellow River	4	24.2424
493	Zhong2101(D1）	Yellow River	4	24.2105
494	Luwu357	Yellow River	4	24.2063
495	Shanda1	Yellow River	4	24.1228
496	Sumian12	Yangtze River	4	24
497	Siyang168	Abroad	4	23.8683
498	XiangC72	Yangtze River	4	23.8095
499	Shanmian11	Yellow River	4	23.6948
500	XiangC67	Yangtze River	4	23.6287
501	Mexico35-W	Abroad	4	23.6111
502	Ji4025	Yellow River	4	23.5772
503	2002parent9	Yellow River	4	23.5632
504	Zhongwu383-1	Yellow River	4	23.4568
505	AcalaSJ-1-9	Abroad	4	23.4043
506	CCRI35	Yellow River	4	23.3333
507	Hewu237	Abroad	4	23.2975
508	603-1	Yellow River	4	23.2558
509	AustraliaBt	Abroad	4	23.2323
510	Jinmian3	Yellow River	4	23.221
511	MSCO-12	Abroad	4	23.221
512	big boll cotton69	Yellow River	4	23.2143
513	2010Diziwu2	Yellow River	4	23.1111
514	LineF	Yellow River	4	23.0769
515	CS-85（Australia）	Abroad	4	23.0241
516	321shuangkang	Abroad	4	23.0047
517	Brazil014	Yangtze River	4	22.9391
518	Kang20(Bt)	Abroad	4	22.8682
519	Xuzhou219	Yangtze River	4	22.8464
520	20B	Abroad	4	22.5926
521	Hengwu904	Yellow River	4	22.5641
522	GK12	Abroad	4	22.3577
523	SGK9708（Former）	Abroad	4	22.3577
524	E0901	Yangtze River	4	22.3485
525	Liaomian18	North/Northwest China	4	22.2222
526	Wanzhong	Abroad	4	22.2222
527	Yuwu69	Yangtze River	4	22.2222
528	Zhongmian50	Yellow River	4	22.0974
529	Jing55168	Yangtze River	4	22.0884
530	AmericanG38gl	Abroad	4	21.9858
531	ZhongAR681-316	Yellow River	4	21.9858
532	Jin90kang282	Yangtze River	4	21.9697
533	Shenmian5	Yellow River	4	21.9298
534	ZhongＲ773-72	Yellow River	4	21.8519
535	Acala1517E-12	Abroad	4	21.6867
536	Chuanmian239	Yangtze River	4	21.645
537	M2Bt4133	Abroad	4	21.645
538	Zhongwu151	Yellow River	4	21.5686
539	Kang12(Bt)	North/Northwest China	4	21.5054
540	Kuytun 80-2056W(Xinluzao-3)	Yellow River	4	21.4612
541	Zhong2220	Yellow River	4	21.3675
542	UA887(superior )	Abroad	4	21.23
543	Zhong1816	Yellow River	4	21.1806
544	Chad cotton	Yangtze River	4	21.0317
545	Ganmian6	Yangtze River	4	21.0046
546	ZhongAR683-77	Yellow River	4	20.9877
547	Boe26-6-4	Yellow River	4	20.9402
548	XiangC17	Yangtze River	4	20.8791
549	AmericanCotton	Abroad	4	20.8333
550	Hanwu23	Yellow River	4	20.8333
551	Kang1	Abroad	4	20.8333
552	Shan6192	Yellow River	4	20.7407
553	Chuan414	Yangtze River	4	20.6573
554	Arcot-1	Abroad	4	20.614
555	Mianyang5205	Yangtze River	4	20.614
556	4612Lu188 F5	Yangtze River	4	20.5556
557	Zhongzi2514	Yellow River	4	20.4819
558	Kang6(Bt)	Abroad	4	20.4082
559	Kangbintongtingmian	North/Northwest China	4	20.3463
560	Yuwu561	Yellow River	4	20.2899
561	AST104(high gossypol)	Abroad	4	20.2381
562	Zhong129	Yellow River	4	20.155
563	A41772152	Yellow River	4	20
564	BoleY3	Abroad	4	20
565	Shikang126	Yellow River	4	19.9187
566	Luwuguan9	Abroad	4	19.8312
567	Ji958	Yangtze River	4	19.6078
568	Jing4585	Yangtze River	4	19.4139
569	4612B	Yellow River	4	19.3416
570	Bomiankang4	Abroad	4	19.3182
571	ZhongR1528	Yellow River	4	19.2488
572	Kang2	Abroad	4	19.2029
573	Jifeng197	Yellow River	4	18.9815
574	Yumian2067	Yellow River	4	18.9815
575	Liaomian5	North/Northwest China	4	18.9394
576	ZhongAR40772	Yellow River	4	18.8889
577	Zhongwu383	Yellow River	4	18.8406
578	Liaomian27	North/Northwest China	4	18.75
579	JingN2	Yellow River	4	18.4739
580	CS50	Abroad	4	18.4314
581	Zhong21371	Yellow River	4	18.4314
582	Kang5	North/Northwest China	4	18.4028
583	Liaomian28	North/Northwest China	4	18.3521
584	Mianyang73-39	Abroad	4	18.3333
585	RNX187	Abroad	4	18.2927
586	Zhong071239	Yellow River	4	18.2927
587	Xiezuo1	North/Northwest China	4	18.2456
588	Fangwu2	Yangtze River	4	18.2171
589	Jiwu2043	Yellow River	4	18.2171
590	Shanwu9089-1	Yellow River	4	18.2
591	USSR8908	Yellow River	4	18.1818
592	86-1（72-100）	Yellow River	4	18.107
593	Jifeng107	Yellow River	4	18.0077
594	A41772BBt	Abroad	4	17.9775
595	Wanwu85B5	Yangtze River	4	17.9012
596	JCG94	Yellow River	4	17.8
597	Hewu309	Yangtze River	4	17.7536
598	Lumian2	Yellow River	4	17.7536
599	Xinnongmian2	Yellow River	4	17.7419
600	ZhongR03	Yellow River	4	17.7419
601	Zhong32	Yellow River	4	17.7305
602	Uganda3	Abroad	4	17.6871
603	142199633	Yellow River	4	17.603
604	Shan3563	Yellow River	4	17.5627
605	CCRI8	Abroad	4	17.5439
606	MX-5	Yangtze River	4	17.4603
607	Liao4076	North/Northwest China	4	17.4359
608	Xiangmian1	Yangtze River	4	17.3516
609	Hewu204	Yellow River	4	17.3077
610	Suwu76-63	Yangtze River	4	17.1875
611	Kang19(Bt)	Abroad	4	17.1296
612	Lumianyan19	Yellow River	4	17.0543
613	Zhong8010	Yellow River	4	17.0543
614	Luwu386	Yellow River	4	17.0213
615	ZhongARR40681	Yellow River	4	16.8582
616	Chad3	Yangtze River	4	16.6667
617	Sumian6	Yangtze River	4	16.6667
618	Liaomian9	North/Northwest China	4	16.4021
619	Lockett22	Yellow River	4	16.3743
620	Zhongzi2566	Yellow River	4	16.3121
621	CCRI25	Yellow River	4	16.2963
622	Zhemian9	Yellow River	4	16.2791
623	Jin26	North/Northwest China	4	16.2698
624	Xiang163	Yangtze River	4	16.1765
625	Xiawu16	Yellow River	4	16.1512
626	CCRI1(SGK9708)	Yellow River	4	16.129
627	Jing55263	Yangtze River	4	16.092
628	Shikang39	Yellow River	4	16.092
629	FY07-5	Yangtze River	4	16.0784
630	Shan954	Yellow River	4	15.9259
631	ZhongR971708	Yellow River	4	15.873
632	Nongda7	Yellow River	4	15.8537
633	Lu16188Bt	Yellow River	4	15.6566
634	Kang18(Bt)	North/Northwest China	4	15.3558
635	Kang15	North/Northwest China	4	15.0943
636	Zhong375	Yellow River	4	15.0538
637	Kenya2	North/Northwest China	4	15.0407
638	HG-BR-8	Yangtze River	4	15
639	N98-251	Yellow River	4	14.8594
640	Kang11(Bt)	North/Northwest China	4	14.7287
641	Lu21-1	Yellow River	4	14.7287
642	Suwu58-8	Yangtze River	4	14.7287
643	Jiwu2833	Yellow River	4	14.6825
644	Liaowu21B	Yellow River	4	14.5833
645	Pamaster464	Abroad	4	14.5098
646	Xiangshuangwu	Yellow River	4	14.3369
647	Shan5245	Yellow River	4	14.2857
648	XiangC74	Yellow River	4	14.2857
649	Luwu401	Yellow River	4	14.2322
650	DES926	Abroad	4	14.2276
651	53line	Yellow River	4	14.2222
652	135	Yellow River	4	14.2077
653	Li771-436	North/Northwest China	4	14.0562
654	Jinmian18	Yellow River	4	13.964
655	Bao188	Yellow River	4	13.9535
656	ZhongR 2052	Yellow River	4	13.9456
657	Shiwu135	Yellow River	4	13.6054
658	Wanwu1	Yellow River	4	13.4752
659	Han305	Yellow River	4	13.3333
660	Liuzhuang1	Yellow River	4	13.3333
661	XiangC70	Yangtze River	4	12.963
662	Liaomian17	North/Northwest China	4	12.9252
663	9901selection	Yellow River	4	12.8514
664	Mianwu4176	Yangtze River	4	12.5786
665	Shanmian8	Yellow River	4	12.5
666	Yimian11	Yellow River	4	12.5
667	Kang14	Abroad	4	12.4542
668	Zhongzhimian5	Yellow River	4	12.4444
669	ISA4ne	Yangtze River	4	12.3288
670	Zhongzhimian2	Yellow River	4	12.2605
671	11EB207	Abroad	4	12.2222
672	Yun93kang393	Yellow River	4	11.9658
673	MM-2	Abroad	4	11.7424
674	CCRI12	Yellow River	4	11.5942
675	Shan960329-2yuan3	Yellow River	4	11.4943
676	Burundi cotton	Yellow River	4	11.4815
677	2010Diziwu1	Yellow River	4	11.4286
678	GP203gl56	Abroad	4	11.4
679	Shannongfengkang6	Yellow River	4	11.2613
680	ZhongR2013	Yellow River	4	10.9649
681	BoleY10	Yellow River	4	10.6838
682	Zhong505107（D32）	Yellow River	4	10.6667
683	Shan2747	Yellow River	4	10.6
684	11EB206	Abroad	4	10.582
685	Handan333	Yellow River	4	10.4651
686	Lu1024	Yellow River	4	10.3704
687	Jinmian12	Yellow River	4	10.3
688	M21Bt	Abroad	4	10
689	Red boll	Abroad	4	9.96169
690	Shizao1	Yangtze River	4	9.92908
691	Ejing92	Yangtze River	4	9.92063
692	Shiyuan345	Yellow River	4	9.74359
693	Acala SJ-4	Abroad	4	9.63855
694	1421/Zhongzi10	Yellow River	4	9.45946
695	Zhongzhimian8	Yellow River	4	9.42029
696	Sheng538 new line	Yellow River	4	9.15033
697	LuR8166Bt	Yellow River	4	8.96057
698	CCRI14	Yellow River	4	8.52713
699	PD9223	Abroad	4	7.9602
700	Xuzhou209	Yangtze River	4	7.93651
701	Yu17-202	Yellow River	4	7.52688
702	21371	Yellow River	4	7.48299
703	Chuanmian109	Yangtze River	4	7.35294
704	Zhongwu2621	Yellow River	4	7.24638
705	14214612	Yellow River	4	6.77966
706	Deltapine61	Yangtze River	4	6.75105
707	Guangli cotton1	Yellow River	4	6.75105
708	r4136	Yellow River	4	6.74603
709	Nongzi108	Yellow River	4	5.90717
710	Zhongzhimian6	Yellow River	4	5.76132
711	Sudan2	Yangtze River	4	5.73477
712	E0904	Yangtze River	4	4.54545
713	ZhongAR-RNX311	Yellow River	4	3.37553
