# Supplementary material for: Identification of SNPs and Candidate Genes Associated With Salt Tolerance at the Seedling Stage in Cotton (Gossypium hirsutum L.)
Source: Front Plant Sci. 2018 Jul 11;9:1011. doi: 10.3389/fpls.2018.01011 (PMC6050395; doi:10.3389/fpls.2018.01011)
Supplement: Supplementary file 2 [file Table_2.XLSX]

## Sheet: Table S2
Table S2. List of 280 candidate genes with salt-tolerance related traits
Number	Gene ID	Anotation
1	Gh_A01G0224	ACLB-2 | ATP citrate lyase subunit B 2
2	Gh_A01G0225	DNA-binding enhancer protein-related
3	Gh_A01G0226	Pectin lyase-like superfamily protein
4	Gh_A01G0227	ECHIA, E-COAH-2 | enoyl-CoA hydratase/isomerase A
5	Gh_A01G0228	PFD3 | prefoldin 3
6	Gh_A01G0229	GAL1, GALK | Mevalonate/galactokinase family protein
7	Gh_A01G0230	unknown protein
8	Gh_A01G0231	Plant invertase/pectin methylesterase inhibitor superfamily protein
9	Gh_A01G0232	Plant invertase/pectin methylesterase inhibitor superfamily protein
10	Gh_A01G0233	Plant invertase/pectin methylesterase inhibitor superfamily protein
11	Gh_A01G0234	Pentatricopeptide repeat (PPR) superfamily protein
12	Gh_A01G0235	F-box family protein
13	Gh_A01G0236	agenet domain-containing protein
14	Gh_A01G0237	ATGA2OX4, ATGA2OX6, DTA1, GA2OX6 | gibberellin 2-oxidase 6
15	Gh_A01G0238	ECT7 | evolutionarily conserved C-terminal region 7
16	Gh_A01G0239	Protein kinase superfamily protein
17	Gh_A01G0240	Nucleotide-sugar transporter family protein
18	Gh_A01G0241	PDK, ATPDHK | pyruvate dehydrogenase kinase
19	Gh_A01G0242	unknown protein
20	Gh_A01G0243	ATNHX6, NHX6 | Na+/H+ antiporter 6
21	Gh_A01G0244	Tetratricopeptide repeat (TPR)-like superfamily protein
22	Gh_A01G0245	Di-glucose binding protein with Kinesin motor domain
23	Gh_A01G0246	WAG2 | Protein kinase superfamily protein
24	Gh_A01G0247	Chaperone DnaJ-domain superfamily protein
25	Gh_A01G0248	Protein kinase superfamily protein
26	Gh_A01G0249	PSBR | photosystem II subunit R
27	Gh_A01G0250	recA DNA recombination family protein
28	Gh_A01G0251	unknown protein
29	Gh_A01G0252	Tetratricopeptide repeat (TPR)-like superfamily protein
30	Gh_A01G0253	CBRLK1, SD1-13, RKS2 | S-domain-1 13
31	Gh_A01G0254	S-locus lectin protein kinase family protein
32	Gh_A10G1751	SYP61, ATSYP61, OSM1 | syntaxin of plants 61
33	Gh_A10G1752	DNA-binding storekeeper protein-related transcriptional regulator
34	Gh_A10G1753	UBP12 | ubiquitin-specific protease 12
35	Gh_A10G1754	FLA17 | FASCICLIN-like arabinogalactan protein 17 precursor
36	Gh_A10G1755	Mitochondrial substrate carrier family protein
37	Gh_A10G1756	CPK1, ATCPK1 | calcium dependent protein kinase 1
38	Gh_A10G1757	VPS60.1 | SNF7 family protein
39	Gh_A10G1758	ATRPS5B, RPS5B | ribosomal protein 5B
40	Gh_A10G1759	Core-2/I-branching beta-1,6-N-acetylglucosaminyltransferase family protein
41	Gh_A10G1760	NAD(P)-binding Rossmann-fold superfamily protein
42	Gh_A10G1761	NAD(P)-binding Rossmann-fold superfamily protein
43	Gh_A10G1762	NAD(P)-binding Rossmann-fold superfamily protein
44	Gh_A10G1763	Amino acid dehydrogenase family protein
45	Gh_A10G1764	P-loop containing nucleoside triphosphate hydrolases superfamily protein
46	Gh_A10G1765	ATEXO70A1, EXO70A1 | exocyst subunit exo70 family protein A1
47	Gh_A10G1766	CAT7 | cationic amino acid transporter 7
48	Gh_A10G1767	CYP77A4 | cytochrome P450, family 77, subfamily A, polypeptide 4
49	Gh_A10G1768	RNA-binding (RRM/RBD/RNP motifs) family protein
50	Gh_A10G1769	Protein kinase superfamily protein
51	Gh_A10G1770	Pentatricopeptide repeat (PPR) superfamily protein
52	Gh_A10G1771	Single-stranded nucleic acid binding R3H protein
53	Gh_A10G1772	Enhancer of polycomb-like transcription factor protein
54	Gh_A10G1773	ATX1, ATATX1 | homolog of anti-oxidant 1
55	Gh_D02G0059	ATAZG1, AZG1 | AZA-guanine resistant1
56	Gh_D02G0060	CIPK10, PKS2, SIP1, SNRK3.8 | SOS3-interacting protein 1
57	Gh_D02G0061	Nucleic acid-binding, OB-fold-like protein
58	Gh_D02G0062	saposin B domain-containing protein
59	Gh_D02G0063	CYP71B37 | cytochrome P450, family 71, subfamily B, polypeptide 37
60	Gh_D02G0064	Plant protein of unknown function (DUF827)
61	Gh_D02G0065	Plant protein of unknown function (DUF827)
62	Gh_D02G0066	unknown protein
63	Gh_D02G0068	D-mannose binding lectin protein with Apple-like carbohydrate-binding domain
64	Gh_D02G0069	PYD4 | PYRIMIDINE 4
65	Gh_D02G0070	RAPTOR1B, ATRAPTOR1B, RAPTOR1 | HEAT repeat ;WD domain, G-beta repeat protein protein
66	Gh_D02G0071	ENTH/VHS/GAT family protein
67	Gh_D02G0072	Zinc-binding dehydrogenase family protein
68	Gh_D02G0073	Zinc-binding dehydrogenase family protein
69	Gh_D02G0074	Cysteine/Histidine-rich C1 domain family protein
70	Gh_D02G0075	Zinc-binding dehydrogenase family protein
71	Gh_D02G0076	ACT domain-containing small subunit of acetolactate synthase protein
72	Gh_D02G0077	Integrin-linked protein kinase family
73	Gh_D02G0078	BED zinc finger ;hAT family dimerisation domain
74	Gh_D02G0079	GT, UGT74F2, ATSAGT1, SGT1, SAGT1 | UDP-glucosyltransferase 74F2
75	Gh_D02G0080	GT, UGT74F2, ATSAGT1, SGT1, SAGT1 | UDP-glucosyltransferase 74F2
76	Gh_D02G0081	GT, UGT74F2, ATSAGT1, SGT1, SAGT1 | UDP-glucosyltransferase 74F2
77	Gh_D02G0082	BT4 | BTB and TAZ domain protein 4
78	Gh_D02G0083	PPI1 | proton pump interactor 1
79	Gh_D02G0084	Small nuclear ribonucleoprotein family protein
80	Gh_D02G0085	AFH1, FH1, AHF1, ATFH1 | formin homology 1
81	Gh_D02G0086	unknown protein
82	Gh_D02G0087	unknown protein
83	Gh_D02G0088	cpHsc70-1 | chloroplast heat shock protein 70-1
84	Gh_D02G0089	OTP84 | Tetratricopeptide repeat (TPR)-like superfamily protein
85	Gh_D02G0090	disease resistance protein (TIR-NBS-LRR class)
86	Gh_D02G0091	Family of unknown function (DUF572)
87	Gh_D02G0092	Family of unknown function (DUF572)
88	Gh_D02G0093	NB-ARC domain-containing disease resistance protein
89	Gh_D02G0094	NB-ARC domain-containing disease resistance protein
90	Gh_D02G0095	Family of unknown function (DUF572)
91	Gh_D02G0096	SAC9 | sacI homology domain-containing protein / WW domain-containing protein
92	Gh_D02G0097	ATL5, PGY3, OLI5, RPL5A | ribosomal protein L5
93	Gh_D02G0098	F-box/RNI-like superfamily protein
94	Gh_D02G0099	F-box/RNI-like superfamily protein
95	Gh_D02G0100	F-box/RNI-like superfamily protein
96	Gh_D02G0101	F-box/RNI-like superfamily protein
97	Gh_D02G0102	F-box/RNI-like superfamily protein
98	Gh_D08G1971	basic helix-loop-helix (bHLH) DNA-binding superfamily protein
99	Gh_D08G1972	CYP86A8, LCR | cytochrome P450, family 86, subfamily A, polypeptide 8
100	Gh_D08G1973	Peptidase M1 family protein
101	Gh_D08G1974	ARID/BRIGHT DNA-binding domain;ELM2 domain protein
102	Gh_D08G1975	RING/U-box superfamily protein
103	Gh_D08G1976	ATHB-8, ATHB8, HB-8 | homeobox gene 8
104	Gh_D08G1977	Adaptin family protein
105	Gh_D08G1978	CCT motif family protein
106	Gh_D08G1979	HTA5, H2AXA, G-H2AX, GAMMA-H2AX | Histone superfamily protein
107	Gh_D08G1980	Ankyrin repeat family protein
108	Gh_D08G1981	ATGID1B, GID1B | alpha/beta-Hydrolases superfamily protein
109	Gh_D08G1982	STRS1 | DEA(D/H)-box RNA helicase family protein
110	Gh_D08G1983	Leucine-rich repeat (LRR) family protein
111	Gh_D08G1984	RING/U-box superfamily protein
112	Gh_D08G1985	RKF3 | receptor-like kinase in in flowers 3
113	Gh_D08G1986	RKF3 | receptor-like kinase in in flowers 3
114	Gh_D08G1987	Auxin-responsive GH3 family protein
115	Gh_D08G1988	DNAse I-like superfamily protein
116	Gh_D08G1989	unknown protein
117	Gh_D08G1991	ATBPM2, BPM2 | BTB-POZ and MATH domain 2
118	Gh_D08G1992	EDL3 | EID1-like 3
119	Gh_D08G1993	unknown protein
120	Gh_D08G1994	ATGPX4, GPX4 | glutathione peroxidase 4
121	Gh_D08G1995	unknown protein
122	Gh_D08G1996	Eukaryotic aspartyl protease family protein
123	Gh_D08G1997	Small nuclear ribonucleoprotein family protein
124	Gh_D08G1998	TT8, BHLH42 | basic helix-loop-helix (bHLH) DNA-binding superfamily protein
125	Gh_D08G1999	unknown protein
126	Gh_D08G2000	PLP9, PLA IIIB | PATATIN-like protein 9
127	Gh_D08G2001	Chalcone-flavanone isomerase family protein
128	Gh_D08G2002	Acyl-CoA N-acyltransferases (NAT) superfamily protein
129	Gh_D08G2003	splicing factor Prp18 family protein
130	Gh_D08G2004	F-box/RNI-like superfamily protein
131	Gh_D08G2005	unknown protein
132	Gh_D08G2006	Bifunctional inhibitor/lipid-transfer protein/seed storage 2S albumin superfamily protein
133	Gh_D09G0931	MEE5, CLO, GFA1 | Ribosomal protein S5/Elongation factor G/III/V family protein
134	Gh_D09G0932	Pentatricopeptide repeat (PPR) superfamily protein
135	Gh_D09G0933	Rho GTPase activating protein with PAK-box/P21-Rho-binding domain
136	Gh_D09G0934	Protein of unknown function (DUF3049)
137	Gh_D09G0935	Ribosomal L28e protein family
138	Gh_D09G0936	Ribosomal L28e protein family
139	Gh_D09G0937	Ribosomal L28e protein family
140	Gh_D09G0938	NLP1, ATNLP1, CPA | nitrilase-like protein 1
141	Gh_D09G0939	copper ion binding
142	Gh_D09G0940	Protein of unknown function, DUF584
143	Gh_D09G0941	F-box family protein
144	Gh_D09G0943	anac061, NAC061 | NAC domain containing protein 61
145	Gh_D09G0944	Duplicated homeodomain-like superfamily protein
146	Gh_D09G0945	ATVAMP714, VAMP714 | vesicle-associated membrane protein 714
147	Gh_D09G0946	LYC | lycopene cyclase
148	Gh_D09G0947	OTU-like cysteine protease family protein
149	Gh_D09G0948	unknown protein
150	Gh_D09G0949	ATTIP49A, RIN1 | P-loop containing nucleoside triphosphate hydrolases superfamily protein
151	Gh_D09G0950	anac089, NAC089 | NAC domain containing protein 89
152	Gh_D09G0951	unknown protein
153	Gh_D09G0952	unknown protein
154	Gh_D09G0953	Polynucleotidyl transferase, ribonuclease H-like superfamily protein
155	Gh_D09G0954	ATOFP6, OFP6 | ovate family protein 6
156	Gh_D09G0955	Protein of unknown function (DUF1279)
157	Gh_D09G0956	E2F1, E2FB, ATE2FB | E2F transcription factor 1
158	Gh_D09G0957	Leucine-rich repeat protein kinase family protein
159	Gh_D09G0958	Late embryogenesis abundant (LEA) hydroxyproline-rich glycoprotein family
160	Gh_D09G0959	Late embryogenesis abundant (LEA) hydroxyproline-rich glycoprotein family
161	Gh_D09G0960	ATNEK6, NEK6, IBO1 | NIMA (never in mitosis, gene A)-related 6
162	Gh_D09G0961	pentatricopeptide (PPR) repeat-containing protein
163	Gh_D09G0962	PDE247, CLB19 | Tetratricopeptide repeat (TPR)-like superfamily protein
164	Gh_D09G0963	Leucine-rich repeat protein kinase family protein
165	Gh_D09G0964	Aluminium activated malate transporter family protein
166	Gh_D09G0965	Aluminium activated malate transporter family protein
167	Gh_D10G1821	UPL6 | ubiquitin protein ligase 6
168	Gh_D10G1822	calcium-dependent lipid-binding family protein
169	Gh_D10G1823	unknown protein
170	Gh_D10G1824	MATE efflux family protein
171	Gh_D10G1825	ATPER1, PER1 | 1-cysteine peroxiredoxin 1
172	Gh_D10G1826	EICBP.B, CAMTA1 | ethylene induced calmodulin binding protein
173	Gh_D10G1827	TRAF-like family protein
174	Gh_D10G1828	PIS1, PDR9, ATPDR9, ABCG37 | pleiotropic drug resistance 9
175	Gh_D10G1829	EMB2750 | Tetratricopeptide repeat (TPR)-like superfamily protein
176	Gh_D10G1830	PDK, ATPDHK | pyruvate dehydrogenase kinase
177	Gh_D10G1831	ATBOR4, BOR4 | HCO3- transporter family
178	Gh_D10G1832	HCO3- transporter family
179	Gh_D10G1833	ATCRSH, CRSH | Ca2+-activated RelA/spot homolog
180	Gh_D10G1834	PGP11 | P-glycoprotein 11
181	Gh_D10G1835	5&apos;-3&apos; exonuclease family protein
182	Gh_D10G1836	Sec23/Sec24 protein transport family protein
183	Gh_D10G1837	unknown protein
184	Gh_D10G1838	RPL10B | Ribosomal protein L16p/L10e family protein
185	Gh_D10G1839	unknown protein
186	Gh_D10G1840	Protein of unknown function (DUF3133)
187	Gh_D10G1841	Nucleic acid-binding, OB-fold-like protein
188	Gh_D10G1842	zinc ion binding;DNA binding;helicases;ATP binding;nucleic acid binding
189	Gh_D10G1843	unknown protein
190	Gh_D10G1844	Rhodanese/Cell cycle control phosphatase superfamily protein
191	Gh_D10G1845	ATC4H, C4H, CYP73A5, REF3 | cinnamate-4-hydroxylase
192	Gh_D10G1869	ARR17, RR17 | response regulator 17
193	Gh_D10G1870	TLC ATP/ADP transporter
194	Gh_D10G1871	ATAZG1, AZG1 | AZA-guanine resistant1
195	Gh_D10G1872	5-FCL | 5-formyltetrahydrofolate cycloligase
196	Gh_D10G1873	RmlC-like cupins superfamily protein
197	Gh_D10G1874	CIPK10, PKS2, SIP1, SNRK3.8 | SOS3-interacting protein 1
198	Gh_D10G1875	Plant protein of unknown function (DUF827)
199	Gh_D10G1876	unknown protein
200	Gh_D10G1877	RING/FYVE/PHD zinc finger superfamily protein
201	Gh_D10G1878	Major facilitator superfamily protein
202	Gh_D10G1879	TYRDC, TYRDC1 | L-tyrosine decarboxylase
203	Gh_D10G1880	Peroxidase superfamily protein
204	Gh_D10G1881	Peroxidase superfamily protein
205	Gh_D10G1882	Peroxidase superfamily protein
206	Gh_D10G1883	unknown protein
207	Gh_D10G1884	ATGSTF8, ATGSTF5, GST6, GSTF8 | glutathione S-transferase phi 8
208	Gh_D10G1885	unknown protein
209	Gh_D10G1888	SINAT2 | seven in absentia of Arabidopsis 2
210	Gh_D10G1889	unknown protein
211	Gh_D10G1890	TBR | Plant protein of unknown function (DUF828)
212	Gh_D10G1892	Armadillo/beta-catenin-like repeat family protein
213	Gh_D10G1893	RFO1, WAKL22 | Wall-associated kinase family protein
214	Gh_D10G1894	ANNAT8 | annexin 8
215	Gh_D10G2031	Core-2/I-branching beta-1,6-N-acetylglucosaminyltransferase family protein
216	Gh_D10G2032	NAD(P)-binding Rossmann-fold superfamily protein
217	Gh_D10G2033	NAD(P)-binding Rossmann-fold superfamily protein
218	Gh_D10G2034	Amino acid dehydrogenase family protein
219	Gh_D10G2035	NAD(P)-binding Rossmann-fold superfamily protein
220	Gh_D10G2036	NAD(P)-binding Rossmann-fold superfamily protein
221	Gh_D10G2037	Amino acid dehydrogenase family protein
222	Gh_D10G2038	P-loop containing nucleoside triphosphate hydrolases superfamily protein
223	Gh_D10G2039	ATEXO70A1, EXO70A1 | exocyst subunit exo70 family protein A1
224	Gh_D10G2040	CAT7 | cationic amino acid transporter 7
225	Gh_D10G2041	CYP77A4 | cytochrome P450, family 77, subfamily A, polypeptide 4
226	Gh_D10G2042	Pentatricopeptide repeat (PPR) superfamily protein
227	Gh_D10G2043	Single-stranded nucleic acid binding R3H protein
228	Gh_D10G2045	Ribosomal protein S8 family protein
229	Gh_D10G2046	Enhancer of polycomb-like transcription factor protein
230	Gh_D10G2047	ATX1, ATATX1 | homolog of anti-oxidant 1
231	Gh_D10G2048	ATPRMT11, PRMT11, ATPRMT1B, PRMT1B | arginine methyltransferase 11
232	Gh_D10G2049	Cysteine proteinases superfamily protein
233	Gh_D10G2050	CYP714A1 | cytochrome P450, family 714, subfamily A, polypeptide 1
234	Gh_D10G2051	unknown protein
235	Gh_D11G0668	Esterase/lipase/thioesterase family protein
236	Gh_D11G0671	AFB2 | auxin signaling F-box 2
237	Gh_D11G0672	RPL23.2 | ribosomal protein L23
238	Gh_D11G0673	RPL22 | ribosomal protein L22
239	Gh_D11G0674	DET3, ATVHA-C | vacuolar ATP synthase subunit C (VATC) / V-ATPase C subunit / vacuolar proton pump C subunit (DET3)
240	Gh_D11G0675	SCRM2, ICE2 | basic helix-loop-helix (bHLH) DNA-binding superfamily protein
241	Gh_D11G0676	CCL | CCR-like
242	Gh_D11G0677	Ubiquinol-cytochrome C reductase iron-sulfur subunit
243	Gh_D11G0678	CCB1 | cofactor assembly of complex C
244	Gh_D11G0679	unknown protein
245	Gh_D11G0680	RPK2, TOAD2, CLI1 | receptor-like protein kinase 2
246	Gh_D11G0681	MEE21 | PIN domain-like family protein
247	Gh_D11G0682	Protein kinase superfamily protein
248	Gh_D11G0683	secE/sec61-gamma protein transport protein
249	Gh_D11G0684	DCD (Development and Cell Death) domain protein
250	Gh_D11G0685	Peptidase family M48 family protein
251	Gh_D11G0686	Uncharacterised protein family (UPF0041)
252	Gh_D11G0687	Rubisco methyltransferase family protein
253	Gh_D11G0688	Ankyrin repeat family protein
254	Gh_D11G0689	GAPC-2, GAPC2 | glyceraldehyde-3-phosphate dehydrogenase C2
255	Gh_D11G0690	unknown protein
256	Gh_D11G0691	Protein phosphatase 2A regulatory B subunit family protein
257	Gh_D11G0692	alpha/beta-Hydrolases superfamily protein
258	Gh_D11G0693	zinc finger (C3HC4-type RING finger) family protein
259	Gh_D11G0694	AtMYB40, MYB40 | myb domain protein 40
260	Gh_D11G0695	ALPHA-SNAP2, ASNAP | alpha-soluble NSF attachment protein 2
261	Gh_D11G0696	unknown protein
262	Gh_D11G0697	unknown protein
263	Gh_D11G0698	PQ-loop repeat family protein / transmembrane family protein
264	Gh_D11G0700	SGF29 tudor-like domain
265	Gh_D11G0701	ATPK7 | Protein kinase superfamily protein
266	Gh_D11G0702	Transducin/WD40 repeat-like superfamily protein
267	Gh_D11G0703	ATMKK3, MKK3 | mitogen-activated protein kinase kinase 3
268	Gh_D11G0704	LOB | Lateral organ boundaries (LOB) domain family protein
269	Gh_D11G0705	Pentatricopeptide repeat (PPR) superfamily protein
270	Gh_D11G0706	zinc finger (CCCH-type) family protein / RNA recognition motif (RRM)-containing protein
271	Gh_D11G0707	Protein of unknown function (DUF1421)
272	Gh_D11G0708	unknown protein
273	Gh_D11G0709	Protein kinase superfamily protein
274	Gh_D11G0710	DEGP1, Deg1 | DegP protease 1
275	Gh_D11G0711	unknown protein
276	Gh_D11G0712	HD domain-containing metal-dependent phosphohydrolase family protein
277	Gh_D11G0713	Protein kinase superfamily protein
278	Gh_D11G0714	AT-HF, HISN4 | HIS HF
279	Gh_D11G0715	unknown protein
280	Gh_D11G0716	nodulin MtN21 /EamA-like transporter family protein
