# Supplementary material for: Identification of SNPs and Candidate Genes Associated With Salt Tolerance at the Seedling Stage in Cotton (Gossypium hirsutum L.)
Source: Front Plant Sci. 2018 Jul 11;9:1011. doi: 10.3389/fpls.2018.01011 (PMC6050395; doi:10.3389/fpls.2018.01011)
Supplement: Supplementary file 3 [file Table_3.XLSX]

## Sheet: Table S3
Table S3. KEGG pathway and Gene Ontology analysis of all candidate genes with salt-tolerance related traits
#Term	Database	ID	Input number	Background number	P-Value	Corrected P-Value	Input	Hyperlink
Monoterpenoid biosynthesis	KEGG PATHWAY	ath00902	6	7	1.42427e-09	2.25177e-06	Gh_D10G2033.1|Gh_D10G2036.1|Gh_A10G1762.1|Gh_D10G2032.1|Gh_A10G1761.1|Gh_D10G2035.1	http://www.genome.jp/kegg-bin/show_pathway?ath00902/ath:AT3G61220%09red
Biosynthesis of secondary metabolites	KEGG PATHWAY	ath01110	21	1076	0.00311123	0.0964481	Gh_D02G0076.1|Gh_A01G0224.1|Gh_D10G2041.1|Gh_D11G0714.1|Gh_D10G1825.1|Gh_A01G0237.1|Gh_D09G0946.1|Gh_D10G1881.1|Gh_D10G1879.1|Gh_D11G0689.1|Gh_D10G1880.1|Gh_D10G2033.1|Gh_D10G2036.1|Gh_A10G1767.1|Gh_A10G1762.1|Gh_D02G0069.1|Gh_D10G2032.1|Gh_D10G1845.1|Gh_A10G1761.1|Gh_D10G1882.1|Gh_D10G2035.1	http://www.genome.jp/kegg-bin/show_pathway?ath01110/ath:AT2G30490%09red/ath:AT2G31810%09red/ath:AT1G13440%09red/ath:AT4G26900%09red/ath:AT5G49460%09red/ath:AT3G08860%09red/ath:AT2G20340%09red/ath:AT1G48130%09red/ath:AT3G61220%09red/ath:AT5G04660%09red/ath:AT3G10230%09red/ath:AT1G02400%09red/ath:AT5G05340%09red
Ribosome	KEGG PATHWAY	ath03010	9	363	0.0121311	0.197724	Gh_D10G1838.1|Gh_D11G0673.1|Gh_D09G0935.1|Gh_A10G1758.1|Gh_D10G2045.1|Gh_D09G0936.1|Gh_D02G0097.1|Gh_D02G0061.1|Gh_D11G0672.1	http://www.genome.jp/kegg-bin/show_pathway?ath03010/ath:AT5G03850%09red/ath:AT3G25520%09red/ath:AT1G07770%09red/ath:AT1G26910%09red/ath:AT2G19730%09red/ath:AT2G37270%09red/ath:ArthCp062%09red/ath:ArthCp084%09red
Stilbenoid, diarylheptanoid and gingerol biosynthesis	KEGG PATHWAY	ath00945	3	46	0.0125698	0.200736	Gh_D10G1845.1|Gh_D10G2041.1|Gh_A10G1767.1	http://www.genome.jp/kegg-bin/show_pathway?ath00945/ath:AT2G30490%09red/ath:AT5G04660%09red
Phenylpropanoid biosynthesis	KEGG PATHWAY	ath00940	5	157	0.0226615	0.254098	Gh_D10G1881.1|Gh_D10G1845.1|Gh_D10G1825.1|Gh_D10G1882.1|Gh_D10G1880.1	http://www.genome.jp/kegg-bin/show_pathway?ath00940/ath:AT2G30490%09red/ath:AT1G48130%09red/ath:AT5G05340%09red
Spliceosome	KEGG PATHWAY	ath03040	5	192	0.0464216	0.367867	Gh_D02G0084.1|Gh_D08G1997.1|Gh_D08G2003.1|Gh_D09G0931.1|Gh_D02G0088.1	http://www.genome.jp/kegg-bin/show_pathway?ath03040/ath:AT1G06220%09red/ath:AT3G07590%09red/ath:AT2G43810%09red/ath:AT4G24280%09red/ath:AT1G03140%09red
Glutathione metabolism	KEGG PATHWAY	ath00480	3	93	0.0698104	0.40753	Gh_D10G1884.1|Gh_D08G1994.1|Gh_D08G1973.1	http://www.genome.jp/kegg-bin/show_pathway?ath00480/ath:AT2G48150%09red/ath:AT2G47730%09red/ath:AT1G63770%09red
Limonene and pinene degradation	KEGG PATHWAY	ath00903	2	44	0.0757831	0.412802	Gh_A10G1767.1|Gh_D10G2041.1	http://www.genome.jp/kegg-bin/show_pathway?ath00903/ath:AT5G04660%09red
Non-homologous end-joining	KEGG PATHWAY	ath03450	1	8	0.0854821	0.412802	Gh_D10G1835.1	http://www.genome.jp/kegg-bin/show_pathway?ath03450/ath:AT5G26680%09red
C5-Branched dibasic acid metabolism	KEGG PATHWAY	ath00660	1	10	0.103467	0.419437	Gh_D02G0076.1	http://www.genome.jp/kegg-bin/show_pathway?ath00660/ath:AT2G31810%09red
Arachidonic acid metabolism	KEGG PATHWAY	ath00590	1	17	0.163681	0.4819	Gh_D08G1994.1	http://www.genome.jp/kegg-bin/show_pathway?ath00590/ath:AT2G48150%09red
Butanoate metabolism	KEGG PATHWAY	ath00650	1	17	0.163681	0.4819	Gh_D02G0076.1	http://www.genome.jp/kegg-bin/show_pathway?ath00650/ath:AT2G31810%09red
Histidine metabolism	KEGG PATHWAY	ath00340	1	18	0.171948	0.485093	Gh_D11G0714.1	http://www.genome.jp/kegg-bin/show_pathway?ath00340/ath:AT4G26900%09red
One carbon pool by folate	KEGG PATHWAY	ath00670	1	20	0.188238	0.493539	Gh_D10G1872.1	http://www.genome.jp/kegg-bin/show_pathway?ath00670/ath:AT5G13050%09red
Flavonoid biosynthesis	KEGG PATHWAY	ath00941	1	21	0.196263	0.501278	Gh_D10G1845.1	http://www.genome.jp/kegg-bin/show_pathway?ath00941/ath:AT2G30490%09red
Diterpenoid biosynthesis	KEGG PATHWAY	ath00904	1	22	0.204208	0.506834	Gh_A01G0237.1	http://www.genome.jp/kegg-bin/show_pathway?ath00904/ath:AT1G02400%09red
Isoquinoline alkaloid biosynthesis	KEGG PATHWAY	ath00950	1	23	0.212076	0.515834	Gh_D10G1879.1	http://www.genome.jp/kegg-bin/show_pathway?ath00950/ath:AT2G20340%09red
Valine, leucine and isoleucine biosynthesis	KEGG PATHWAY	ath00290	1	23	0.212076	0.515834	Gh_D02G0076.1	http://www.genome.jp/kegg-bin/show_pathway?ath00290/ath:AT2G31810%09red
Phagosome	KEGG PATHWAY	ath04145	2	86	0.215974	0.519719	Gh_D11G0674.1|Gh_D11G0683.1	http://www.genome.jp/kegg-bin/show_pathway?ath04145/ath:AT1G12840%09red/ath:AT5G50460%09red
ABC transporters	KEGG PATHWAY	ath02010	1	26	0.235216	0.542886	Gh_D10G1834.1	http://www.genome.jp/kegg-bin/show_pathway?ath02010/ath:AT1G02520%09red
Cutin, suberine and wax biosynthesis	KEGG PATHWAY	ath00073	1	28	0.250266	0.55416	Gh_D08G1972.1	http://www.genome.jp/kegg-bin/show_pathway?ath00073/ath:AT2G45970%09red
Pantothenate and CoA biosynthesis	KEGG PATHWAY	ath00770	1	28	0.250266	0.55416	Gh_D02G0076.1	http://www.genome.jp/kegg-bin/show_pathway?ath00770/ath:AT2G31810%09red
Carotenoid biosynthesis	KEGG PATHWAY	ath00906	1	29	0.25768	0.557307	Gh_D09G0946.1	http://www.genome.jp/kegg-bin/show_pathway?ath00906/ath:AT3G10230%09red
Ribosome biogenesis in eukaryotes	KEGG PATHWAY	ath03008	2	100	0.267035	0.562161	Gh_A10G1764.1|Gh_D10G2038.1	http://www.genome.jp/kegg-bin/show_pathway?ath03008/ath:AT1G06720%09red
Ubiquinone and other terpenoid-quinone biosynthesis	KEGG PATHWAY	ath00130	1	35	0.300653	0.574073	Gh_D10G1845.1	http://www.genome.jp/kegg-bin/show_pathway?ath00130/ath:AT2G30490%09red
RNA degradation	KEGG PATHWAY	ath03018	2	112	0.310832	0.584335	Gh_D09G0953.1|Gh_D02G0084.1	http://www.genome.jp/kegg-bin/show_pathway?ath03018/ath:AT3G44260%09red/ath:AT2G43810%09red
Tyrosine metabolism	KEGG PATHWAY	ath00350	1	40	0.334564	0.596331	Gh_D10G1879.1	http://www.genome.jp/kegg-bin/show_pathway?ath00350/ath:AT2G20340%09red
Phenylalanine metabolism	KEGG PATHWAY	ath00360	1	42	0.347665	0.606018	Gh_D10G1845.1	http://www.genome.jp/kegg-bin/show_pathway?ath00360/ath:AT2G30490%09red
Base excision repair	KEGG PATHWAY	ath03410	1	43	0.354119	0.609667	Gh_D10G1835.1	http://www.genome.jp/kegg-bin/show_pathway?ath03410/ath:AT5G26680%09red
Metabolic pathways	KEGG PATHWAY	ath01100	21	1910	0.355868	0.610291	Gh_D02G0076.1|Gh_A01G0224.1|Gh_D11G0714.1|Gh_D10G1825.1|Gh_A01G0249.1|Gh_D11G0677.1|Gh_D08G1972.1|Gh_D09G0946.1|Gh_D10G1881.1|Gh_D10G1879.1|Gh_D11G0689.1|Gh_D08G1973.1|Gh_D09G0938.1|Gh_D10G1880.1|Gh_D11G0674.1|Gh_A10G1767.1|Gh_D10G2041.1|Gh_D02G0069.1|Gh_D10G1845.1|Gh_D10G1872.1|Gh_D10G1882.1	http://www.genome.jp/kegg-bin/show_pathway?ath01100/ath:AT2G30490%09red/ath:AT2G31810%09red/ath:AT2G27450%09red/ath:AT1G13440%09red/ath:AT4G26900%09red/ath:AT5G49460%09red/ath:AT3G08860%09red/ath:AT2G20340%09red/ath:AT1G79040%09red/ath:AT1G48130%09red/ath:AT5G04660%09red/ath:AT5G13050%09red/ath:AT1G63770%09red/ath:AT2G45970%09red/ath:AT1G12840%09red/ath:AT5G05340%09red/ath:AT3G10230%09red/ath:AT5…
Protein processing in endoplasmic reticulum	KEGG PATHWAY	ath04141	3	212	0.357075	0.610745	Gh_D10G1836.1|Gh_D11G0683.1|Gh_D02G0088.1	http://www.genome.jp/kegg-bin/show_pathway?ath04141/ath:AT2G21630%09red/ath:AT5G50460%09red/ath:AT4G24280%09red
SNARE interactions in vesicular transport	KEGG PATHWAY	ath04130	1	48	0.385446	0.614682	Gh_D09G0945.1	http://www.genome.jp/kegg-bin/show_pathway?ath04130/ath:AT5G22360%09red
Valine, leucine and isoleucine degradation	KEGG PATHWAY	ath00280	1	48	0.385446	0.614682	Gh_D02G0069.1	http://www.genome.jp/kegg-bin/show_pathway?ath00280/ath:AT3G08860%09red
Alanine, aspartate and glutamate metabolism	KEGG PATHWAY	ath00250	1	48	0.385446	0.614682	Gh_D02G0069.1	http://www.genome.jp/kegg-bin/show_pathway?ath00250/ath:AT3G08860%09red
DNA replication	KEGG PATHWAY	ath03030	1	50	0.397549	0.621687	Gh_D10G1835.1	http://www.genome.jp/kegg-bin/show_pathway?ath03030/ath:AT5G26680%09red
Arginine and proline metabolism	KEGG PATHWAY	ath00330	1	53	0.41526	0.628589	Gh_D09G0938.1	http://www.genome.jp/kegg-bin/show_pathway?ath00330/ath:AT2G27450%09red
Protein export	KEGG PATHWAY	ath03060	1	53	0.41526	0.628589	Gh_D11G0683.1	http://www.genome.jp/kegg-bin/show_pathway?ath03060/ath:AT5G50460%09red
Endocytosis	KEGG PATHWAY	ath04144	2	142	0.416983	0.628589	Gh_A10G1757.1|Gh_D02G0088.1	http://www.genome.jp/kegg-bin/show_pathway?ath04144/ath:AT3G10640%09red/ath:AT4G24280%09red
Ubiquitin mediated proteolysis	KEGG PATHWAY	ath04120	2	142	0.416983	0.628589	Gh_D10G1821.1|Gh_D10G1888.1	http://www.genome.jp/kegg-bin/show_pathway?ath04120/ath:AT3G58040%09red/ath:AT3G17205%09red
Homologous recombination	KEGG PATHWAY	ath03440	1	56	0.432451	0.635414	Gh_A01G0250.1	http://www.genome.jp/kegg-bin/show_pathway?ath03440/ath:AT1G79050%09red
Biosynthesis of amino acids	KEGG PATHWAY	ath01230	3	255	0.469915	0.650979	Gh_D02G0076.1|Gh_D11G0714.1|Gh_D11G0689.1	http://www.genome.jp/kegg-bin/show_pathway?ath01230/ath:AT2G31810%09red/ath:AT1G13440%09red/ath:AT4G26900%09red
Citrate cycle (TCA cycle)	KEGG PATHWAY	ath00020	1	63	0.470632	0.650979	Gh_A01G0224.1	http://www.genome.jp/kegg-bin/show_pathway?ath00020/ath:AT5G49460%09red
Oxidative phosphorylation	KEGG PATHWAY	ath00190	2	162	0.48308	0.660683	Gh_D11G0674.1|Gh_D11G0677.1	http://www.genome.jp/kegg-bin/show_pathway?ath00190/ath:AT1G12840%09red/ath:AT5G13440%09red
Carbon fixation in photosynthetic organisms	KEGG PATHWAY	ath00710	1	69	0.501314	0.673387	Gh_D11G0689.1	http://www.genome.jp/kegg-bin/show_pathway?ath00710/ath:AT1G13440%09red
Plant hormone signal transduction	KEGG PATHWAY	ath04075	3	271	0.509702	0.677949	Gh_D08G1987.1|Gh_D10G1869.1|Gh_D08G1981.1	http://www.genome.jp/kegg-bin/show_pathway?ath04075/ath:AT3G56380%09red/ath:AT1G23160%09red/ath:AT3G63010%09red
Glycine, serine and threonine metabolism	KEGG PATHWAY	ath00260	1	72	0.515984	0.679809	Gh_D02G0069.1	http://www.genome.jp/kegg-bin/show_pathway?ath00260/ath:AT3G08860%09red
2-Oxocarboxylic acid metabolism	KEGG PATHWAY	ath01210	1	74	0.525524	0.682146	Gh_D02G0076.1	http://www.genome.jp/kegg-bin/show_pathway?ath01210/ath:AT2G31810%09red
Photosynthesis	KEGG PATHWAY	ath00195	1	77	0.539484	0.688954	Gh_A01G0249.1	http://www.genome.jp/kegg-bin/show_pathway?ath00195/ath:AT1G79040%09red
Cysteine and methionine metabolism	KEGG PATHWAY	ath00270	1	112	0.675043	0.791723	Gh_D02G0069.1	http://www.genome.jp/kegg-bin/show_pathway?ath00270/ath:AT3G08860%09red
mRNA surveillance pathway	KEGG PATHWAY	ath03015	1	114	0.681457	0.794895	Gh_D11G0691.1	http://www.genome.jp/kegg-bin/show_pathway?ath03015/ath:AT3G26020%09red
Glycolysis / Gluconeogenesis	KEGG PATHWAY	ath00010	1	117	0.690843	0.80075	Gh_D11G0689.1	http://www.genome.jp/kegg-bin/show_pathway?ath00010/ath:AT1G13440%09red
Plant-pathogen interaction	KEGG PATHWAY	ath04626	1	167	0.812288	0.870662	Gh_A10G1756.1	http://www.genome.jp/kegg-bin/show_pathway?ath04626/ath:AT5G04870%09red
Carbon metabolism	KEGG PATHWAY	ath01200	1	262	0.92744	0.939947	Gh_D11G0689.1	http://www.genome.jp/kegg-bin/show_pathway?ath01200/ath:AT1G13440%09red
--------------------
#Term	Database	ID	Input number	Background number	P-Value	Corrected P-Value	Input	Hyperlink
--------------------
#Term	Database	ID	Input number	Background number	P-Value	Corrected P-Value	Input	Hyperlink
tetrahydrofolate interconversion	Gene Ontology	GO:0035999	4	13	2.00336e-05	0.0158365	Gh_D10G1872.1|Gh_D10G2034.1|Gh_D10G2037.1|Gh_A10G1763.1	http://amigo.geneontology.org/cgi-bin/amigo/term_details?term=GO:0035999
regulation of phenylpropanoid metabolic process	Gene Ontology	GO:2000762	4	16	3.98411e-05	0.0209962	Gh_D08G1998.1|Gh_D10G1881.1|Gh_D10G1882.1|Gh_D10G1880.1	http://amigo.geneontology.org/cgi-bin/amigo/term_details?term=GO:2000762
cyclohydrolase activity	Gene Ontology	GO:0019238	3	6	7.66371e-05	0.0258111	Gh_D10G2034.1|Gh_D10G2037.1|Gh_A10G1763.1	http://amigo.geneontology.org/cgi-bin/amigo/term_details?term=GO:0019238
regulation of secondary metabolite biosynthetic process	Gene Ontology	GO:1900376	4	20	8.47025e-05	0.0258111	Gh_D08G1998.1|Gh_D10G1881.1|Gh_D10G1882.1|Gh_D10G1880.1	http://amigo.geneontology.org/cgi-bin/amigo/term_details?term=GO:1900376
regulation of lignin biosynthetic process	Gene Ontology	GO:1901141	3	7	0.000108682	0.0258111	Gh_D10G1881.1|Gh_D10G1882.1|Gh_D10G1880.1	http://amigo.geneontology.org/cgi-bin/amigo/term_details?term=GO:1901141
folic acid-containing compound biosynthetic process	Gene Ontology	GO:0009396	4	22	0.000117333	0.0258111	Gh_D10G1872.1|Gh_D10G2034.1|Gh_D10G2037.1|Gh_A10G1763.1	http://amigo.geneontology.org/cgi-bin/amigo/term_details?term=GO:0009396
pteridine-containing compound biosynthetic process	Gene Ontology	GO:0042559	4	23	0.000136673	0.0258111	Gh_D10G1872.1|Gh_D10G2034.1|Gh_D10G2037.1|Gh_A10G1763.1	http://amigo.geneontology.org/cgi-bin/amigo/term_details?term=GO:0042559
photorespiration	Gene Ontology	GO:0009853	5	46	0.000146932	0.0258111	Gh_D10G2037.1|Gh_D10G2034.1|Gh_D09G0939.1|Gh_D02G0069.1|Gh_A10G1763.1	http://amigo.geneontology.org/cgi-bin/amigo/term_details?term=GO:0009853
tetrahydrofolate metabolic process	Gene Ontology	GO:0046653	4	27	0.000237548	0.0375564	Gh_D10G1872.1|Gh_D10G2034.1|Gh_D10G2037.1|Gh_A10G1763.1	http://amigo.geneontology.org/cgi-bin/amigo/term_details?term=GO:0046653
cellular modified amino acid biosynthetic process	Gene Ontology	GO:0042398	4	28	0.000269387	0.0387182	Gh_D10G1872.1|Gh_D10G2034.1|Gh_D10G2037.1|Gh_A10G1763.1	http://amigo.geneontology.org/cgi-bin/amigo/term_details?term=GO:0042398
oxidoreductase activity, acting on the CH-NH group of donors, NAD or NADP as acceptor	Gene Ontology	GO:0016646	3	11	0.000320147	0.0421794	Gh_D10G2034.1|Gh_D10G2037.1|Gh_A10G1763.1	http://amigo.geneontology.org/cgi-bin/amigo/term_details?term=GO:0016646
ribonucleoprotein complex biogenesis	Gene Ontology	GO:0022613	11	309	0.000370524	0.0450614	Gh_D10G1838.1|Gh_D11G0681.1|Gh_D08G1982.1|Gh_D02G0084.1|Gh_D09G0949.1|Gh_D09G0935.1|Gh_A10G1758.1|Gh_D02G0097.1|Gh_D09G0936.1|Gh_D08G1997.1|Gh_D02G0061.1	http://amigo.geneontology.org/cgi-bin/amigo/term_details?term=GO:0022613
xylem development	Gene Ontology	GO:0010089	4	32	0.000427808	0.045376	Gh_D10G1881.1|Gh_D08G1976.1|Gh_D10G1882.1|Gh_D10G1880.1	http://amigo.geneontology.org/cgi-bin/amigo/term_details?term=GO:0010089
cytosol	Gene Ontology	GO:0005829	33	1759	0.000430512	0.045376	Gh_D10G1838.1|Gh_D10G1884.1|Gh_A01G0229.1|Gh_A10G1758.1|Gh_D08G1997.1|Gh_D10G1882.1|Gh_A01G0224.1|Gh_D08G1994.1|Gh_D10G2045.1|Gh_D10G1881.1|Gh_D11G0689.1|Gh_D10G1880.1|Gh_D08G1982.1|Gh_D02G0075.1|Gh_D02G0061.1|Gh_D09G0949.1|Gh_D10G2034.1|Gh_D10G2048.1|Gh_A01G0246.1|Gh_D02G0078.1|Gh_D02G0079.1|Gh_D10G2037.1|Gh_D02G0097.1|Gh_D09G0936.1|Gh_A01G0228.1|Gh_A10G1763.1|Gh_D11G0707.1|Gh_A10G1752.1|Gh_A10G…	http://amigo.geneontology.org/cgi-bin/amigo/term_details?term=GO:0005829
protein kinase activity	Gene Ontology	GO:0004672	20	863	0.000536936	0.053056	Gh_D02G0060.1|Gh_D08G1985.1|Gh_D11G0703.1|Gh_D09G0960.1|Gh_D09G0957.1|Gh_A10G1756.1|Gh_A01G0239.1|Gh_A01G0248.1|Gh_D10G1874.1|Gh_A01G0241.1|Gh_A01G0253.1|Gh_A01G0246.1|Gh_D09G0963.1|Gh_D08G1986.1|Gh_D10G1893.1|Gh_D11G0713.1|Gh_D11G0701.1|Gh_D10G1830.1|Gh_D11G0682.1|Gh_D02G0077.1	http://amigo.geneontology.org/cgi-bin/amigo/term_details?term=GO:0004672
folic acid-containing compound metabolic process	Gene Ontology	GO:0006760	4	36	0.000643506	0.053922	Gh_D10G1872.1|Gh_D10G2034.1|Gh_D10G2037.1|Gh_A10G1763.1	http://amigo.geneontology.org/cgi-bin/amigo/term_details?term=GO:0006760
one-carbon metabolic process	Gene Ontology	GO:0006730	4	37	0.000707583	0.053922	Gh_D10G1872.1|Gh_D10G2034.1|Gh_D10G2037.1|Gh_A10G1763.1	http://amigo.geneontology.org/cgi-bin/amigo/term_details?term=GO:0006730
pteridine-containing compound metabolic process	Gene Ontology	GO:0042558	4	37	0.000707583	0.053922	Gh_D10G1872.1|Gh_D10G2034.1|Gh_D10G2037.1|Gh_A10G1763.1	http://amigo.geneontology.org/cgi-bin/amigo/term_details?term=GO:0042558
regulation of secondary metabolic process	Gene Ontology	GO:0043455	4	37	0.000707583	0.053922	Gh_D08G1998.1|Gh_D10G1881.1|Gh_D10G1882.1|Gh_D10G1880.1	http://amigo.geneontology.org/cgi-bin/amigo/term_details?term=GO:0043455
cell wall	Gene Ontology	GO:0005618	17	692	0.000750338	0.053922	Gh_D10G1893.1|Gh_D02G0085.1|Gh_D10G1881.1|Gh_D09G0931.1|Gh_D11G0689.1|Gh_D09G0935.1|Gh_A10G1758.1|Gh_D09G0963.1|Gh_A01G0226.1|Gh_D08G1996.1|Gh_D10G2045.1|Gh_D09G0936.1|Gh_D08G1980.1|Gh_D10G1845.1|Gh_D10G1880.1|Gh_D02G0061.1|Gh_D10G1882.1	http://amigo.geneontology.org/cgi-bin/amigo/term_details?term=GO:0005618
external encapsulating structure	Gene Ontology	GO:0030312	17	692	0.000750338	0.053922	Gh_D10G1893.1|Gh_D02G0085.1|Gh_D10G1881.1|Gh_D09G0931.1|Gh_D11G0689.1|Gh_D09G0935.1|Gh_A10G1758.1|Gh_D09G0963.1|Gh_A01G0226.1|Gh_D08G1996.1|Gh_D10G2045.1|Gh_D09G0936.1|Gh_D08G1980.1|Gh_D10G1845.1|Gh_D10G1880.1|Gh_D02G0061.1|Gh_D10G1882.1	http://amigo.geneontology.org/cgi-bin/amigo/term_details?term=GO:0030312
hydrolase activity, acting on carbon-nitrogen (but not peptide) bonds, in cyclic amidines	Gene Ontology	GO:0016814	3	16	0.00082167	0.0564809	Gh_D10G2034.1|Gh_D10G2037.1|Gh_A10G1763.1	http://amigo.geneontology.org/cgi-bin/amigo/term_details?term=GO:0016814
protein serine/threonine kinase activity	Gene Ontology	GO:0004674	17	710	0.000986246	0.0637282	Gh_D02G0060.1|Gh_D08G1985.1|Gh_D11G0703.1|Gh_D09G0960.1|Gh_D09G0957.1|Gh_A01G0239.1|Gh_A01G0248.1|Gh_D10G1874.1|Gh_A10G1756.1|Gh_A01G0253.1|Gh_A01G0246.1|Gh_D09G0963.1|Gh_D08G1986.1|Gh_D10G1893.1|Gh_D11G0701.1|Gh_D11G0682.1|Gh_D02G0077.1	http://amigo.geneontology.org/cgi-bin/amigo/term_details?term=GO:0004674
plasma membrane	Gene Ontology	GO:0005886	51	3292	0.00103828	0.0637282	Gh_D08G1996.1|Gh_D02G0085.1|Gh_D11G0685.1|Gh_D08G1977.1|Gh_D02G0083.1|Gh_D10G1834.1|Gh_D02G0060.1|Gh_A10G1758.1|Gh_D02G0068.1|Gh_A01G0248.1|Gh_A01G0239.1|Gh_D09G0965.1|Gh_A01G0224.1|Gh_D02G0075.1|Gh_D11G0695.1|Gh_D09G0948.1|Gh_D11G0689.1|Gh_A10G1756.1|Gh_A01G0253.1|Gh_D10G1874.1|Gh_A01G0240.1|Gh_D10G1893.1|Gh_D10G2045.1|Gh_D11G0682.1|Gh_D02G0061.1|Gh_D10G1831.1|Gh_D08G1985.1|Gh_D11G0703.1|Gh_D10G…	http://amigo.geneontology.org/cgi-bin/amigo/term_details?term=GO:0005886
secondary metabolite biosynthetic process	Gene Ontology	GO:0044550	10	298	0.00104803	0.0637282	Gh_D11G0674.1|Gh_D09G0946.1|Gh_D10G1881.1|Gh_D02G0063.1|Gh_D10G1880.1|Gh_D08G1998.1|Gh_A10G1767.1|Gh_D10G2041.1|Gh_D10G1845.1|Gh_D10G1882.1	http://amigo.geneontology.org/cgi-bin/amigo/term_details?term=GO:0044550
phosphotransferase activity, alcohol group as acceptor	Gene Ontology	GO:0016773	21	995	0.00124725	0.0730335	Gh_A01G0246.1|Gh_D02G0060.1|Gh_D08G1985.1|Gh_D11G0703.1|Gh_D09G0960.1|Gh_D09G0957.1|Gh_A10G1756.1|Gh_A01G0239.1|Gh_A01G0248.1|Gh_D10G1874.1|Gh_A01G0241.1|Gh_A01G0253.1|Gh_D11G0713.1|Gh_D09G0963.1|Gh_D08G1986.1|Gh_D10G1893.1|Gh_A01G0229.1|Gh_D11G0701.1|Gh_D10G1830.1|Gh_D11G0682.1|Gh_D02G0077.1	http://amigo.geneontology.org/cgi-bin/amigo/term_details?term=GO:0016773
ribosome biogenesis	Gene Ontology	GO:0042254	9	257	0.00139274	0.0776896	Gh_D10G1838.1|Gh_D11G0681.1|Gh_D08G1982.1|Gh_D02G0084.1|Gh_D09G0935.1|Gh_A10G1758.1|Gh_D09G0936.1|Gh_D02G0097.1|Gh_D02G0061.1	http://amigo.geneontology.org/cgi-bin/amigo/term_details?term=GO:0042254
coenzyme biosynthetic process	Gene Ontology	GO:0009108	6	117	0.00142505	0.0776896	Gh_A01G0224.1|Gh_D10G2034.1|Gh_D10G2037.1|Gh_A10G1763.1|Gh_D10G1845.1|Gh_D10G1872.1	http://amigo.geneontology.org/cgi-bin/amigo/term_details?term=GO:0009108
cell periphery	Gene Ontology	GO:0071944	57	3853	0.00148199	0.078101	Gh_D09G0960.1|Gh_D02G0085.1|Gh_A01G0240.1|Gh_D11G0685.1|Gh_D08G1977.1|Gh_D02G0083.1|Gh_D08G1980.1|Gh_D10G1834.1|Gh_D02G0060.1|Gh_A10G1758.1|Gh_D02G0068.1|Gh_D08G1996.1|Gh_A01G0253.1|Gh_A10G1766.1|Gh_D09G0965.1|Gh_D11G0709.1|Gh_D02G0075.1|Gh_D11G0695.1|Gh_D10G1881.1|Gh_D09G0948.1|Gh_D11G0689.1|Gh_A10G1756.1|Gh_D10G1880.1|Gh_D10G1882.1|Gh_D10G1874.1|Gh_A01G0226.1|Gh_D10G1893.1|Gh_D10G2045.1|Gh_D11G…	http://amigo.geneontology.org/cgi-bin/amigo/term_details?term=GO:0071944
ATP binding	Gene Ontology	GO:0005524	34	1986	0.00165569	0.0801022	Gh_D09G0960.1|Gh_D09G0949.1|Gh_A01G0250.1|Gh_D10G1834.1|Gh_D11G0713.1|Gh_A01G0239.1|Gh_D02G0093.1|Gh_D02G0077.1|Gh_D11G0709.1|Gh_A10G1756.1|Gh_A01G0253.1|Gh_D08G1982.1|Gh_D10G1874.1|Gh_D10G1893.1|Gh_D10G1830.1|Gh_D11G0682.1|Gh_D09G0957.1|Gh_D08G1985.1|Gh_A01G0248.1|Gh_A01G0246.1|Gh_A01G0224.1|Gh_D11G0703.1|Gh_D10G1872.1|Gh_D10G1828.1|Gh_D02G0094.1|Gh_D11G0701.1|Gh_D02G0060.1|Gh_D10G1842.1|Gh_D10G…	http://amigo.geneontology.org/cgi-bin/amigo/term_details?term=GO:0005524
protein autophosphorylation	Gene Ontology	GO:0046777	6	121	0.0016779	0.0801022	Gh_D02G0077.1|Gh_A01G0248.1|Gh_A10G1756.1|Gh_A01G0253.1|Gh_A01G0241.1|Gh_D10G1830.1	http://amigo.geneontology.org/cgi-bin/amigo/term_details?term=GO:0046777
cellular metabolic compound salvage	Gene Ontology	GO:0043094	5	82	0.00173258	0.0801022	Gh_D10G2037.1|Gh_D10G2034.1|Gh_D09G0939.1|Gh_D02G0069.1|Gh_A10G1763.1	http://amigo.geneontology.org/cgi-bin/amigo/term_details?term=GO:0043094
cellular macromolecular complex assembly	Gene Ontology	GO:0034622	10	321	0.00178801	0.0801022	Gh_D10G1838.1|Gh_D11G0678.1|Gh_D02G0085.1|Gh_A01G0249.1|Gh_D09G0949.1|Gh_D02G0097.1|Gh_A10G1758.1|Gh_A01G0250.1|Gh_D08G1997.1|Gh_A01G0228.1	http://amigo.geneontology.org/cgi-bin/amigo/term_details?term=GO:0034622
peroxidase activity	Gene Ontology	GO:0004601	6	123	0.00181643	0.0801022	Gh_D10G1825.1|Gh_D10G1881.1|Gh_D10G1884.1|Gh_D10G1880.1|Gh_D08G1994.1|Gh_D10G1882.1	http://amigo.geneontology.org/cgi-bin/amigo/term_details?term=GO:0004601
phenylpropanoid biosynthetic process	Gene Ontology	GO:0009699	6	124	0.00188886	0.0801022	Gh_D11G0674.1|Gh_D10G1881.1|Gh_D10G1880.1|Gh_D08G1998.1|Gh_D10G1845.1|Gh_D10G1882.1	http://amigo.geneontology.org/cgi-bin/amigo/term_details?term=GO:0009699
inorganic anion exchanger activity	Gene Ontology	GO:0005452	2	5	0.00197596	0.0801022	Gh_D10G1832.1|Gh_D10G1831.1	http://amigo.geneontology.org/cgi-bin/amigo/term_details?term=GO:0005452
iron ion transmembrane transport	Gene Ontology	GO:0034755	2	5	0.00197596	0.0801022	Gh_A10G1773.1|Gh_D10G2047.1	http://amigo.geneontology.org/cgi-bin/amigo/term_details?term=GO:0034755
copper chaperone activity	Gene Ontology	GO:0016531	2	5	0.00197596	0.0801022	Gh_A10G1773.1|Gh_D10G2047.1	http://amigo.geneontology.org/cgi-bin/amigo/term_details?term=GO:0016531
lignin metabolic process	Gene Ontology	GO:0009808	5	87	0.00221588	0.0870339	Gh_D11G0674.1|Gh_D10G1881.1|Gh_D10G1845.1|Gh_D10G1882.1|Gh_D10G1880.1	http://amigo.geneontology.org/cgi-bin/amigo/term_details?term=GO:0009808
oxidoreductase activity, acting on peroxide as acceptor	Gene Ontology	GO:0016684	6	129	0.00228434	0.0870339	Gh_D10G1825.1|Gh_D10G1881.1|Gh_D10G1884.1|Gh_D10G1880.1|Gh_D08G1994.1|Gh_D10G1882.1	http://amigo.geneontology.org/cgi-bin/amigo/term_details?term=GO:0016684
protein phosphorylation	Gene Ontology	GO:0006468	18	839	0.00231209	0.0870339	Gh_D02G0060.1|Gh_A01G0246.1|Gh_D11G0703.1|Gh_D09G0960.1|Gh_A10G1756.1|Gh_A01G0248.1|Gh_D10G1874.1|Gh_A01G0241.1|Gh_A01G0253.1|Gh_D09G0957.1|Gh_D09G0963.1|Gh_A01G0239.1|Gh_D10G1893.1|Gh_D11G0713.1|Gh_D11G0701.1|Gh_D10G1830.1|Gh_D11G0682.1|Gh_D02G0077.1	http://amigo.geneontology.org/cgi-bin/amigo/term_details?term=GO:0006468
metallochaperone activity	Gene Ontology	GO:0016530	2	6	0.00261745	0.0922479	Gh_A10G1773.1|Gh_D10G2047.1	http://amigo.geneontology.org/cgi-bin/amigo/term_details?term=GO:0016530
cellular copper ion homeostasis	Gene Ontology	GO:0006878	2	6	0.00261745	0.0922479	Gh_A10G1773.1|Gh_D10G2047.1	http://amigo.geneontology.org/cgi-bin/amigo/term_details?term=GO:0006878
plasmodesma	Gene Ontology	GO:0009506	18	855	0.00281323	0.0922479	Gh_D10G2031.1|Gh_D08G1996.1|Gh_D09G0948.1|Gh_D08G1977.1|Gh_D11G0689.1|Gh_D09G0935.1|Gh_A10G1758.1|Gh_D09G0963.1|Gh_D09G0959.1|Gh_D10G1828.1|Gh_D10G1834.1|Gh_D10G2045.1|Gh_D09G0936.1|Gh_D10G1845.1|Gh_A01G0253.1|Gh_A10G1759.1|Gh_D02G0083.1|Gh_D11G0695.1	http://amigo.geneontology.org/cgi-bin/amigo/term_details?term=GO:0009506
symplast	Gene Ontology	GO:0055044	18	855	0.00281323	0.0922479	Gh_D10G2031.1|Gh_D08G1996.1|Gh_D09G0948.1|Gh_D08G1977.1|Gh_D11G0689.1|Gh_D09G0935.1|Gh_A10G1758.1|Gh_D09G0963.1|Gh_D09G0959.1|Gh_D10G1828.1|Gh_D10G1834.1|Gh_D10G2045.1|Gh_D09G0936.1|Gh_D10G1845.1|Gh_A01G0253.1|Gh_A10G1759.1|Gh_D02G0083.1|Gh_D11G0695.1	http://amigo.geneontology.org/cgi-bin/amigo/term_details?term=GO:0055044
cell junction	Gene Ontology	GO:0030054	18	856	0.00284735	0.0922479	Gh_D10G2031.1|Gh_D08G1996.1|Gh_D09G0948.1|Gh_D08G1977.1|Gh_D11G0689.1|Gh_D09G0935.1|Gh_A10G1758.1|Gh_D09G0963.1|Gh_D09G0959.1|Gh_D10G1828.1|Gh_D10G1834.1|Gh_D10G2045.1|Gh_D09G0936.1|Gh_D10G1845.1|Gh_A01G0253.1|Gh_A10G1759.1|Gh_D02G0083.1|Gh_D11G0695.1	http://amigo.geneontology.org/cgi-bin/amigo/term_details?term=GO:0030054
cell-cell junction	Gene Ontology	GO:0005911	18	856	0.00284735	0.0922479	Gh_D10G2031.1|Gh_D08G1996.1|Gh_D09G0948.1|Gh_D08G1977.1|Gh_D11G0689.1|Gh_D09G0935.1|Gh_A10G1758.1|Gh_D09G0963.1|Gh_D09G0959.1|Gh_D10G1828.1|Gh_D10G1834.1|Gh_D10G2045.1|Gh_D09G0936.1|Gh_D10G1845.1|Gh_A01G0253.1|Gh_A10G1759.1|Gh_D02G0083.1|Gh_D11G0695.1	http://amigo.geneontology.org/cgi-bin/amigo/term_details?term=GO:0005911
salicylic acid metabolic process	Gene Ontology	GO:0009696	3	26	0.00288077	0.0922479	Gh_D02G0081.1|Gh_D02G0079.1|Gh_D02G0080.1	http://amigo.geneontology.org/cgi-bin/amigo/term_details?term=GO:0009696
ribonucleoprotein complex assembly	Gene Ontology	GO:0022618	5	93	0.00291739	0.0922479	Gh_A10G1758.1|Gh_D10G1838.1|Gh_D08G1997.1|Gh_D09G0949.1|Gh_D02G0097.1	http://amigo.geneontology.org/cgi-bin/amigo/term_details?term=GO:0022618
oxidoreductase activity, acting on the CH-NH group of donors	Gene Ontology	GO:0016645	3	27	0.00317769	0.0966141	Gh_D10G2034.1|Gh_D10G2037.1|Gh_A10G1763.1	http://amigo.geneontology.org/cgi-bin/amigo/term_details?term=GO:0016645
histidine phosphotransfer kinase activity	Gene Ontology	GO:0009927	2	7	0.0033434	0.0974453	Gh_D10G1830.1|Gh_A01G0241.1	http://amigo.geneontology.org/cgi-bin/amigo/term_details?term=GO:0009927
kinase activity	Gene Ontology	GO:0016301	23	1232	0.00343765	0.0974453	Gh_D09G0960.1|Gh_D11G0713.1|Gh_A01G0253.1|Gh_D02G0077.1|Gh_D11G0709.1|Gh_A10G1756.1|Gh_A01G0239.1|Gh_D10G1874.1|Gh_D10G1893.1|Gh_D10G1830.1|Gh_D11G0682.1|Gh_D09G0957.1|Gh_D08G1985.1|Gh_A01G0248.1|Gh_A01G0246.1|Gh_D11G0703.1|Gh_D08G1986.1|Gh_A01G0229.1|Gh_D11G0701.1|Gh_D02G0060.1|Gh_D10G1833.1|Gh_A01G0241.1|Gh_D09G0963.1	http://amigo.geneontology.org/cgi-bin/amigo/term_details?term=GO:0016301
ribonucleoprotein complex subunit organization	Gene Ontology	GO:0071826	5	97	0.00346621	0.0974453	Gh_A10G1758.1|Gh_D10G1838.1|Gh_D08G1997.1|Gh_D09G0949.1|Gh_D02G0097.1	http://amigo.geneontology.org/cgi-bin/amigo/term_details?term=GO:0071826
antioxidant activity	Gene Ontology	GO:0016209	6	141	0.00348591	0.0974453	Gh_D10G1825.1|Gh_D10G1881.1|Gh_D10G1884.1|Gh_D10G1880.1|Gh_D08G1994.1|Gh_D10G1882.1	http://amigo.geneontology.org/cgi-bin/amigo/term_details?term=GO:0016209
phloem or xylem histogenesis	Gene Ontology	GO:0010087	4	59	0.00351321	0.0974453	Gh_D10G1881.1|Gh_D08G1976.1|Gh_D10G1882.1|Gh_D10G1880.1	http://amigo.geneontology.org/cgi-bin/amigo/term_details?term=GO:0010087
adenyl ribonucleotide binding	Gene Ontology	GO:0032559	34	2087	0.00361371	0.0982626	Gh_D09G0960.1|Gh_D09G0949.1|Gh_A01G0250.1|Gh_D10G1834.1|Gh_D11G0713.1|Gh_A01G0239.1|Gh_D02G0093.1|Gh_D02G0077.1|Gh_D11G0709.1|Gh_A10G1756.1|Gh_A01G0253.1|Gh_D08G1982.1|Gh_D10G1874.1|Gh_D10G1893.1|Gh_D10G1830.1|Gh_D11G0682.1|Gh_D09G0957.1|Gh_D08G1985.1|Gh_A01G0248.1|Gh_A01G0246.1|Gh_A01G0224.1|Gh_D11G0703.1|Gh_D10G1872.1|Gh_D10G1828.1|Gh_D02G0094.1|Gh_D11G0701.1|Gh_D02G0060.1|Gh_D10G1842.1|Gh_D10G…	http://amigo.geneontology.org/cgi-bin/amigo/term_details?term=GO:0032559
adenyl nucleotide binding	Gene Ontology	GO:0030554	34	2089	0.00366698	0.0982626	Gh_D09G0960.1|Gh_D09G0949.1|Gh_A01G0250.1|Gh_D10G1834.1|Gh_D11G0713.1|Gh_A01G0239.1|Gh_D02G0093.1|Gh_D02G0077.1|Gh_D11G0709.1|Gh_A10G1756.1|Gh_A01G0253.1|Gh_D08G1982.1|Gh_D10G1874.1|Gh_D10G1893.1|Gh_D10G1830.1|Gh_D11G0682.1|Gh_D09G0957.1|Gh_D08G1985.1|Gh_A01G0248.1|Gh_A01G0246.1|Gh_A01G0224.1|Gh_D11G0703.1|Gh_D10G1872.1|Gh_D10G1828.1|Gh_D02G0094.1|Gh_D11G0701.1|Gh_D02G0060.1|Gh_D10G1842.1|Gh_D10G…	http://amigo.geneontology.org/cgi-bin/amigo/term_details?term=GO:0030554
antiporter activity	Gene Ontology	GO:0015297	6	144	0.00384846	0.101407	Gh_D10G1832.1|Gh_D10G1824.1|Gh_D10G2040.1|Gh_A10G1766.1|Gh_A01G0243.1|Gh_D10G1831.1	http://amigo.geneontology.org/cgi-bin/amigo/term_details?term=GO:0015297
whole membrane	Gene Ontology	GO:0098805	17	827	0.00460165	0.119266	Gh_D10G1836.1|Gh_A10G1751.1|Gh_D09G0948.1|Gh_D11G0695.1|Gh_D08G1977.1|Gh_D10G1884.1|Gh_A10G1756.1|Gh_D11G0674.1|Gh_D11G0671.1|Gh_D10G2045.1|Gh_A10G1758.1|Gh_D10G1845.1|Gh_D08G1997.1|Gh_A01G0243.1|Gh_D02G0082.1|Gh_D11G0698.1|Gh_D11G0686.1	http://amigo.geneontology.org/cgi-bin/amigo/term_details?term=GO:0098805
macromolecular complex assembly	Gene Ontology	GO:0065003	10	371	0.00485755	0.123867	Gh_D10G1838.1|Gh_D11G0678.1|Gh_D02G0085.1|Gh_A01G0249.1|Gh_D09G0949.1|Gh_D02G0097.1|Gh_A10G1758.1|Gh_A01G0250.1|Gh_D08G1997.1|Gh_A01G0228.1	http://amigo.geneontology.org/cgi-bin/amigo/term_details?term=GO:0065003
copper ion homeostasis	Gene Ontology	GO:0055070	2	9	0.0050418	0.126525	Gh_A10G1773.1|Gh_D10G2047.1	http://amigo.geneontology.org/cgi-bin/amigo/term_details?term=GO:0055070
purine ribonucleoside triphosphate binding	Gene Ontology	GO:0035639	35	2221	0.00526689	0.128801	Gh_D09G0960.1|Gh_D09G0949.1|Gh_A01G0250.1|Gh_D10G1834.1|Gh_D11G0713.1|Gh_A01G0239.1|Gh_D02G0093.1|Gh_D02G0077.1|Gh_D11G0709.1|Gh_A10G1756.1|Gh_A01G0253.1|Gh_D08G1982.1|Gh_D10G1874.1|Gh_D10G1893.1|Gh_D10G1830.1|Gh_D11G0682.1|Gh_D09G0957.1|Gh_D08G1985.1|Gh_A01G0248.1|Gh_A01G0246.1|Gh_D09G0931.1|Gh_A01G0224.1|Gh_D11G0703.1|Gh_D10G1872.1|Gh_D10G1828.1|Gh_D02G0094.1|Gh_D11G0701.1|Gh_D02G0060.1|Gh_D10G…	http://amigo.geneontology.org/cgi-bin/amigo/term_details?term=GO:0035639
response to cytokinin	Gene Ontology	GO:0009735	7	205	0.00529542	0.128801	Gh_A01G0249.1|Gh_D09G0935.1|Gh_A10G1758.1|Gh_D10G1869.1|Gh_D02G0097.1|Gh_D09G0936.1|Gh_D11G0710.1	http://amigo.geneontology.org/cgi-bin/amigo/term_details?term=GO:0009735
vacuole	Gene Ontology	GO:0005773	22	1209	0.00559239	0.133963	Gh_A10G1751.1|Gh_D10G1884.1|Gh_A10G1758.1|Gh_D08G1997.1|Gh_D02G0082.1|Gh_D11G0695.1|Gh_D11G0671.1|Gh_D02G0062.1|Gh_D10G2045.1|Gh_A10G1754.1|Gh_D09G0948.1|Gh_D11G0674.1|Gh_D10G1890.1|Gh_D09G0945.1|Gh_D10G1840.1|Gh_D11G0698.1|Gh_D11G0686.1|Gh_D02G0097.1|Gh_D09G0939.1|Gh_D08G1974.1|Gh_D10G1845.1|Gh_A01G0243.1	http://amigo.geneontology.org/cgi-bin/amigo/term_details?term=GO:0005773
secondary metabolic process	Gene Ontology	GO:0019748	11	442	0.00570142	0.134536	Gh_D11G0674.1|Gh_D09G0946.1|Gh_D10G1881.1|Gh_D10G1884.1|Gh_D02G0063.1|Gh_D10G1880.1|Gh_D08G1998.1|Gh_A10G1767.1|Gh_D10G2041.1|Gh_D10G1845.1|Gh_D10G1882.1	http://amigo.geneontology.org/cgi-bin/amigo/term_details?term=GO:0019748
lignin biosynthetic process	Gene Ontology	GO:0009809	4	69	0.00594607	0.137627	Gh_D11G0674.1|Gh_D10G1881.1|Gh_D10G1882.1|Gh_D10G1880.1	http://amigo.geneontology.org/cgi-bin/amigo/term_details?term=GO:0009809
anion:anion antiporter activity	Gene Ontology	GO:0015301	2	10	0.00601089	0.137627	Gh_D10G1832.1|Gh_D10G1831.1	http://amigo.geneontology.org/cgi-bin/amigo/term_details?term=GO:0015301
phenylpropanoid metabolic process	Gene Ontology	GO:0009698	6	159	0.00609352	0.137627	Gh_D11G0674.1|Gh_D10G1881.1|Gh_D10G1880.1|Gh_D08G1998.1|Gh_D10G1845.1|Gh_D10G1882.1	http://amigo.geneontology.org/cgi-bin/amigo/term_details?term=GO:0009698
cellular modified amino acid metabolic process	Gene Ontology	GO:0006575	5	112	0.00619108	0.137861	Gh_D10G1872.1|Gh_D10G2034.1|Gh_D10G1884.1|Gh_D10G2037.1|Gh_A10G1763.1	http://amigo.geneontology.org/cgi-bin/amigo/term_details?term=GO:0006575
phosphorylation	Gene Ontology	GO:0016310	21	1147	0.00629808	0.138013	Gh_D02G0060.1|Gh_A01G0246.1|Gh_D11G0703.1|Gh_D09G0960.1|Gh_A10G1756.1|Gh_D09G0957.1|Gh_A01G0248.1|Gh_D11G0689.1|Gh_D10G1874.1|Gh_A01G0241.1|Gh_A01G0253.1|Gh_D11G0713.1|Gh_D09G0963.1|Gh_A01G0239.1|Gh_D10G1893.1|Gh_D10G1833.1|Gh_A01G0229.1|Gh_D11G0701.1|Gh_D10G1830.1|Gh_D11G0682.1|Gh_D02G0077.1	http://amigo.geneontology.org/cgi-bin/amigo/term_details?term=GO:0016310
vacuolar membrane	Gene Ontology	GO:0005774	14	647	0.00640046	0.138013	Gh_A10G1751.1|Gh_D09G0948.1|Gh_D11G0695.1|Gh_D10G1884.1|Gh_D11G0674.1|Gh_D11G0671.1|Gh_D10G2045.1|Gh_A10G1758.1|Gh_D10G1845.1|Gh_D08G1997.1|Gh_A01G0243.1|Gh_D02G0082.1|Gh_D11G0698.1|Gh_D11G0686.1	http://amigo.geneontology.org/cgi-bin/amigo/term_details?term=GO:0005774
cellular component biogenesis	Gene Ontology	GO:0044085	18	929	0.0064598	0.138013	Gh_D10G1838.1|Gh_D11G0681.1|Gh_D11G0690.1|Gh_A01G0249.1|Gh_D08G1982.1|Gh_D02G0084.1|Gh_D09G0949.1|Gh_D09G0935.1|Gh_D09G0936.1|Gh_D10G1890.1|Gh_D02G0085.1|Gh_A10G1758.1|Gh_D02G0097.1|Gh_A01G0250.1|Gh_D11G0678.1|Gh_D08G1997.1|Gh_D02G0061.1|Gh_A01G0228.1	http://amigo.geneontology.org/cgi-bin/amigo/term_details?term=GO:0044085
vacuolar part	Gene Ontology	GO:0044437	14	650	0.00664893	0.140159	Gh_A10G1751.1|Gh_D09G0948.1|Gh_D11G0695.1|Gh_D10G1884.1|Gh_D11G0674.1|Gh_D11G0671.1|Gh_D10G2045.1|Gh_A10G1758.1|Gh_D10G1845.1|Gh_D08G1997.1|Gh_A01G0243.1|Gh_D02G0082.1|Gh_D11G0698.1|Gh_D11G0686.1	http://amigo.geneontology.org/cgi-bin/amigo/term_details?term=GO:0044437
chloroplast	Gene Ontology	GO:0009507	50	3526	0.00685484	0.142599	Gh_A01G0232.1|Gh_D10G1838.1|Gh_D11G0714.1|Gh_D11G0678.1|Gh_D10G1833.1|Gh_A01G0250.1|Gh_D10G2034.1|Gh_D10G2040.1|Gh_D09G0962.1|Gh_A10G1758.1|Gh_D02G0086.1|Gh_D02G0097.1|Gh_D11G0695.1|Gh_D09G0949.1|Gh_D11G0711.1|Gh_D11G0689.1|Gh_A10G1752.1|Gh_A10G1756.1|Gh_D11G0710.1|Gh_A10G1767.1|Gh_D10G1824.1|Gh_D10G2045.1|Gh_D10G2051.1|Gh_D11G0668.1|Gh_D02G0076.1|Gh_D11G0676.1|Gh_D10G1884.1|Gh_D10G2047.1|Gh_A01G…	http://amigo.geneontology.org/cgi-bin/amigo/term_details?term=GO:0009507
fatty acid oxidation	Gene Ontology	GO:0019395	3	38	0.00770448	0.158192	Gh_A10G1767.1|Gh_D10G2041.1|Gh_A01G0227.1	http://amigo.geneontology.org/cgi-bin/amigo/term_details?term=GO:0019395
transferase activity, transferring phosphorus-containing groups	Gene Ontology	GO:0016772	24	1405	0.00815086	0.164714	Gh_D09G0960.1|Gh_D11G0713.1|Gh_A01G0253.1|Gh_D02G0077.1|Gh_D11G0709.1|Gh_A10G1756.1|Gh_A01G0239.1|Gh_D10G1874.1|Gh_D10G1893.1|Gh_D10G1830.1|Gh_D11G0682.1|Gh_D10G2051.1|Gh_D09G0957.1|Gh_D08G1985.1|Gh_A01G0248.1|Gh_A01G0246.1|Gh_D11G0703.1|Gh_D08G1986.1|Gh_A01G0229.1|Gh_D11G0701.1|Gh_D02G0060.1|Gh_D10G1833.1|Gh_A01G0241.1|Gh_D09G0963.1	http://amigo.geneontology.org/cgi-bin/amigo/term_details?term=GO:0016772
heme binding	Gene Ontology	GO:0020037	9	340	0.0082305	0.164714	Gh_D10G2050.1|Gh_D08G1972.1|Gh_D10G1881.1|Gh_D02G0063.1|Gh_D10G1880.1|Gh_A10G1767.1|Gh_D10G2041.1|Gh_D10G1845.1|Gh_D10G1882.1	http://amigo.geneontology.org/cgi-bin/amigo/term_details?term=GO:0020037
organelle assembly	Gene Ontology	GO:0070925	4	77	0.00855029	0.166592	Gh_A10G1758.1|Gh_D10G1838.1|Gh_D11G0690.1|Gh_D02G0097.1	http://amigo.geneontology.org/cgi-bin/amigo/term_details?term=GO:0070925
ribosome assembly	Gene Ontology	GO:0042255	3	40	0.00879157	0.166592	Gh_A10G1758.1|Gh_D10G1838.1|Gh_D02G0097.1	http://amigo.geneontology.org/cgi-bin/amigo/term_details?term=GO:0042255
macromolecule modification	Gene Ontology	GO:0043412	33	2138	0.0089782	0.166592	Gh_D09G0960.1|Gh_D08G2004.1|Gh_A10G1768.1|Gh_D11G0713.1|Gh_A01G0239.1|Gh_D02G0082.1|Gh_D02G0077.1|Gh_D09G0953.1|Gh_D10G1821.1|Gh_A10G1756.1|Gh_A01G0253.1|Gh_D09G0962.1|Gh_D11G0671.1|Gh_D10G1874.1|Gh_A01G0235.1|Gh_D10G1893.1|Gh_D10G1830.1|Gh_D11G0682.1|Gh_D09G0957.1|Gh_D09G0949.1|Gh_A01G0248.1|Gh_A01G0246.1|Gh_D08G1984.1|Gh_D11G0703.1|Gh_D09G0932.1|Gh_D11G0701.1|Gh_D02G0060.1|Gh_D09G0947.1|Gh_D08G…	http://amigo.geneontology.org/cgi-bin/amigo/term_details?term=GO:0043412
plastid	Gene Ontology	GO:0009536	50	3579	0.00900931	0.166592	Gh_A01G0232.1|Gh_D10G1838.1|Gh_D11G0714.1|Gh_D11G0678.1|Gh_D10G1833.1|Gh_A01G0250.1|Gh_D10G2034.1|Gh_D10G2040.1|Gh_D09G0962.1|Gh_A10G1758.1|Gh_D02G0086.1|Gh_D02G0097.1|Gh_D11G0695.1|Gh_D09G0949.1|Gh_D11G0711.1|Gh_D11G0689.1|Gh_A10G1752.1|Gh_A10G1756.1|Gh_D11G0710.1|Gh_A10G1767.1|Gh_D10G1824.1|Gh_D10G2045.1|Gh_D10G2051.1|Gh_D11G0668.1|Gh_D02G0076.1|Gh_D11G0676.1|Gh_D10G1884.1|Gh_D10G2047.1|Gh_A01G…	http://amigo.geneontology.org/cgi-bin/amigo/term_details?term=GO:0009536
purine ribonucleoside binding	Gene Ontology	GO:0032550	35	2304	0.00904292	0.166592	Gh_D09G0960.1|Gh_D09G0949.1|Gh_A01G0250.1|Gh_D10G1834.1|Gh_D11G0713.1|Gh_A01G0239.1|Gh_D02G0093.1|Gh_D02G0077.1|Gh_D11G0709.1|Gh_A10G1756.1|Gh_A01G0253.1|Gh_D08G1982.1|Gh_D10G1874.1|Gh_D10G1893.1|Gh_D10G1830.1|Gh_D11G0682.1|Gh_D09G0957.1|Gh_D08G1985.1|Gh_A01G0248.1|Gh_A01G0246.1|Gh_D09G0931.1|Gh_A01G0224.1|Gh_D11G0703.1|Gh_D10G1872.1|Gh_D10G1828.1|Gh_D02G0094.1|Gh_D11G0701.1|Gh_D02G0060.1|Gh_D10G…	http://amigo.geneontology.org/cgi-bin/amigo/term_details?term=GO:0032550
purine nucleoside binding	Gene Ontology	GO:0001883	35	2304	0.00904292	0.166592	Gh_D09G0960.1|Gh_D09G0949.1|Gh_A01G0250.1|Gh_D10G1834.1|Gh_D11G0713.1|Gh_A01G0239.1|Gh_D02G0093.1|Gh_D02G0077.1|Gh_D11G0709.1|Gh_A10G1756.1|Gh_A01G0253.1|Gh_D08G1982.1|Gh_D10G1874.1|Gh_D10G1893.1|Gh_D10G1830.1|Gh_D11G0682.1|Gh_D09G0957.1|Gh_D08G1985.1|Gh_A01G0248.1|Gh_A01G0246.1|Gh_D09G0931.1|Gh_A01G0224.1|Gh_D11G0703.1|Gh_D10G1872.1|Gh_D10G1828.1|Gh_D02G0094.1|Gh_D11G0701.1|Gh_D02G0060.1|Gh_D10G…	http://amigo.geneontology.org/cgi-bin/amigo/term_details?term=GO:0001883
nucleoside binding	Gene Ontology	GO:0001882	35	2308	0.0092708	0.166592	Gh_D09G0960.1|Gh_D09G0949.1|Gh_A01G0250.1|Gh_D10G1834.1|Gh_D11G0713.1|Gh_A01G0239.1|Gh_D02G0093.1|Gh_D02G0077.1|Gh_D11G0709.1|Gh_A10G1756.1|Gh_A01G0253.1|Gh_D08G1982.1|Gh_D10G1874.1|Gh_D10G1893.1|Gh_D10G1830.1|Gh_D11G0682.1|Gh_D09G0957.1|Gh_D08G1985.1|Gh_A01G0248.1|Gh_A01G0246.1|Gh_D09G0931.1|Gh_A01G0224.1|Gh_D11G0703.1|Gh_D10G1872.1|Gh_D10G1828.1|Gh_D02G0094.1|Gh_D11G0701.1|Gh_D02G0060.1|Gh_D10G…	http://amigo.geneontology.org/cgi-bin/amigo/term_details?term=GO:0001882
ribonucleoside binding	Gene Ontology	GO:0032549	35	2308	0.0092708	0.166592	Gh_D09G0960.1|Gh_D09G0949.1|Gh_A01G0250.1|Gh_D10G1834.1|Gh_D11G0713.1|Gh_A01G0239.1|Gh_D02G0093.1|Gh_D02G0077.1|Gh_D11G0709.1|Gh_A10G1756.1|Gh_A01G0253.1|Gh_D08G1982.1|Gh_D10G1874.1|Gh_D10G1893.1|Gh_D10G1830.1|Gh_D11G0682.1|Gh_D09G0957.1|Gh_D08G1985.1|Gh_A01G0248.1|Gh_A01G0246.1|Gh_D09G0931.1|Gh_A01G0224.1|Gh_D11G0703.1|Gh_D10G1872.1|Gh_D10G1828.1|Gh_D02G0094.1|Gh_D11G0701.1|Gh_D02G0060.1|Gh_D10G…	http://amigo.geneontology.org/cgi-bin/amigo/term_details?term=GO:0032549
SNARE complex	Gene Ontology	GO:0031201	3	41	0.00936704	0.166592	Gh_A10G1751.1|Gh_D09G0945.1|Gh_D11G0695.1	http://amigo.geneontology.org/cgi-bin/amigo/term_details?term=GO:0031201
regulation of defense response to fungus	Gene Ontology	GO:1900150	2	13	0.00937807	0.166592	Gh_D09G0949.1|Gh_D10G1840.1	http://amigo.geneontology.org/cgi-bin/amigo/term_details?term=GO:1900150
ribosomal small subunit biogenesis	Gene Ontology	GO:0042274	3	42	0.00996402	0.173111	Gh_A10G1758.1|Gh_D02G0084.1|Gh_D11G0681.1	http://amigo.geneontology.org/cgi-bin/amigo/term_details?term=GO:0042274
SNARE binding	Gene Ontology	GO:0000149	3	42	0.00996402	0.173111	Gh_A10G1751.1|Gh_D09G0945.1|Gh_D11G0695.1	http://amigo.geneontology.org/cgi-bin/amigo/term_details?term=GO:0000149
purine ribonucleotide binding	Gene Ontology	GO:0032555	35	2322	0.0101063	0.173674	Gh_D09G0960.1|Gh_D09G0949.1|Gh_A01G0250.1|Gh_D10G1834.1|Gh_D11G0713.1|Gh_A01G0239.1|Gh_D02G0093.1|Gh_D02G0077.1|Gh_D11G0709.1|Gh_A10G1756.1|Gh_A01G0253.1|Gh_D08G1982.1|Gh_D10G1874.1|Gh_D10G1893.1|Gh_D10G1830.1|Gh_D11G0682.1|Gh_D09G0957.1|Gh_D08G1985.1|Gh_A01G0248.1|Gh_A01G0246.1|Gh_D09G0931.1|Gh_A01G0224.1|Gh_D11G0703.1|Gh_D10G1872.1|Gh_D10G1828.1|Gh_D02G0094.1|Gh_D11G0701.1|Gh_D02G0060.1|Gh_D10G…	http://amigo.geneontology.org/cgi-bin/amigo/term_details?term=GO:0032555
purine nucleotide binding	Gene Ontology	GO:0017076	35	2324	0.0102306	0.17392	Gh_D09G0960.1|Gh_D09G0949.1|Gh_A01G0250.1|Gh_D10G1834.1|Gh_D11G0713.1|Gh_A01G0239.1|Gh_D02G0093.1|Gh_D02G0077.1|Gh_D11G0709.1|Gh_A10G1756.1|Gh_A01G0253.1|Gh_D08G1982.1|Gh_D10G1874.1|Gh_D10G1893.1|Gh_D10G1830.1|Gh_D11G0682.1|Gh_D09G0957.1|Gh_D08G1985.1|Gh_A01G0248.1|Gh_A01G0246.1|Gh_D09G0931.1|Gh_A01G0224.1|Gh_D11G0703.1|Gh_D10G1872.1|Gh_D10G1828.1|Gh_D02G0094.1|Gh_D11G0701.1|Gh_D02G0060.1|Gh_D10G…	http://amigo.geneontology.org/cgi-bin/amigo/term_details?term=GO:0017076
flavonoid biosynthetic process	Gene Ontology	GO:0009813	5	130	0.0111144	0.186934	Gh_D08G1998.1|Gh_D02G0081.1|Gh_D02G0079.1|Gh_D08G2001.1|Gh_D02G0080.1	http://amigo.geneontology.org/cgi-bin/amigo/term_details?term=GO:0009813
binding	Gene Ontology	GO:0005488	118	9947	0.0118438	0.197105	Gh_D08G1976.1|Gh_D11G0693.1|Gh_D02G0084.1|Gh_D02G0069.1|Gh_D02G0063.1|Gh_A01G0250.1|Gh_D11G0695.1|Gh_D02G0073.1|Gh_D11G0689.1|Gh_A10G1756.1|Gh_D08G1982.1|Gh_A10G1767.1|Gh_A10G1771.1|Gh_D02G0075.1|Gh_D11G0702.1|Gh_A10G1773.1|Gh_D08G1972.1|Gh_D10G1828.1|Gh_D10G1830.1|Gh_D02G0060.1|Gh_A01G0253.1|Gh_D11G0706.1|Gh_D08G1979.1|Gh_A01G0241.1|Gh_A10G1752.1|Gh_D09G0939.1|Gh_D08G1974.1|Gh_D10G1845.1|Gh_D10G…	http://amigo.geneontology.org/cgi-bin/amigo/term_details?term=GO:0005488
ribonucleotide binding	Gene Ontology	GO:0032553	35	2352	0.0121078	0.197724	Gh_D09G0960.1|Gh_D09G0949.1|Gh_A01G0250.1|Gh_D10G1834.1|Gh_D11G0713.1|Gh_A01G0239.1|Gh_D02G0093.1|Gh_D02G0077.1|Gh_D11G0709.1|Gh_A10G1756.1|Gh_A01G0253.1|Gh_D08G1982.1|Gh_D10G1874.1|Gh_D10G1893.1|Gh_D10G1830.1|Gh_D11G0682.1|Gh_D09G0957.1|Gh_D08G1985.1|Gh_A01G0248.1|Gh_A01G0246.1|Gh_D09G0931.1|Gh_A01G0224.1|Gh_D11G0703.1|Gh_D10G1872.1|Gh_D10G1828.1|Gh_D02G0094.1|Gh_D11G0701.1|Gh_D02G0060.1|Gh_D10G…	http://amigo.geneontology.org/cgi-bin/amigo/term_details?term=GO:0032553
rRNA binding	Gene Ontology	GO:0019843	4	86	0.0122619	0.197817	Gh_A10G1758.1|Gh_D10G1829.1|Gh_D11G0681.1|Gh_D02G0097.1	http://amigo.geneontology.org/cgi-bin/amigo/term_details?term=GO:0019843
spliceosomal complex	Gene Ontology	GO:0005681	4	88	0.0132064	0.207446	Gh_D02G0084.1|Gh_D08G1997.1|Gh_D08G2003.1|Gh_D09G0931.1	http://amigo.geneontology.org/cgi-bin/amigo/term_details?term=GO:0005681
coenzyme metabolic process	Gene Ontology	GO:0006732	7	246	0.0132524	0.207446	Gh_A01G0224.1|Gh_D10G2034.1|Gh_D11G0689.1|Gh_D10G2037.1|Gh_A10G1763.1|Gh_D10G1845.1|Gh_D10G1872.1	http://amigo.geneontology.org/cgi-bin/amigo/term_details?term=GO:0006732
organelle membrane	Gene Ontology	GO:0031090	25	1550	0.0135329	0.208198	Gh_A10G1751.1|Gh_D08G1977.1|Gh_D10G1884.1|Gh_D02G0087.1|Gh_A10G1758.1|Gh_D08G1997.1|Gh_D02G0082.1|Gh_D11G0695.1|Gh_D10G1836.1|Gh_D09G0948.1|Gh_A10G1756.1|Gh_D11G0671.1|Gh_A10G1766.1|Gh_D11G0677.1|Gh_D10G2045.1|Gh_D11G0674.1|Gh_D09G0945.1|Gh_D11G0698.1|Gh_D11G0686.1|Gh_A10G1755.1|Gh_D10G1824.1|Gh_D10G2040.1|Gh_D09G0939.1|Gh_D10G1845.1|Gh_A01G0243.1	http://amigo.geneontology.org/cgi-bin/amigo/term_details?term=GO:0031090
macromolecular complex subunit organization	Gene Ontology	GO:0043933	13	640	0.0136073	0.208198	Gh_D10G1838.1|Gh_D09G0947.1|Gh_D02G0085.1|Gh_A01G0249.1|Gh_D08G1979.1|Gh_D09G0949.1|Gh_D02G0097.1|Gh_A10G1758.1|Gh_A01G0250.1|Gh_D11G0678.1|Gh_D08G1997.1|Gh_A01G0228.1|Gh_D11G0695.1	http://amigo.geneontology.org/cgi-bin/amigo/term_details?term=GO:0043933
auxin polar transport	Gene Ontology	GO:0009926	4	89	0.0136955	0.208198	Gh_D11G0701.1|Gh_D10G1828.1|Gh_D10G1834.1|Gh_A01G0246.1	http://amigo.geneontology.org/cgi-bin/amigo/term_details?term=GO:0009926
transport	Gene Ontology	GO:0006810	31	2043	0.0139802	0.208566	Gh_A10G1751.1|Gh_A01G0240.1|Gh_D08G1977.1|Gh_D02G0087.1|Gh_D10G1834.1|Gh_D02G0083.1|Gh_D11G0716.1|Gh_A01G0246.1|Gh_D10G1836.1|Gh_A10G1757.1|Gh_D11G0695.1|Gh_D02G0061.1|Gh_D10G1831.1|Gh_D10G2047.1|Gh_D10G1878.1|Gh_A10G1773.1|Gh_D08G2006.1|Gh_D02G0071.1|Gh_D11G0674.1|Gh_D10G1828.1|Gh_D09G0945.1|Gh_D11G0701.1|Gh_D10G1840.1|Gh_D02G0059.1|Gh_D11G0686.1|Gh_A10G1755.1|Gh_D10G1832.1|Gh_D02G0097.1|Gh_D10G…	http://amigo.geneontology.org/cgi-bin/amigo/term_details?term=GO:0006810
tetrapyrrole binding	Gene Ontology	GO:0046906	9	372	0.0139836	0.208566	Gh_D10G2050.1|Gh_D08G1972.1|Gh_D10G1881.1|Gh_D02G0063.1|Gh_D10G1880.1|Gh_A10G1767.1|Gh_D10G2041.1|Gh_D10G1845.1|Gh_D10G1882.1	http://amigo.geneontology.org/cgi-bin/amigo/term_details?term=GO:0046906
carbohydrate derivative binding	Gene Ontology	GO:0097367	35	2383	0.0145073	0.210407	Gh_D09G0960.1|Gh_D09G0949.1|Gh_A01G0250.1|Gh_D10G1834.1|Gh_D11G0713.1|Gh_A01G0239.1|Gh_D02G0093.1|Gh_D02G0077.1|Gh_D11G0709.1|Gh_A10G1756.1|Gh_A01G0253.1|Gh_D08G1982.1|Gh_D10G1874.1|Gh_D10G1893.1|Gh_D10G1830.1|Gh_D11G0682.1|Gh_D09G0957.1|Gh_D08G1985.1|Gh_A01G0248.1|Gh_A01G0246.1|Gh_D09G0931.1|Gh_A01G0224.1|Gh_D11G0703.1|Gh_D10G1872.1|Gh_D10G1828.1|Gh_D02G0094.1|Gh_D11G0701.1|Gh_D02G0060.1|Gh_D10G…	http://amigo.geneontology.org/cgi-bin/amigo/term_details?term=GO:0097367
lipid oxidation	Gene Ontology	GO:0034440	3	49	0.0147561	0.210407	Gh_A10G1767.1|Gh_D10G2041.1|Gh_A01G0227.1	http://amigo.geneontology.org/cgi-bin/amigo/term_details?term=GO:0034440
iron ion transport	Gene Ontology	GO:0006826	2	17	0.0148819	0.210407	Gh_A10G1773.1|Gh_D10G2047.1	http://amigo.geneontology.org/cgi-bin/amigo/term_details?term=GO:0006826
basic amino acid transmembrane transporter activity	Gene Ontology	GO:0015174	2	17	0.0148819	0.210407	Gh_D10G2040.1|Gh_A10G1766.1	http://amigo.geneontology.org/cgi-bin/amigo/term_details?term=GO:0015174
ribonucleoprotein complex	Gene Ontology	GO:1990904	13	648	0.0149055	0.210407	Gh_D10G1838.1|Gh_D02G0084.1|Gh_D08G2003.1|Gh_D09G0931.1|Gh_D09G0935.1|Gh_A10G1758.1|Gh_D10G2045.1|Gh_D09G0936.1|Gh_D11G0681.1|Gh_D08G1997.1|Gh_D02G0061.1|Gh_A01G0228.1|Gh_D02G0097.1	http://amigo.geneontology.org/cgi-bin/amigo/term_details?term=GO:1990904
intracellular ribonucleoprotein complex	Gene Ontology	GO:0030529	13	648	0.0149055	0.210407	Gh_D10G1838.1|Gh_D02G0084.1|Gh_D08G2003.1|Gh_D09G0931.1|Gh_D09G0935.1|Gh_A10G1758.1|Gh_D10G2045.1|Gh_D09G0936.1|Gh_D11G0681.1|Gh_D08G1997.1|Gh_D02G0061.1|Gh_A01G0228.1|Gh_D02G0097.1	http://amigo.geneontology.org/cgi-bin/amigo/term_details?term=GO:0030529
establishment of localization	Gene Ontology	GO:0051234	31	2056	0.0151495	0.211958	Gh_A10G1751.1|Gh_A01G0240.1|Gh_D08G1977.1|Gh_D02G0087.1|Gh_D10G1834.1|Gh_D02G0083.1|Gh_D11G0716.1|Gh_A01G0246.1|Gh_D10G1836.1|Gh_A10G1757.1|Gh_D11G0695.1|Gh_D02G0061.1|Gh_D10G1831.1|Gh_D10G2047.1|Gh_D10G1878.1|Gh_A10G1773.1|Gh_D08G2006.1|Gh_D02G0071.1|Gh_D11G0674.1|Gh_D10G1828.1|Gh_D09G0945.1|Gh_D11G0701.1|Gh_D10G1840.1|Gh_D02G0059.1|Gh_D11G0686.1|Gh_A10G1755.1|Gh_D10G1832.1|Gh_D02G0097.1|Gh_D10G…	http://amigo.geneontology.org/cgi-bin/amigo/term_details?term=GO:0051234
ribosomal subunit	Gene Ontology	GO:0044391	7	257	0.016374	0.223914	Gh_D10G1838.1|Gh_D09G0935.1|Gh_A10G1758.1|Gh_D10G2045.1|Gh_D09G0936.1|Gh_D02G0097.1|Gh_D02G0061.1	http://amigo.geneontology.org/cgi-bin/amigo/term_details?term=GO:0044391
flavonoid metabolic process	Gene Ontology	GO:0009812	5	144	0.0164232	0.223914	Gh_D08G1998.1|Gh_D02G0081.1|Gh_D02G0079.1|Gh_D08G2001.1|Gh_D02G0080.1	http://amigo.geneontology.org/cgi-bin/amigo/term_details?term=GO:0009812
spliceosomal tri-snRNP complex	Gene Ontology	GO:0097526	2	18	0.0164288	0.223914	Gh_D02G0084.1|Gh_D08G1997.1	http://amigo.geneontology.org/cgi-bin/amigo/term_details?term=GO:0097526
cellular metabolic process	Gene Ontology	GO:0044237	99	8226	0.0167205	0.225657	Gh_D08G1976.1|Gh_D02G0084.1|Gh_D02G0069.1|Gh_A01G0250.1|Gh_D11G0689.1|Gh_A10G1756.1|Gh_D02G0080.1|Gh_D08G1982.1|Gh_A10G1767.1|Gh_D10G2034.1|Gh_D08G1972.1|Gh_D02G0079.1|Gh_D10G1890.1|Gh_D09G0956.1|Gh_D02G0060.1|Gh_A01G0253.1|Gh_D02G0061.1|Gh_D08G1979.1|Gh_A01G0241.1|Gh_A10G1752.1|Gh_D09G0939.1|Gh_D08G1974.1|Gh_D10G1845.1|Gh_D10G1872.1|Gh_D08G2003.1|Gh_A10G1758.1|Gh_D08G1997.1|Gh_D10G1882.1|Gh_A01G…	http://amigo.geneontology.org/cgi-bin/amigo/term_details?term=GO:0044237
protein modification process	Gene Ontology	GO:0036211	29	1909	0.0169849	0.225657	Gh_D09G0960.1|Gh_D08G2004.1|Gh_D11G0713.1|Gh_A01G0239.1|Gh_D02G0082.1|Gh_D02G0077.1|Gh_D10G1821.1|Gh_A10G1756.1|Gh_A01G0253.1|Gh_D11G0671.1|Gh_D10G1874.1|Gh_A01G0235.1|Gh_D10G1893.1|Gh_D10G1830.1|Gh_D11G0682.1|Gh_D09G0957.1|Gh_D09G0949.1|Gh_A01G0248.1|Gh_A01G0246.1|Gh_D08G1984.1|Gh_D11G0703.1|Gh_D11G0701.1|Gh_D02G0060.1|Gh_D09G0947.1|Gh_D08G1991.1|Gh_A01G0241.1|Gh_D09G0963.1|Gh_A10G1753.1|Gh_D10G…	http://amigo.geneontology.org/cgi-bin/amigo/term_details?term=GO:0036211
cellular protein modification process	Gene Ontology	GO:0006464	29	1909	0.0169849	0.225657	Gh_D09G0960.1|Gh_D08G2004.1|Gh_D11G0713.1|Gh_A01G0239.1|Gh_D02G0082.1|Gh_D02G0077.1|Gh_D10G1821.1|Gh_A10G1756.1|Gh_A01G0253.1|Gh_D11G0671.1|Gh_D10G1874.1|Gh_A01G0235.1|Gh_D10G1893.1|Gh_D10G1830.1|Gh_D11G0682.1|Gh_D09G0957.1|Gh_D09G0949.1|Gh_A01G0248.1|Gh_A01G0246.1|Gh_D08G1984.1|Gh_D11G0703.1|Gh_D11G0701.1|Gh_D02G0060.1|Gh_D09G0947.1|Gh_D08G1991.1|Gh_A01G0241.1|Gh_D09G0963.1|Gh_A10G1753.1|Gh_D10G…	http://amigo.geneontology.org/cgi-bin/amigo/term_details?term=GO:0006464
intracellular organelle part	Gene Ontology	GO:0044446	55	4158	0.0171354	0.225758	Gh_D10G1838.1|Gh_D08G2003.1|Gh_D09G0960.1|Gh_D08G1977.1|Gh_D11G0714.1|Gh_A01G0250.1|Gh_D02G0087.1|Gh_A10G1758.1|Gh_D08G1997.1|Gh_D02G0082.1|Gh_A10G1751.1|Gh_D02G0097.1|Gh_D10G1836.1|Gh_A01G0249.1|Gh_D08G1982.1|Gh_D09G0948.1|Gh_D11G0711.1|Gh_A10G1755.1|Gh_D11G0689.1|Gh_A10G1756.1|Gh_D11G0710.1|Gh_D11G0671.1|Gh_D09G0939.1|Gh_D10G2045.1|Gh_D11G0695.1|Gh_D02G0061.1|Gh_D02G0084.1|Gh_D09G0949.1|Gh_D10G…	http://amigo.geneontology.org/cgi-bin/amigo/term_details?term=GO:0044446
cofactor biosynthetic process	Gene Ontology	GO:0051188	6	203	0.0180024	0.226374	Gh_A01G0224.1|Gh_D10G2034.1|Gh_D10G2037.1|Gh_A10G1763.1|Gh_D10G1845.1|Gh_D10G1872.1	http://amigo.geneontology.org/cgi-bin/amigo/term_details?term=GO:0051188
auxin transport	Gene Ontology	GO:0060918	4	97	0.0180244	0.226374	Gh_D11G0701.1|Gh_D10G1828.1|Gh_D10G1834.1|Gh_A01G0246.1	http://amigo.geneontology.org/cgi-bin/amigo/term_details?term=GO:0060918
cellular component assembly	Gene Ontology	GO:0022607	11	524	0.0180292	0.226374	Gh_D10G1838.1|Gh_D11G0678.1|Gh_D02G0085.1|Gh_A01G0249.1|Gh_D09G0949.1|Gh_D02G0097.1|Gh_A10G1758.1|Gh_D11G0690.1|Gh_A01G0250.1|Gh_D08G1997.1|Gh_A01G0228.1	http://amigo.geneontology.org/cgi-bin/amigo/term_details?term=GO:0022607
organelle part	Gene Ontology	GO:0044422	55	4170	0.0180406	0.226374	Gh_D10G1838.1|Gh_D08G2003.1|Gh_D09G0960.1|Gh_D08G1977.1|Gh_D11G0714.1|Gh_A01G0250.1|Gh_D02G0087.1|Gh_A10G1758.1|Gh_D08G1997.1|Gh_D02G0082.1|Gh_A10G1751.1|Gh_D02G0097.1|Gh_D10G1836.1|Gh_A01G0249.1|Gh_D08G1982.1|Gh_D09G0948.1|Gh_D11G0711.1|Gh_A10G1755.1|Gh_D11G0689.1|Gh_A10G1756.1|Gh_D11G0710.1|Gh_D11G0671.1|Gh_D09G0939.1|Gh_D10G2045.1|Gh_D11G0695.1|Gh_D02G0061.1|Gh_D02G0084.1|Gh_D09G0949.1|Gh_D10G…	http://amigo.geneontology.org/cgi-bin/amigo/term_details?term=GO:0044422
maturation of SSU-rRNA	Gene Ontology	GO:0030490	2	19	0.0180412	0.226374	Gh_D02G0084.1|Gh_D11G0681.1	http://amigo.geneontology.org/cgi-bin/amigo/term_details?term=GO:0030490
ribosomal large subunit assembly	Gene Ontology	GO:0000027	2	19	0.0180412	0.226374	Gh_D10G1838.1|Gh_D02G0097.1	http://amigo.geneontology.org/cgi-bin/amigo/term_details?term=GO:0000027
hormone transport	Gene Ontology	GO:0009914	4	99	0.0192249	0.239327	Gh_D11G0701.1|Gh_D10G1828.1|Gh_D10G1834.1|Gh_A01G0246.1	http://amigo.geneontology.org/cgi-bin/amigo/term_details?term=GO:0009914
protein serine/threonine/tyrosine kinase activity	Gene Ontology	GO:0004712	3	55	0.0197348	0.240006	Gh_D11G0713.1|Gh_D11G0703.1|Gh_D02G0077.1	http://amigo.geneontology.org/cgi-bin/amigo/term_details?term=GO:0004712
receptor signaling protein serine/threonine kinase activity	Gene Ontology	GO:0004702	3	55	0.0197348	0.240006	Gh_D08G1985.1|Gh_D11G0703.1|Gh_D08G1986.1	http://amigo.geneontology.org/cgi-bin/amigo/term_details?term=GO:0004702
receptor signaling protein activity	Gene Ontology	GO:0005057	3	55	0.0197348	0.240006	Gh_D08G1985.1|Gh_D11G0703.1|Gh_D08G1986.1	http://amigo.geneontology.org/cgi-bin/amigo/term_details?term=GO:0005057
cytoplasm	Gene O##Databases: KEGG PATHWAY, Gene Ontology
##Statistical test method: hypergeometric test / Fisher's exact test
##FDR correction method: Benjamini and Hochberg
#Term	Database	ID	Input number	Background number	P-Value	Corrected P-Value	Input	Hyperlink
Monoterpenoid biosynthesis	KEGG PATHWAY	ath00902	6	7	1.42427e-09	2.25177e-06	Gh_D10G2033.1|Gh_D10G2036.1|Gh_A10G1762.1|Gh_D10G2032.1|Gh_A10G1761.1|Gh_D10G2035.1	http://www.genome.jp/kegg-bin/show_pathway?ath00902/ath:AT3G61220%09red
Biosynthesis of secondary metabolites	KEGG PATHWAY	ath01110	21	1076	0.00311123	0.0964481	Gh_D02G0076.1|Gh_A01G0224.1|Gh_D10G2041.1|Gh_D11G0714.1|Gh_D10G1825.1|Gh_A01G0237.1|Gh_D09G0946.1|Gh_D10G1881.1|Gh_D10G1879.1|Gh_D11G0689.1|Gh_D10G1880.1|Gh_D10G2033.1|Gh_D10G2036.1|Gh_A10G1767.1|Gh_A10G1762.1|Gh_D02G0069.1|Gh_D10G2032.1|Gh_D10G1845.1|Gh_A10G1761.1|Gh_D10G1882.1|Gh_D10G2035.1	http://www.genome.jp/kegg-bin/show_pathway?ath01110/ath:AT2G30490%09red/ath:AT2G31810%09red/ath:AT1G13440%09red/ath:AT4G26900%09red/ath:AT5G49460%09red/ath:AT3G08860%09red/ath:AT2G20340%09red/ath:AT1G48130%09red/ath:AT3G61220%09red/ath:AT5G04660%09red/ath:AT3G10230%09red/ath:AT1G02400%09red/ath:AT5G05340%09red
Ribosome	KEGG PATHWAY	ath03010	9	363	0.0121311	0.197724	Gh_D10G1838.1|Gh_D11G0673.1|Gh_D09G0935.1|Gh_A10G1758.1|Gh_D10G2045.1|Gh_D09G0936.1|Gh_D02G0097.1|Gh_D02G0061.1|Gh_D11G0672.1	http://www.genome.jp/kegg-bin/show_pathway?ath03010/ath:AT5G03850%09red/ath:AT3G25520%09red/ath:AT1G07770%09red/ath:AT1G26910%09red/ath:AT2G19730%09red/ath:AT2G37270%09red/ath:ArthCp062%09red/ath:ArthCp084%09red
Stilbenoid, diarylheptanoid and gingerol biosynthesis	KEGG PATHWAY	ath00945	3	46	0.0125698	0.200736	Gh_D10G1845.1|Gh_D10G2041.1|Gh_A10G1767.1	http://www.genome.jp/kegg-bin/show_pathway?ath00945/ath:AT2G30490%09red/ath:AT5G04660%09red
Phenylpropanoid biosynthesis	KEGG PATHWAY	ath00940	5	157	0.0226615	0.254098	Gh_D10G1881.1|Gh_D10G1845.1|Gh_D10G1825.1|Gh_D10G1882.1|Gh_D10G1880.1	http://www.genome.jp/kegg-bin/show_pathway?ath00940/ath:AT2G30490%09red/ath:AT1G48130%09red/ath:AT5G05340%09red
Spliceosome	KEGG PATHWAY	ath03040	5	192	0.0464216	0.367867	Gh_D02G0084.1|Gh_D08G1997.1|Gh_D08G2003.1|Gh_D09G0931.1|Gh_D02G0088.1	http://www.genome.jp/kegg-bin/show_pathway?ath03040/ath:AT1G06220%09red/ath:AT3G07590%09red/ath:AT2G43810%09red/ath:AT4G24280%09red/ath:AT1G03140%09red
Glutathione metabolism	KEGG PATHWAY	ath00480	3	93	0.0698104	0.40753	Gh_D10G1884.1|Gh_D08G1994.1|Gh_D08G1973.1	http://www.genome.jp/kegg-bin/show_pathway?ath00480/ath:AT2G48150%09red/ath:AT2G47730%09red/ath:AT1G63770%09red
Limonene and pinene degradation	KEGG PATHWAY	ath00903	2	44	0.0757831	0.412802	Gh_A10G1767.1|Gh_D10G2041.1	http://www.genome.jp/kegg-bin/show_pathway?ath00903/ath:AT5G04660%09red
Non-homologous end-joining	KEGG PATHWAY	ath03450	1	8	0.0854821	0.412802	Gh_D10G1835.1	http://www.genome.jp/kegg-bin/show_pathway?ath03450/ath:AT5G26680%09red
C5-Branched dibasic acid metabolism	KEGG PATHWAY	ath00660	1	10	0.103467	0.419437	Gh_D02G0076.1	http://www.genome.jp/kegg-bin/show_pathway?ath00660/ath:AT2G31810%09red
Arachidonic acid metabolism	KEGG PATHWAY	ath00590	1	17	0.163681	0.4819	Gh_D08G1994.1	http://www.genome.jp/kegg-bin/show_pathway?ath00590/ath:AT2G48150%09red
Butanoate metabolism	KEGG PATHWAY	ath00650	1	17	0.163681	0.4819	Gh_D02G0076.1	http://www.genome.jp/kegg-bin/show_pathway?ath00650/ath:AT2G31810%09red
Histidine metabolism	KEGG PATHWAY	ath00340	1	18	0.171948	0.485093	Gh_D11G0714.1	http://www.genome.jp/kegg-bin/show_pathway?ath00340/ath:AT4G26900%09red
One carbon pool by folate	KEGG PATHWAY	ath00670	1	20	0.188238	0.493539	Gh_D10G1872.1	http://www.genome.jp/kegg-bin/show_pathway?ath00670/ath:AT5G13050%09red
Flavonoid biosynthesis	KEGG PATHWAY	ath00941	1	21	0.196263	0.501278	Gh_D10G1845.1	http://www.genome.jp/kegg-bin/show_pathway?ath00941/ath:AT2G30490%09red
Diterpenoid biosynthesis	KEGG PATHWAY	ath00904	1	22	0.204208	0.506834	Gh_A01G0237.1	http://www.genome.jp/kegg-bin/show_pathway?ath00904/ath:AT1G02400%09red
Isoquinoline alkaloid biosynthesis	KEGG PATHWAY	ath00950	1	23	0.212076	0.515834	Gh_D10G1879.1	http://www.genome.jp/kegg-bin/show_pathway?ath00950/ath:AT2G20340%09red
Valine, leucine and isoleucine biosynthesis	KEGG PATHWAY	ath00290	1	23	0.212076	0.515834	Gh_D02G0076.1	http://www.genome.jp/kegg-bin/show_pathway?ath00290/ath:AT2G31810%09red
Phagosome	KEGG PATHWAY	ath04145	2	86	0.215974	0.519719	Gh_D11G0674.1|Gh_D11G0683.1	http://www.genome.jp/kegg-bin/show_pathway?ath04145/ath:AT1G12840%09red/ath:AT5G50460%09red
ABC transporters	KEGG PATHWAY	ath02010	1	26	0.235216	0.542886	Gh_D10G1834.1	http://www.genome.jp/kegg-bin/show_pathway?ath02010/ath:AT1G02520%09red
Cutin, suberine and wax biosynthesis	KEGG PATHWAY	ath00073	1	28	0.250266	0.55416	Gh_D08G1972.1	http://www.genome.jp/kegg-bin/show_pathway?ath00073/ath:AT2G45970%09red
Pantothenate and CoA biosynthesis	KEGG PATHWAY	ath00770	1	28	0.250266	0.55416	Gh_D02G0076.1	http://www.genome.jp/kegg-bin/show_pathway?ath00770/ath:AT2G31810%09red
Carotenoid biosynthesis	KEGG PATHWAY	ath00906	1	29	0.25768	0.557307	Gh_D09G0946.1	http://www.genome.jp/kegg-bin/show_pathway?ath00906/ath:AT3G10230%09red
Ribosome biogenesis in eukaryotes	KEGG PATHWAY	ath03008	2	100	0.267035	0.562161	Gh_A10G1764.1|Gh_D10G2038.1	http://www.genome.jp/kegg-bin/show_pathway?ath03008/ath:AT1G06720%09red
Ubiquinone and other terpenoid-quinone biosynthesis	KEGG PATHWAY	ath00130	1	35	0.300653	0.574073	Gh_D10G1845.1	http://www.genome.jp/kegg-bin/show_pathway?ath00130/ath:AT2G30490%09red
RNA degradation	KEGG PATHWAY	ath03018	2	112	0.310832	0.584335	Gh_D09G0953.1|Gh_D02G0084.1	http://www.genome.jp/kegg-bin/show_pathway?ath03018/ath:AT3G44260%09red/ath:AT2G43810%09red
Tyrosine metabolism	KEGG PATHWAY	ath00350	1	40	0.334564	0.596331	Gh_D10G1879.1	http://www.genome.jp/kegg-bin/show_pathway?ath00350/ath:AT2G20340%09red
Phenylalanine metabolism	KEGG PATHWAY	ath00360	1	42	0.347665	0.606018	Gh_D10G1845.1	http://www.genome.jp/kegg-bin/show_pathway?ath00360/ath:AT2G30490%09red
Base excision repair	KEGG PATHWAY	ath03410	1	43	0.354119	0.609667	Gh_D10G1835.1	http://www.genome.jp/kegg-bin/show_pathway?ath03410/ath:AT5G26680%09red
Metabolic pathways	KEGG PATHWAY	ath01100	21	1910	0.355868	0.610291	Gh_D02G0076.1|Gh_A01G0224.1|Gh_D11G0714.1|Gh_D10G1825.1|Gh_A01G0249.1|Gh_D11G0677.1|Gh_D08G1972.1|Gh_D09G0946.1|Gh_D10G1881.1|Gh_D10G1879.1|Gh_D11G0689.1|Gh_D08G1973.1|Gh_D09G0938.1|Gh_D10G1880.1|Gh_D11G0674.1|Gh_A10G1767.1|Gh_D10G2041.1|Gh_D02G0069.1|Gh_D10G1845.1|Gh_D10G1872.1|Gh_D10G1882.1	http://www.genome.jp/kegg-bin/show_pathway?ath01100/ath:AT2G30490%09red/ath:AT2G31810%09red/ath:AT2G27450%09red/ath:AT1G13440%09red/ath:AT4G26900%09red/ath:AT5G49460%09red/ath:AT3G08860%09red/ath:AT2G20340%09red/ath:AT1G79040%09red/ath:AT1G48130%09red/ath:AT5G04660%09red/ath:AT5G13050%09red/ath:AT1G63770%09red/ath:AT2G45970%09red/ath:AT1G12840%09red/ath:AT5G05340%09red/ath:AT3G10230%09red/ath:AT5…
Protein processing in endoplasmic reticulum	KEGG PATHWAY	ath04141	3	212	0.357075	0.610745	Gh_D10G1836.1|Gh_D11G0683.1|Gh_D02G0088.1	http://www.genome.jp/kegg-bin/show_pathway?ath04141/ath:AT2G21630%09red/ath:AT5G50460%09red/ath:AT4G24280%09red
SNARE interactions in vesicular transport	KEGG PATHWAY	ath04130	1	48	0.385446	0.614682	Gh_D09G0945.1	http://www.genome.jp/kegg-bin/show_pathway?ath04130/ath:AT5G22360%09red
Valine, leucine and isoleucine degradation	KEGG PATHWAY	ath00280	1	48	0.385446	0.614682	Gh_D02G0069.1	http://www.genome.jp/kegg-bin/show_pathway?ath00280/ath:AT3G08860%09red
Alanine, aspartate and glutamate metabolism	KEGG PATHWAY	ath00250	1	48	0.385446	0.614682	Gh_D02G0069.1	http://www.genome.jp/kegg-bin/show_pathway?ath00250/ath:AT3G08860%09red
DNA replication	KEGG PATHWAY	ath03030	1	50	0.397549	0.621687	Gh_D10G1835.1	http://www.genome.jp/kegg-bin/show_pathway?ath03030/ath:AT5G26680%09red
Arginine and proline metabolism	KEGG PATHWAY	ath00330	1	53	0.41526	0.628589	Gh_D09G0938.1	http://www.genome.jp/kegg-bin/show_pathway?ath00330/ath:AT2G27450%09red
Protein export	KEGG PATHWAY	ath03060	1	53	0.41526	0.628589	Gh_D11G0683.1	http://www.genome.jp/kegg-bin/show_pathway?ath03060/ath:AT5G50460%09red
Endocytosis	KEGG PATHWAY	ath04144	2	142	0.416983	0.628589	Gh_A10G1757.1|Gh_D02G0088.1	http://www.genome.jp/kegg-bin/show_pathway?ath04144/ath:AT3G10640%09red/ath:AT4G24280%09red
Ubiquitin mediated proteolysis	KEGG PATHWAY	ath04120	2	142	0.416983	0.628589	Gh_D10G1821.1|Gh_D10G1888.1	http://www.genome.jp/kegg-bin/show_pathway?ath04120/ath:AT3G58040%09red/ath:AT3G17205%09red
Homologous recombination	KEGG PATHWAY	ath03440	1	56	0.432451	0.635414	Gh_A01G0250.1	http://www.genome.jp/kegg-bin/show_pathway?ath03440/ath:AT1G79050%09red
Biosynthesis of amino acids	KEGG PATHWAY	ath01230	3	255	0.469915	0.650979	Gh_D02G0076.1|Gh_D11G0714.1|Gh_D11G0689.1	http://www.genome.jp/kegg-bin/show_pathway?ath01230/ath:AT2G31810%09red/ath:AT1G13440%09red/ath:AT4G26900%09red
Citrate cycle (TCA cycle)	KEGG PATHWAY	ath00020	1	63	0.470632	0.650979	Gh_A01G0224.1	http://www.genome.jp/kegg-bin/show_pathway?ath00020/ath:AT5G49460%09red
Oxidative phosphorylation	KEGG PATHWAY	ath00190	2	162	0.48308	0.660683	Gh_D11G0674.1|Gh_D11G0677.1	http://www.genome.jp/kegg-bin/show_pathway?ath00190/ath:AT1G12840%09red/ath:AT5G13440%09red
Carbon fixation in photosynthetic organisms	KEGG PATHWAY	ath00710	1	69	0.501314	0.673387	Gh_D11G0689.1	http://www.genome.jp/kegg-bin/show_pathway?ath00710/ath:AT1G13440%09red
Plant hormone signal transduction	KEGG PATHWAY	ath04075	3	271	0.509702	0.677949	Gh_D08G1987.1|Gh_D10G1869.1|Gh_D08G1981.1	http://www.genome.jp/kegg-bin/show_pathway?ath04075/ath:AT3G56380%09red/ath:AT1G23160%09red/ath:AT3G63010%09red
Glycine, serine and threonine metabolism	KEGG PATHWAY	ath00260	1	72	0.515984	0.679809	Gh_D02G0069.1	http://www.genome.jp/kegg-bin/show_pathway?ath00260/ath:AT3G08860%09red
2-Oxocarboxylic acid metabolism	KEGG PATHWAY	ath01210	1	74	0.525524	0.682146	Gh_D02G0076.1	http://www.genome.jp/kegg-bin/show_pathway?ath01210/ath:AT2G31810%09red
Photosynthesis	KEGG PATHWAY	ath00195	1	77	0.539484	0.688954	Gh_A01G0249.1	http://www.genome.jp/kegg-bin/show_pathway?ath00195/ath:AT1G79040%09red
Cysteine and methionine metabolism	KEGG PATHWAY	ath00270	1	112	0.675043	0.791723	Gh_D02G0069.1	http://www.genome.jp/kegg-bin/show_pathway?ath00270/ath:AT3G08860%09red
mRNA surveillance pathway	KEGG PATHWAY	ath03015	1	114	0.681457	0.794895	Gh_D11G0691.1	http://www.genome.jp/kegg-bin/show_pathway?ath03015/ath:AT3G26020%09red
Glycolysis / Gluconeogenesis	KEGG PATHWAY	ath00010	1	117	0.690843	0.80075	Gh_D11G0689.1	http://www.genome.jp/kegg-bin/show_pathway?ath00010/ath:AT1G13440%09red
Plant-pathogen interaction	KEGG PATHWAY	ath04626	1	167	0.812288	0.870662	Gh_A10G1756.1	http://www.genome.jp/kegg-bin/show_pathway?ath04626/ath:AT5G04870%09red
Carbon metabolism	KEGG PATHWAY	ath01200	1	262	0.92744	0.939947	Gh_D11G0689.1	http://www.genome.jp/kegg-bin/show_pathway?ath01200/ath:AT1G13440%09red
--------------------
#Term	Database	ID	Input number	Background number	P-Value	Corrected P-Value	Input	Hyperlink
--------------------
#Term	Database	ID	Input number	Background number	P-Value	Corrected P-Value	Input	Hyperlink
tetrahydrofolate interconversion	Gene Ontology	GO:0035999	4	13	2.00336e-05	0.0158365	Gh_D10G1872.1|Gh_D10G2034.1|Gh_D10G2037.1|Gh_A10G1763.1	http://amigo.geneontology.org/cgi-bin/amigo/term_details?term=GO:0035999
regulation of phenylpropanoid metabolic process	Gene Ontology	GO:2000762	4	16	3.98411e-05	0.0209962	Gh_D08G1998.1|Gh_D10G1881.1|Gh_D10G1882.1|Gh_D10G1880.1	http://amigo.geneontology.org/cgi-bin/amigo/term_details?term=GO:2000762
cyclohydrolase activity	Gene Ontology	GO:0019238	3	6	7.66371e-05	0.0258111	Gh_D10G2034.1|Gh_D10G2037.1|Gh_A10G1763.1	http://amigo.geneontology.org/cgi-bin/amigo/term_details?term=GO:0019238
regulation of secondary metabolite biosynthetic process	Gene Ontology	GO:1900376	4	20	8.47025e-05	0.0258111	Gh_D08G1998.1|Gh_D10G1881.1|Gh_D10G1882.1|Gh_D10G1880.1	http://amigo.geneontology.org/cgi-bin/amigo/term_details?term=GO:1900376
regulation of lignin biosynthetic process	Gene Ontology	GO:1901141	3	7	0.000108682	0.0258111	Gh_D10G1881.1|Gh_D10G1882.1|Gh_D10G1880.1	http://amigo.geneontology.org/cgi-bin/amigo/term_details?term=GO:1901141
folic acid-containing compound biosynthetic process	Gene Ontology	GO:0009396	4	22	0.000117333	0.0258111	Gh_D10G1872.1|Gh_D10G2034.1|Gh_D10G2037.1|Gh_A10G1763.1	http://amigo.geneontology.org/cgi-bin/amigo/term_details?term=GO:0009396
pteridine-containing compound biosynthetic process	Gene Ontology	GO:0042559	4	23	0.000136673	0.0258111	Gh_D10G1872.1|Gh_D10G2034.1|Gh_D10G2037.1|Gh_A10G1763.1	http://amigo.geneontology.org/cgi-bin/amigo/term_details?term=GO:0042559
photorespiration	Gene Ontology	GO:0009853	5	46	0.000146932	0.0258111	Gh_D10G2037.1|Gh_D10G2034.1|Gh_D09G0939.1|Gh_D02G0069.1|Gh_A10G1763.1	http://amigo.geneontology.org/cgi-bin/amigo/term_details?term=GO:0009853
tetrahydrofolate metabolic process	Gene Ontology	GO:0046653	4	27	0.000237548	0.0375564	Gh_D10G1872.1|Gh_D10G2034.1|Gh_D10G2037.1|Gh_A10G1763.1	http://amigo.geneontology.org/cgi-bin/amigo/term_details?term=GO:0046653
cellular modified amino acid biosynthetic process	Gene Ontology	GO:0042398	4	28	0.000269387	0.0387182	Gh_D10G1872.1|Gh_D10G2034.1|Gh_D10G2037.1|Gh_A10G1763.1	http://amigo.geneontology.org/cgi-bin/amigo/term_details?term=GO:0042398
oxidoreductase activity, acting on the CH-NH group of donors, NAD or NADP as acceptor	Gene Ontology	GO:0016646	3	11	0.000320147	0.0421794	Gh_D10G2034.1|Gh_D10G2037.1|Gh_A10G1763.1	http://amigo.geneontology.org/cgi-bin/amigo/term_details?term=GO:0016646
ribonucleoprotein complex biogenesis	Gene Ontology	GO:0022613	11	309	0.000370524	0.0450614	Gh_D10G1838.1|Gh_D11G0681.1|Gh_D08G1982.1|Gh_D02G0084.1|Gh_D09G0949.1|Gh_D09G0935.1|Gh_A10G1758.1|Gh_D02G0097.1|Gh_D09G0936.1|Gh_D08G1997.1|Gh_D02G0061.1	http://amigo.geneontology.org/cgi-bin/amigo/term_details?term=GO:0022613
xylem development	Gene Ontology	GO:0010089	4	32	0.000427808	0.045376	Gh_D10G1881.1|Gh_D08G1976.1|Gh_D10G1882.1|Gh_D10G1880.1	http://amigo.geneontology.org/cgi-bin/amigo/term_details?term=GO:0010089
cytosol	Gene Ontology	GO:0005829	33	1759	0.000430512	0.045376	Gh_D10G1838.1|Gh_D10G1884.1|Gh_A01G0229.1|Gh_A10G1758.1|Gh_D08G1997.1|Gh_D10G1882.1|Gh_A01G0224.1|Gh_D08G1994.1|Gh_D10G2045.1|Gh_D10G1881.1|Gh_D11G0689.1|Gh_D10G1880.1|Gh_D08G1982.1|Gh_D02G0075.1|Gh_D02G0061.1|Gh_D09G0949.1|Gh_D10G2034.1|Gh_D10G2048.1|Gh_A01G0246.1|Gh_D02G0078.1|Gh_D02G0079.1|Gh_D10G2037.1|Gh_D02G0097.1|Gh_D09G0936.1|Gh_A01G0228.1|Gh_A10G1763.1|Gh_D11G0707.1|Gh_A10G1752.1|Gh_A10G…	http://amigo.geneontology.org/cgi-bin/amigo/term_details?term=GO:0005829
protein kinase activity	Gene Ontology	GO:0004672	20	863	0.000536936	0.053056	Gh_D02G0060.1|Gh_D08G1985.1|Gh_D11G0703.1|Gh_D09G0960.1|Gh_D09G0957.1|Gh_A10G1756.1|Gh_A01G0239.1|Gh_A01G0248.1|Gh_D10G1874.1|Gh_A01G0241.1|Gh_A01G0253.1|Gh_A01G0246.1|Gh_D09G0963.1|Gh_D08G1986.1|Gh_D10G1893.1|Gh_D11G0713.1|Gh_D11G0701.1|Gh_D10G1830.1|Gh_D11G0682.1|Gh_D02G0077.1	http://amigo.geneontology.org/cgi-bin/amigo/term_details?term=GO:0004672
folic acid-containing compound metabolic process	Gene Ontology	GO:0006760	4	36	0.000643506	0.053922	Gh_D10G1872.1|Gh_D10G2034.1|Gh_D10G2037.1|Gh_A10G1763.1	http://amigo.geneontology.org/cgi-bin/amigo/term_details?term=GO:0006760
one-carbon metabolic process	Gene Ontology	GO:0006730	4	37	0.000707583	0.053922	Gh_D10G1872.1|Gh_D10G2034.1|Gh_D10G2037.1|Gh_A10G1763.1	http://amigo.geneontology.org/cgi-bin/amigo/term_details?term=GO:0006730
pteridine-containing compound metabolic process	Gene Ontology	GO:0042558	4	37	0.000707583	0.053922	Gh_D10G1872.1|Gh_D10G2034.1|Gh_D10G2037.1|Gh_A10G1763.1	http://amigo.geneontology.org/cgi-bin/amigo/term_details?term=GO:0042558
regulation of secondary metabolic process	Gene Ontology	GO:0043455	4	37	0.000707583	0.053922	Gh_D08G1998.1|Gh_D10G1881.1|Gh_D10G1882.1|Gh_D10G1880.1	http://amigo.geneontology.org/cgi-bin/amigo/term_details?term=GO:0043455
cell wall	Gene Ontology	GO:0005618	17	692	0.000750338	0.053922	Gh_D10G1893.1|Gh_D02G0085.1|Gh_D10G1881.1|Gh_D09G0931.1|Gh_D11G0689.1|Gh_D09G0935.1|Gh_A10G1758.1|Gh_D09G0963.1|Gh_A01G0226.1|Gh_D08G1996.1|Gh_D10G2045.1|Gh_D09G0936.1|Gh_D08G1980.1|Gh_D10G1845.1|Gh_D10G1880.1|Gh_D02G0061.1|Gh_D10G1882.1	http://amigo.geneontology.org/cgi-bin/amigo/term_details?term=GO:0005618
external encapsulating structure	Gene Ontology	GO:0030312	17	692	0.000750338	0.053922	Gh_D10G1893.1|Gh_D02G0085.1|Gh_D10G1881.1|Gh_D09G0931.1|Gh_D11G0689.1|Gh_D09G0935.1|Gh_A10G1758.1|Gh_D09G0963.1|Gh_A01G0226.1|Gh_D08G1996.1|Gh_D10G2045.1|Gh_D09G0936.1|Gh_D08G1980.1|Gh_D10G1845.1|Gh_D10G1880.1|Gh_D02G0061.1|Gh_D10G1882.1	http://amigo.geneontology.org/cgi-bin/amigo/term_details?term=GO:0030312
hydrolase activity, acting on carbon-nitrogen (but not peptide) bonds, in cyclic amidines	Gene Ontology	GO:0016814	3	16	0.00082167	0.0564809	Gh_D10G2034.1|Gh_D10G2037.1|Gh_A10G1763.1	http://amigo.geneontology.org/cgi-bin/amigo/term_details?term=GO:0016814
protein serine/threonine kinase activity	Gene Ontology	GO:0004674	17	710	0.000986246	0.0637282	Gh_D02G0060.1|Gh_D08G1985.1|Gh_D11G0703.1|Gh_D09G0960.1|Gh_D09G0957.1|Gh_A01G0239.1|Gh_A01G0248.1|Gh_D10G1874.1|Gh_A10G1756.1|Gh_A01G0253.1|Gh_A01G0246.1|Gh_D09G0963.1|Gh_D08G1986.1|Gh_D10G1893.1|Gh_D11G0701.1|Gh_D11G0682.1|Gh_D02G0077.1	http://amigo.geneontology.org/cgi-bin/amigo/term_details?term=GO:0004674
plasma membrane	Gene Ontology	GO:0005886	51	3292	0.00103828	0.0637282	Gh_D08G1996.1|Gh_D02G0085.1|Gh_D11G0685.1|Gh_D08G1977.1|Gh_D02G0083.1|Gh_D10G1834.1|Gh_D02G0060.1|Gh_A10G1758.1|Gh_D02G0068.1|Gh_A01G0248.1|Gh_A01G0239.1|Gh_D09G0965.1|Gh_A01G0224.1|Gh_D02G0075.1|Gh_D11G0695.1|Gh_D09G0948.1|Gh_D11G0689.1|Gh_A10G1756.1|Gh_A01G0253.1|Gh_D10G1874.1|Gh_A01G0240.1|Gh_D10G1893.1|Gh_D10G2045.1|Gh_D11G0682.1|Gh_D02G0061.1|Gh_D10G1831.1|Gh_D08G1985.1|Gh_D11G0703.1|Gh_D10G…	http://amigo.geneontology.org/cgi-bin/amigo/term_details?term=GO:0005886
secondary metabolite biosynthetic process	Gene Ontology	GO:0044550	10	298	0.00104803	0.0637282	Gh_D11G0674.1|Gh_D09G0946.1|Gh_D10G1881.1|Gh_D02G0063.1|Gh_D10G1880.1|Gh_D08G1998.1|Gh_A10G1767.1|Gh_D10G2041.1|Gh_D10G1845.1|Gh_D10G1882.1	http://amigo.geneontology.org/cgi-bin/amigo/term_details?term=GO:0044550
phosphotransferase activity, alcohol group as acceptor	Gene Ontology	GO:0016773	21	995	0.00124725	0.0730335	Gh_A01G0246.1|Gh_D02G0060.1|Gh_D08G1985.1|Gh_D11G0703.1|Gh_D09G0960.1|Gh_D09G0957.1|Gh_A10G1756.1|Gh_A01G0239.1|Gh_A01G0248.1|Gh_D10G1874.1|Gh_A01G0241.1|Gh_A01G0253.1|Gh_D11G0713.1|Gh_D09G0963.1|Gh_D08G1986.1|Gh_D10G1893.1|Gh_A01G0229.1|Gh_D11G0701.1|Gh_D10G1830.1|Gh_D11G0682.1|Gh_D02G0077.1	http://amigo.geneontology.org/cgi-bin/amigo/term_details?term=GO:0016773
ribosome biogenesis	Gene Ontology	GO:0042254	9	257	0.00139274	0.0776896	Gh_D10G1838.1|Gh_D11G0681.1|Gh_D08G1982.1|Gh_D02G0084.1|Gh_D09G0935.1|Gh_A10G1758.1|Gh_D09G0936.1|Gh_D02G0097.1|Gh_D02G0061.1	http://amigo.geneontology.org/cgi-bin/amigo/term_details?term=GO:0042254
coenzyme biosynthetic process	Gene Ontology	GO:0009108	6	117	0.00142505	0.0776896	Gh_A01G0224.1|Gh_D10G2034.1|Gh_D10G2037.1|Gh_A10G1763.1|Gh_D10G1845.1|Gh_D10G1872.1	http://amigo.geneontology.org/cgi-bin/amigo/term_details?term=GO:0009108
cell periphery	Gene Ontology	GO:0071944	57	3853	0.00148199	0.078101	Gh_D09G0960.1|Gh_D02G0085.1|Gh_A01G0240.1|Gh_D11G0685.1|Gh_D08G1977.1|Gh_D02G0083.1|Gh_D08G1980.1|Gh_D10G1834.1|Gh_D02G0060.1|Gh_A10G1758.1|Gh_D02G0068.1|Gh_D08G1996.1|Gh_A01G0253.1|Gh_A10G1766.1|Gh_D09G0965.1|Gh_D11G0709.1|Gh_D02G0075.1|Gh_D11G0695.1|Gh_D10G1881.1|Gh_D09G0948.1|Gh_D11G0689.1|Gh_A10G1756.1|Gh_D10G1880.1|Gh_D10G1882.1|Gh_D10G1874.1|Gh_A01G0226.1|Gh_D10G1893.1|Gh_D10G2045.1|Gh_D11G…	http://amigo.geneontology.org/cgi-bin/amigo/term_details?term=GO:0071944
ATP binding	Gene Ontology	GO:0005524	34	1986	0.00165569	0.0801022	Gh_D09G0960.1|Gh_D09G0949.1|Gh_A01G0250.1|Gh_D10G1834.1|Gh_D11G0713.1|Gh_A01G0239.1|Gh_D02G0093.1|Gh_D02G0077.1|Gh_D11G0709.1|Gh_A10G1756.1|Gh_A01G0253.1|Gh_D08G1982.1|Gh_D10G1874.1|Gh_D10G1893.1|Gh_D10G1830.1|Gh_D11G0682.1|Gh_D09G0957.1|Gh_D08G1985.1|Gh_A01G0248.1|Gh_A01G0246.1|Gh_A01G0224.1|Gh_D11G0703.1|Gh_D10G1872.1|Gh_D10G1828.1|Gh_D02G0094.1|Gh_D11G0701.1|Gh_D02G0060.1|Gh_D10G1842.1|Gh_D10G…	http://amigo.geneontology.org/cgi-bin/amigo/term_details?term=GO:0005524
protein autophosphorylation	Gene Ontology	GO:0046777	6	121	0.0016779	0.0801022	Gh_D02G0077.1|Gh_A01G0248.1|Gh_A10G1756.1|Gh_A01G0253.1|Gh_A01G0241.1|Gh_D10G1830.1	http://amigo.geneontology.org/cgi-bin/amigo/term_details?term=GO:0046777
cellular metabolic compound salvage	Gene Ontology	GO:0043094	5	82	0.00173258	0.0801022	Gh_D10G2037.1|Gh_D10G2034.1|Gh_D09G0939.1|Gh_D02G0069.1|Gh_A10G1763.1	http://amigo.geneontology.org/cgi-bin/amigo/term_details?term=GO:0043094
cellular macromolecular complex assembly	Gene Ontology	GO:0034622	10	321	0.00178801	0.0801022	Gh_D10G1838.1|Gh_D11G0678.1|Gh_D02G0085.1|Gh_A01G0249.1|Gh_D09G0949.1|Gh_D02G0097.1|Gh_A10G1758.1|Gh_A01G0250.1|Gh_D08G1997.1|Gh_A01G0228.1	http://amigo.geneontology.org/cgi-bin/amigo/term_details?term=GO:0034622
peroxidase activity	Gene Ontology	GO:0004601	6	123	0.00181643	0.0801022	Gh_D10G1825.1|Gh_D10G1881.1|Gh_D10G1884.1|Gh_D10G1880.1|Gh_D08G1994.1|Gh_D10G1882.1	http://amigo.geneontology.org/cgi-bin/amigo/term_details?term=GO:0004601
phenylpropanoid biosynthetic process	Gene Ontology	GO:0009699	6	124	0.00188886	0.0801022	Gh_D11G0674.1|Gh_D10G1881.1|Gh_D10G1880.1|Gh_D08G1998.1|Gh_D10G1845.1|Gh_D10G1882.1	http://amigo.geneontology.org/cgi-bin/amigo/term_details?term=GO:0009699
inorganic anion exchanger activity	Gene Ontology	GO:0005452	2	5	0.00197596	0.0801022	Gh_D10G1832.1|Gh_D10G1831.1	http://amigo.geneontology.org/cgi-bin/amigo/term_details?term=GO:0005452
iron ion transmembrane transport	Gene Ontology	GO:0034755	2	5	0.00197596	0.0801022	Gh_A10G1773.1|Gh_D10G2047.1	http://amigo.geneontology.org/cgi-bin/amigo/term_details?term=GO:0034755
copper chaperone activity	Gene Ontology	GO:0016531	2	5	0.00197596	0.0801022	Gh_A10G1773.1|Gh_D10G2047.1	http://amigo.geneontology.org/cgi-bin/amigo/term_details?term=GO:0016531
lignin metabolic process	Gene Ontology	GO:0009808	5	87	0.00221588	0.0870339	Gh_D11G0674.1|Gh_D10G1881.1|Gh_D10G1845.1|Gh_D10G1882.1|Gh_D10G1880.1	http://amigo.geneontology.org/cgi-bin/amigo/term_details?term=GO:0009808
oxidoreductase activity, acting on peroxide as acceptor	Gene Ontology	GO:0016684	6	129	0.00228434	0.0870339	Gh_D10G1825.1|Gh_D10G1881.1|Gh_D10G1884.1|Gh_D10G1880.1|Gh_D08G1994.1|Gh_D10G1882.1	http://amigo.geneontology.org/cgi-bin/amigo/term_details?term=GO:0016684
protein phosphorylation	Gene Ontology	GO:0006468	18	839	0.00231209	0.0870339	Gh_D02G0060.1|Gh_A01G0246.1|Gh_D11G0703.1|Gh_D09G0960.1|Gh_A10G1756.1|Gh_A01G0248.1|Gh_D10G1874.1|Gh_A01G0241.1|Gh_A01G0253.1|Gh_D09G0957.1|Gh_D09G0963.1|Gh_A01G0239.1|Gh_D10G1893.1|Gh_D11G0713.1|Gh_D11G0701.1|Gh_D10G1830.1|Gh_D11G0682.1|Gh_D02G0077.1	http://amigo.geneontology.org/cgi-bin/amigo/term_details?term=GO:0006468
metallochaperone activity	Gene Ontology	GO:0016530	2	6	0.00261745	0.0922479	Gh_A10G1773.1|Gh_D10G2047.1	http://amigo.geneontology.org/cgi-bin/amigo/term_details?term=GO:0016530
cellular copper ion homeostasis	Gene Ontology	GO:0006878	2	6	0.00261745	0.0922479	Gh_A10G1773.1|Gh_D10G2047.1	http://amigo.geneontology.org/cgi-bin/amigo/term_details?term=GO:0006878
plasmodesma	Gene Ontology	GO:0009506	18	855	0.00281323	0.0922479	Gh_D10G2031.1|Gh_D08G1996.1|Gh_D09G0948.1|Gh_D08G1977.1|Gh_D11G0689.1|Gh_D09G0935.1|Gh_A10G1758.1|Gh_D09G0963.1|Gh_D09G0959.1|Gh_D10G1828.1|Gh_D10G1834.1|Gh_D10G2045.1|Gh_D09G0936.1|Gh_D10G1845.1|Gh_A01G0253.1|Gh_A10G1759.1|Gh_D02G0083.1|Gh_D11G0695.1	http://amigo.geneontology.org/cgi-bin/amigo/term_details?term=GO:0009506
symplast	Gene Ontology	GO:0055044	18	855	0.00281323	0.0922479	Gh_D10G2031.1|Gh_D08G1996.1|Gh_D09G0948.1|Gh_D08G1977.1|Gh_D11G0689.1|Gh_D09G0935.1|Gh_A10G1758.1|Gh_D09G0963.1|Gh_D09G0959.1|Gh_D10G1828.1|Gh_D10G1834.1|Gh_D10G2045.1|Gh_D09G0936.1|Gh_D10G1845.1|Gh_A01G0253.1|Gh_A10G1759.1|Gh_D02G0083.1|Gh_D11G0695.1	http://amigo.geneontology.org/cgi-bin/amigo/term_details?term=GO:0055044
cell junction	Gene Ontology	GO:0030054	18	856	0.00284735	0.0922479	Gh_D10G2031.1|Gh_D08G1996.1|Gh_D09G0948.1|Gh_D08G1977.1|Gh_D11G0689.1|Gh_D09G0935.1|Gh_A10G1758.1|Gh_D09G0963.1|Gh_D09G0959.1|Gh_D10G1828.1|Gh_D10G1834.1|Gh_D10G2045.1|Gh_D09G0936.1|Gh_D10G1845.1|Gh_A01G0253.1|Gh_A10G1759.1|Gh_D02G0083.1|Gh_D11G0695.1	http://amigo.geneontology.org/cgi-bin/amigo/term_details?term=GO:0030054
cell-cell junction	Gene Ontology	GO:0005911	18	856	0.00284735	0.0922479	Gh_D10G2031.1|Gh_D08G1996.1|Gh_D09G0948.1|Gh_D08G1977.1|Gh_D11G0689.1|Gh_D09G0935.1|Gh_A10G1758.1|Gh_D09G0963.1|Gh_D09G0959.1|Gh_D10G1828.1|Gh_D10G1834.1|Gh_D10G2045.1|Gh_D09G0936.1|Gh_D10G1845.1|Gh_A01G0253.1|Gh_A10G1759.1|Gh_D02G0083.1|Gh_D11G0695.1	http://amigo.geneontology.org/cgi-bin/amigo/term_details?term=GO:0005911
salicylic acid metabolic process	Gene Ontology	GO:0009696	3	26	0.00288077	0.0922479	Gh_D02G0081.1|Gh_D02G0079.1|Gh_D02G0080.1	http://amigo.geneontology.org/cgi-bin/amigo/term_details?term=GO:0009696
ribonucleoprotein complex assembly	Gene Ontology	GO:0022618	5	93	0.00291739	0.0922479	Gh_A10G1758.1|Gh_D10G1838.1|Gh_D08G1997.1|Gh_D09G0949.1|Gh_D02G0097.1	http://amigo.geneontology.org/cgi-bin/amigo/term_details?term=GO:0022618
oxidoreductase activity, acting on the CH-NH group of donors	Gene Ontology	GO:0016645	3	27	0.00317769	0.0966141	Gh_D10G2034.1|Gh_D10G2037.1|Gh_A10G1763.1	http://amigo.geneontology.org/cgi-bin/amigo/term_details?term=GO:0016645
histidine phosphotransfer kinase activity	Gene Ontology	GO:0009927	2	7	0.0033434	0.0974453	Gh_D10G1830.1|Gh_A01G0241.1	http://amigo.geneontology.org/cgi-bin/amigo/term_details?term=GO:0009927
kinase activity	Gene Ontology	GO:0016301	23	1232	0.00343765	0.0974453	Gh_D09G0960.1|Gh_D11G0713.1|Gh_A01G0253.1|Gh_D02G0077.1|Gh_D11G0709.1|Gh_A10G1756.1|Gh_A01G0239.1|Gh_D10G1874.1|Gh_D10G1893.1|Gh_D10G1830.1|Gh_D11G0682.1|Gh_D09G0957.1|Gh_D08G1985.1|Gh_A01G0248.1|Gh_A01G0246.1|Gh_D11G0703.1|Gh_D08G1986.1|Gh_A01G0229.1|Gh_D11G0701.1|Gh_D02G0060.1|Gh_D10G1833.1|Gh_A01G0241.1|Gh_D09G0963.1	http://amigo.geneontology.org/cgi-bin/amigo/term_details?term=GO:0016301
ribonucleoprotein complex subunit organization	Gene Ontology	GO:0071826	5	97	0.00346621	0.0974453	Gh_A10G1758.1|Gh_D10G1838.1|Gh_D08G1997.1|Gh_D09G0949.1|Gh_D02G0097.1	http://amigo.geneontology.org/cgi-bin/amigo/term_details?term=GO:0071826
antioxidant activity	Gene Ontology	GO:0016209	6	141	0.00348591	0.0974453	Gh_D10G1825.1|Gh_D10G1881.1|Gh_D10G1884.1|Gh_D10G1880.1|Gh_D08G1994.1|Gh_D10G1882.1	http://amigo.geneontology.org/cgi-bin/amigo/term_details?term=GO:0016209
phloem or xylem histogenesis	Gene Ontology	GO:0010087	4	59	0.00351321	0.0974453	Gh_D10G1881.1|Gh_D08G1976.1|Gh_D10G1882.1|Gh_D10G1880.1	http://amigo.geneontology.org/cgi-bin/amigo/term_details?term=GO:0010087
adenyl ribonucleotide binding	Gene Ontology	GO:0032559	34	2087	0.00361371	0.0982626	Gh_D09G0960.1|Gh_D09G0949.1|Gh_A01G0250.1|Gh_D10G1834.1|Gh_D11G0713.1|Gh_A01G0239.1|Gh_D02G0093.1|Gh_D02G0077.1|Gh_D11G0709.1|Gh_A10G1756.1|Gh_A01G0253.1|Gh_D08G1982.1|Gh_D10G1874.1|Gh_D10G1893.1|Gh_D10G1830.1|Gh_D11G0682.1|Gh_D09G0957.1|Gh_D08G1985.1|Gh_A01G0248.1|Gh_A01G0246.1|Gh_A01G0224.1|Gh_D11G0703.1|Gh_D10G1872.1|Gh_D10G1828.1|Gh_D02G0094.1|Gh_D11G0701.1|Gh_D02G0060.1|Gh_D10G1842.1|Gh_D10G…	http://amigo.geneontology.org/cgi-bin/amigo/term_details?term=GO:0032559
adenyl nucleotide binding	Gene Ontology	GO:0030554	34	2089	0.00366698	0.0982626	Gh_D09G0960.1|Gh_D09G0949.1|Gh_A01G0250.1|Gh_D10G1834.1|Gh_D11G0713.1|Gh_A01G0239.1|Gh_D02G0093.1|Gh_D02G0077.1|Gh_D11G0709.1|Gh_A10G1756.1|Gh_A01G0253.1|Gh_D08G1982.1|Gh_D10G1874.1|Gh_D10G1893.1|Gh_D10G1830.1|Gh_D11G0682.1|Gh_D09G0957.1|Gh_D08G1985.1|Gh_A01G0248.1|Gh_A01G0246.1|Gh_A01G0224.1|Gh_D11G0703.1|Gh_D10G1872.1|Gh_D10G1828.1|Gh_D02G0094.1|Gh_D11G0701.1|Gh_D02G0060.1|Gh_D10G1842.1|Gh_D10G…	http://amigo.geneontology.org/cgi-bin/amigo/term_details?term=GO:0030554
antiporter activity	Gene Ontology	GO:0015297	6	144	0.00384846	0.101407	Gh_D10G1832.1|Gh_D10G1824.1|Gh_D10G2040.1|Gh_A10G1766.1|Gh_A01G0243.1|Gh_D10G1831.1	http://amigo.geneontology.org/cgi-bin/amigo/term_details?term=GO:0015297
whole membrane	Gene Ontology	GO:0098805	17	827	0.00460165	0.119266	Gh_D10G1836.1|Gh_A10G1751.1|Gh_D09G0948.1|Gh_D11G0695.1|Gh_D08G1977.1|Gh_D10G1884.1|Gh_A10G1756.1|Gh_D11G0674.1|Gh_D11G0671.1|Gh_D10G2045.1|Gh_A10G1758.1|Gh_D10G1845.1|Gh_D08G1997.1|Gh_A01G0243.1|Gh_D02G0082.1|Gh_D11G0698.1|Gh_D11G0686.1	http://amigo.geneontology.org/cgi-bin/amigo/term_details?term=GO:0098805
macromolecular complex assembly	Gene Ontology	GO:0065003	10	371	0.00485755	0.123867	Gh_D10G1838.1|Gh_D11G0678.1|Gh_D02G0085.1|Gh_A01G0249.1|Gh_D09G0949.1|Gh_D02G0097.1|Gh_A10G1758.1|Gh_A01G0250.1|Gh_D08G1997.1|Gh_A01G0228.1	http://amigo.geneontology.org/cgi-bin/amigo/term_details?term=GO:0065003
copper ion homeostasis	Gene Ontology	GO:0055070	2	9	0.0050418	0.126525	Gh_A10G1773.1|Gh_D10G2047.1	http://amigo.geneontology.org/cgi-bin/amigo/term_details?term=GO:0055070
purine ribonucleoside triphosphate binding	Gene Ontology	GO:0035639	35	2221	0.00526689	0.128801	Gh_D09G0960.1|Gh_D09G0949.1|Gh_A01G0250.1|Gh_D10G1834.1|Gh_D11G0713.1|Gh_A01G0239.1|Gh_D02G0093.1|Gh_D02G0077.1|Gh_D11G0709.1|Gh_A10G1756.1|Gh_A01G0253.1|Gh_D08G1982.1|Gh_D10G1874.1|Gh_D10G1893.1|Gh_D10G1830.1|Gh_D11G0682.1|Gh_D09G0957.1|Gh_D08G1985.1|Gh_A01G0248.1|Gh_A01G0246.1|Gh_D09G0931.1|Gh_A01G0224.1|Gh_D11G0703.1|Gh_D10G1872.1|Gh_D10G1828.1|Gh_D02G0094.1|Gh_D11G0701.1|Gh_D02G0060.1|Gh_D10G…	http://amigo.geneontology.org/cgi-bin/amigo/term_details?term=GO:0035639
response to cytokinin	Gene Ontology	GO:0009735	7	205	0.00529542	0.128801	Gh_A01G0249.1|Gh_D09G0935.1|Gh_A10G1758.1|Gh_D10G1869.1|Gh_D02G0097.1|Gh_D09G0936.1|Gh_D11G0710.1	http://amigo.geneontology.org/cgi-bin/amigo/term_details?term=GO:0009735
vacuole	Gene Ontology	GO:0005773	22	1209	0.00559239	0.133963	Gh_A10G1751.1|Gh_D10G1884.1|Gh_A10G1758.1|Gh_D08G1997.1|Gh_D02G0082.1|Gh_D11G0695.1|Gh_D11G0671.1|Gh_D02G0062.1|Gh_D10G2045.1|Gh_A10G1754.1|Gh_D09G0948.1|Gh_D11G0674.1|Gh_D10G1890.1|Gh_D09G0945.1|Gh_D10G1840.1|Gh_D11G0698.1|Gh_D11G0686.1|Gh_D02G0097.1|Gh_D09G0939.1|Gh_D08G1974.1|Gh_D10G1845.1|Gh_A01G0243.1	http://amigo.geneontology.org/cgi-bin/amigo/term_details?term=GO:0005773
secondary metabolic process	Gene Ontology	GO:0019748	11	442	0.00570142	0.134536	Gh_D11G0674.1|Gh_D09G0946.1|Gh_D10G1881.1|Gh_D10G1884.1|Gh_D02G0063.1|Gh_D10G1880.1|Gh_D08G1998.1|Gh_A10G1767.1|Gh_D10G2041.1|Gh_D10G1845.1|Gh_D10G1882.1	http://amigo.geneontology.org/cgi-bin/amigo/term_details?term=GO:0019748
lignin biosynthetic process	Gene Ontology	GO:0009809	4	69	0.00594607	0.137627	Gh_D11G0674.1|Gh_D10G1881.1|Gh_D10G1882.1|Gh_D10G1880.1	http://amigo.geneontology.org/cgi-bin/amigo/term_details?term=GO:0009809
anion:anion antiporter activity	Gene Ontology	GO:0015301	2	10	0.00601089	0.137627	Gh_D10G1832.1|Gh_D10G1831.1	http://amigo.geneontology.org/cgi-bin/amigo/term_details?term=GO:0015301
phenylpropanoid metabolic process	Gene Ontology	GO:0009698	6	159	0.00609352	0.137627	Gh_D11G0674.1|Gh_D10G1881.1|Gh_D10G1880.1|Gh_D08G1998.1|Gh_D10G1845.1|Gh_D10G1882.1	http://amigo.geneontology.org/cgi-bin/amigo/term_details?term=GO:0009698
cellular modified amino acid metabolic process	Gene Ontology	GO:0006575	5	112	0.00619108	0.137861	Gh_D10G1872.1|Gh_D10G2034.1|Gh_D10G1884.1|Gh_D10G2037.1|Gh_A10G1763.1	http://amigo.geneontology.org/cgi-bin/amigo/term_details?term=GO:0006575
phosphorylation	Gene Ontology	GO:0016310	21	1147	0.00629808	0.138013	Gh_D02G0060.1|Gh_A01G0246.1|Gh_D11G0703.1|Gh_D09G0960.1|Gh_A10G1756.1|Gh_D09G0957.1|Gh_A01G0248.1|Gh_D11G0689.1|Gh_D10G1874.1|Gh_A01G0241.1|Gh_A01G0253.1|Gh_D11G0713.1|Gh_D09G0963.1|Gh_A01G0239.1|Gh_D10G1893.1|Gh_D10G1833.1|Gh_A01G0229.1|Gh_D11G0701.1|Gh_D10G1830.1|Gh_D11G0682.1|Gh_D02G0077.1	http://amigo.geneontology.org/cgi-bin/amigo/term_details?term=GO:0016310
vacuolar membrane	Gene Ontology	GO:0005774	14	647	0.00640046	0.138013	Gh_A10G1751.1|Gh_D09G0948.1|Gh_D11G0695.1|Gh_D10G1884.1|Gh_D11G0674.1|Gh_D11G0671.1|Gh_D10G2045.1|Gh_A10G1758.1|Gh_D10G1845.1|Gh_D08G1997.1|Gh_A01G0243.1|Gh_D02G0082.1|Gh_D11G0698.1|Gh_D11G0686.1	http://amigo.geneontology.org/cgi-bin/amigo/term_details?term=GO:0005774
cellular component biogenesis	Gene Ontology	GO:0044085	18	929	0.0064598	0.138013	Gh_D10G1838.1|Gh_D11G0681.1|Gh_D11G0690.1|Gh_A01G0249.1|Gh_D08G1982.1|Gh_D02G0084.1|Gh_D09G0949.1|Gh_D09G0935.1|Gh_D09G0936.1|Gh_D10G1890.1|Gh_D02G0085.1|Gh_A10G1758.1|Gh_D02G0097.1|Gh_A01G0250.1|Gh_D11G0678.1|Gh_D08G1997.1|Gh_D02G0061.1|Gh_A01G0228.1	http://amigo.geneontology.org/cgi-bin/amigo/term_details?term=GO:0044085
vacuolar part	Gene Ontology	GO:0044437	14	650	0.00664893	0.140159	Gh_A10G1751.1|Gh_D09G0948.1|Gh_D11G0695.1|Gh_D10G1884.1|Gh_D11G0674.1|Gh_D11G0671.1|Gh_D10G2045.1|Gh_A10G1758.1|Gh_D10G1845.1|Gh_D08G1997.1|Gh_A01G0243.1|Gh_D02G0082.1|Gh_D11G0698.1|Gh_D11G0686.1	http://amigo.geneontology.org/cgi-bin/amigo/term_details?term=GO:0044437
chloroplast	Gene Ontology	GO:0009507	50	3526	0.00685484	0.142599	Gh_A01G0232.1|Gh_D10G1838.1|Gh_D11G0714.1|Gh_D11G0678.1|Gh_D10G1833.1|Gh_A01G0250.1|Gh_D10G2034.1|Gh_D10G2040.1|Gh_D09G0962.1|Gh_A10G1758.1|Gh_D02G0086.1|Gh_D02G0097.1|Gh_D11G0695.1|Gh_D09G0949.1|Gh_D11G0711.1|Gh_D11G0689.1|Gh_A10G1752.1|Gh_A10G1756.1|Gh_D11G0710.1|Gh_A10G1767.1|Gh_D10G1824.1|Gh_D10G2045.1|Gh_D10G2051.1|Gh_D11G0668.1|Gh_D02G0076.1|Gh_D11G0676.1|Gh_D10G1884.1|Gh_D10G2047.1|Gh_A01G…	http://amigo.geneontology.org/cgi-bin/amigo/term_details?term=GO:0009507
fatty acid oxidation	Gene Ontology	GO:0019395	3	38	0.00770448	0.158192	Gh_A10G1767.1|Gh_D10G2041.1|Gh_A01G0227.1	http://amigo.geneontology.org/cgi-bin/amigo/term_details?term=GO:0019395
transferase activity, transferring phosphorus-containing groups	Gene Ontology	GO:0016772	24	1405	0.00815086	0.164714	Gh_D09G0960.1|Gh_D11G0713.1|Gh_A01G0253.1|Gh_D02G0077.1|Gh_D11G0709.1|Gh_A10G1756.1|Gh_A01G0239.1|Gh_D10G1874.1|Gh_D10G1893.1|Gh_D10G1830.1|Gh_D11G0682.1|Gh_D10G2051.1|Gh_D09G0957.1|Gh_D08G1985.1|Gh_A01G0248.1|Gh_A01G0246.1|Gh_D11G0703.1|Gh_D08G1986.1|Gh_A01G0229.1|Gh_D11G0701.1|Gh_D02G0060.1|Gh_D10G1833.1|Gh_A01G0241.1|Gh_D09G0963.1	http://amigo.geneontology.org/cgi-bin/amigo/term_details?term=GO:0016772
heme binding	Gene Ontology	GO:0020037	9	340	0.0082305	0.164714	Gh_D10G2050.1|Gh_D08G1972.1|Gh_D10G1881.1|Gh_D02G0063.1|Gh_D10G1880.1|Gh_A10G1767.1|Gh_D10G2041.1|Gh_D10G1845.1|Gh_D10G1882.1	http://amigo.geneontology.org/cgi-bin/amigo/term_details?term=GO:0020037
organelle assembly	Gene Ontology	GO:0070925	4	77	0.00855029	0.166592	Gh_A10G1758.1|Gh_D10G1838.1|Gh_D11G0690.1|Gh_D02G0097.1	http://amigo.geneontology.org/cgi-bin/amigo/term_details?term=GO:0070925
ribosome assembly	Gene Ontology	GO:0042255	3	40	0.00879157	0.166592	Gh_A10G1758.1|Gh_D10G1838.1|Gh_D02G0097.1	http://amigo.geneontology.org/cgi-bin/amigo/term_details?term=GO:0042255
macromolecule modification	Gene Ontology	GO:0043412	33	2138	0.0089782	0.166592	Gh_D09G0960.1|Gh_D08G2004.1|Gh_A10G1768.1|Gh_D11G0713.1|Gh_A01G0239.1|Gh_D02G0082.1|Gh_D02G0077.1|Gh_D09G0953.1|Gh_D10G1821.1|Gh_A10G1756.1|Gh_A01G0253.1|Gh_D09G0962.1|Gh_D11G0671.1|Gh_D10G1874.1|Gh_A01G0235.1|Gh_D10G1893.1|Gh_D10G1830.1|Gh_D11G0682.1|Gh_D09G0957.1|Gh_D09G0949.1|Gh_A01G0248.1|Gh_A01G0246.1|Gh_D08G1984.1|Gh_D11G0703.1|Gh_D09G0932.1|Gh_D11G0701.1|Gh_D02G0060.1|Gh_D09G0947.1|Gh_D08G…	http://amigo.geneontology.org/cgi-bin/amigo/term_details?term=GO:0043412
plastid	Gene Ontology	GO:0009536	50	3579	0.00900931	0.166592	Gh_A01G0232.1|Gh_D10G1838.1|Gh_D11G0714.1|Gh_D11G0678.1|Gh_D10G1833.1|Gh_A01G0250.1|Gh_D10G2034.1|Gh_D10G2040.1|Gh_D09G0962.1|Gh_A10G1758.1|Gh_D02G0086.1|Gh_D02G0097.1|Gh_D11G0695.1|Gh_D09G0949.1|Gh_D11G0711.1|Gh_D11G0689.1|Gh_A10G1752.1|Gh_A10G1756.1|Gh_D11G0710.1|Gh_A10G1767.1|Gh_D10G1824.1|Gh_D10G2045.1|Gh_D10G2051.1|Gh_D11G0668.1|Gh_D02G0076.1|Gh_D11G0676.1|Gh_D10G1884.1|Gh_D10G2047.1|Gh_A01G…	http://amigo.geneontology.org/cgi-bin/amigo/term_details?term=GO:0009536
purine ribonucleoside binding	Gene Ontology	GO:0032550	35	2304	0.00904292	0.166592	Gh_D09G0960.1|Gh_D09G0949.1|Gh_A01G0250.1|Gh_D10G1834.1|Gh_D11G0713.1|Gh_A01G0239.1|Gh_D02G0093.1|Gh_D02G0077.1|Gh_D11G0709.1|Gh_A10G1756.1|Gh_A01G0253.1|Gh_D08G1982.1|Gh_D10G1874.1|Gh_D10G1893.1|Gh_D10G1830.1|Gh_D11G0682.1|Gh_D09G0957.1|Gh_D08G1985.1|Gh_A01G0248.1|Gh_A01G0246.1|Gh_D09G0931.1|Gh_A01G0224.1|Gh_D11G0703.1|Gh_D10G1872.1|Gh_D10G1828.1|Gh_D02G0094.1|Gh_D11G0701.1|Gh_D02G0060.1|Gh_D10G…	http://amigo.geneontology.org/cgi-bin/amigo/term_details?term=GO:0032550
purine nucleoside binding	Gene Ontology	GO:0001883	35	2304	0.00904292	0.166592	Gh_D09G0960.1|Gh_D09G0949.1|Gh_A01G0250.1|Gh_D10G1834.1|Gh_D11G0713.1|Gh_A01G0239.1|Gh_D02G0093.1|Gh_D02G0077.1|Gh_D11G0709.1|Gh_A10G1756.1|Gh_A01G0253.1|Gh_D08G1982.1|Gh_D10G1874.1|Gh_D10G1893.1|Gh_D10G1830.1|Gh_D11G0682.1|Gh_D09G0957.1|Gh_D08G1985.1|Gh_A01G0248.1|Gh_A01G0246.1|Gh_D09G0931.1|Gh_A01G0224.1|Gh_D11G0703.1|Gh_D10G1872.1|Gh_D10G1828.1|Gh_D02G0094.1|Gh_D11G0701.1|Gh_D02G0060.1|Gh_D10G…	http://amigo.geneontology.org/cgi-bin/amigo/term_details?term=GO:0001883
nucleoside binding	Gene Ontology	GO:0001882	35	2308	0.0092708	0.166592	Gh_D09G0960.1|Gh_D09G0949.1|Gh_A01G0250.1|Gh_D10G1834.1|Gh_D11G0713.1|Gh_A01G0239.1|Gh_D02G0093.1|Gh_D02G0077.1|Gh_D11G0709.1|Gh_A10G1756.1|Gh_A01G0253.1|Gh_D08G1982.1|Gh_D10G1874.1|Gh_D10G1893.1|Gh_D10G1830.1|Gh_D11G0682.1|Gh_D09G0957.1|Gh_D08G1985.1|Gh_A01G0248.1|Gh_A01G0246.1|Gh_D09G0931.1|Gh_A01G0224.1|Gh_D11G0703.1|Gh_D10G1872.1|Gh_D10G1828.1|Gh_D02G0094.1|Gh_D11G0701.1|Gh_D02G0060.1|Gh_D10G…	http://amigo.geneontology.org/cgi-bin/amigo/term_details?term=GO:0001882
ribonucleoside binding	Gene Ontology	GO:0032549	35	2308	0.0092708	0.166592	Gh_D09G0960.1|Gh_D09G0949.1|Gh_A01G0250.1|Gh_D10G1834.1|Gh_D11G0713.1|Gh_A01G0239.1|Gh_D02G0093.1|Gh_D02G0077.1|Gh_D11G0709.1|Gh_A10G1756.1|Gh_A01G0253.1|Gh_D08G1982.1|Gh_D10G1874.1|Gh_D10G1893.1|Gh_D10G1830.1|Gh_D11G0682.1|Gh_D09G0957.1|Gh_D08G1985.1|Gh_A01G0248.1|Gh_A01G0246.1|Gh_D09G0931.1|Gh_A01G0224.1|Gh_D11G0703.1|Gh_D10G1872.1|Gh_D10G1828.1|Gh_D02G0094.1|Gh_D11G0701.1|Gh_D02G0060.1|Gh_D10G…	http://amigo.geneontology.org/cgi-bin/amigo/term_details?term=GO:0032549
SNARE complex	Gene Ontology	GO:0031201	3	41	0.00936704	0.166592	Gh_A10G1751.1|Gh_D09G0945.1|Gh_D11G0695.1	http://amigo.geneontology.org/cgi-bin/amigo/term_details?term=GO:0031201
regulation of defense response to fungus	Gene Ontology	GO:1900150	2	13	0.00937807	0.166592	Gh_D09G0949.1|Gh_D10G1840.1	http://amigo.geneontology.org/cgi-bin/amigo/term_details?term=GO:1900150
ribosomal small subunit biogenesis	Gene Ontology	GO:0042274	3	42	0.00996402	0.173111	Gh_A10G1758.1|Gh_D02G0084.1|Gh_D11G0681.1	http://amigo.geneontology.org/cgi-bin/amigo/term_details?term=GO:0042274
SNARE binding	Gene Ontology	GO:0000149	3	42	0.00996402	0.173111	Gh_A10G1751.1|Gh_D09G0945.1|Gh_D11G0695.1	http://amigo.geneontology.org/cgi-bin/amigo/term_details?term=GO:0000149
purine ribonucleotide binding	Gene Ontology	GO:0032555	35	2322	0.0101063	0.173674	Gh_D09G0960.1|Gh_D09G0949.1|Gh_A01G0250.1|Gh_D10G1834.1|Gh_D11G0713.1|Gh_A01G0239.1|Gh_D02G0093.1|Gh_D02G0077.1|Gh_D11G0709.1|Gh_A10G1756.1|Gh_A01G0253.1|Gh_D08G1982.1|Gh_D10G1874.1|Gh_D10G1893.1|Gh_D10G1830.1|Gh_D11G0682.1|Gh_D09G0957.1|Gh_D08G1985.1|Gh_A01G0248.1|Gh_A01G0246.1|Gh_D09G0931.1|Gh_A01G0224.1|Gh_D11G0703.1|Gh_D10G1872.1|Gh_D10G1828.1|Gh_D02G0094.1|Gh_D11G0701.1|Gh_D02G0060.1|Gh_D10G…	http://amigo.geneontology.org/cgi-bin/amigo/term_details?term=GO:0032555
purine nucleotide binding	Gene Ontology	GO:0017076	35	2324	0.0102306	0.17392	Gh_D09G0960.1|Gh_D09G0949.1|Gh_A01G0250.1|Gh_D10G1834.1|Gh_D11G0713.1|Gh_A01G0239.1|Gh_D02G0093.1|Gh_D02G0077.1|Gh_D11G0709.1|Gh_A10G1756.1|Gh_A01G0253.1|Gh_D08G1982.1|Gh_D10G1874.1|Gh_D10G1893.1|Gh_D10G1830.1|Gh_D11G0682.1|Gh_D09G0957.1|Gh_D08G1985.1|Gh_A01G0248.1|Gh_A01G0246.1|Gh_D09G0931.1|Gh_A01G0224.1|Gh_D11G0703.1|Gh_D10G1872.1|Gh_D10G1828.1|Gh_D02G0094.1|Gh_D11G0701.1|Gh_D02G0060.1|Gh_D10G…	http://amigo.geneontology.org/cgi-bin/amigo/term_details?term=GO:0017076
flavonoid biosynthetic process	Gene Ontology	GO:0009813	5	130	0.0111144	0.186934	Gh_D08G1998.1|Gh_D02G0081.1|Gh_D02G0079.1|Gh_D08G2001.1|Gh_D02G0080.1	http://amigo.geneontology.org/cgi-bin/amigo/term_details?term=GO:0009813
binding	Gene Ontology	GO:0005488	118	9947	0.0118438	0.197105	Gh_D08G1976.1|Gh_D11G0693.1|Gh_D02G0084.1|Gh_D02G0069.1|Gh_D02G0063.1|Gh_A01G0250.1|Gh_D11G0695.1|Gh_D02G0073.1|Gh_D11G0689.1|Gh_A10G1756.1|Gh_D08G1982.1|Gh_A10G1767.1|Gh_A10G1771.1|Gh_D02G0075.1|Gh_D11G0702.1|Gh_A10G1773.1|Gh_D08G1972.1|Gh_D10G1828.1|Gh_D10G1830.1|Gh_D02G0060.1|Gh_A01G0253.1|Gh_D11G0706.1|Gh_D08G1979.1|Gh_A01G0241.1|Gh_A10G1752.1|Gh_D09G0939.1|Gh_D08G1974.1|Gh_D10G1845.1|Gh_D10G…	http://amigo.geneontology.org/cgi-bin/amigo/term_details?term=GO:0005488
ribonucleotide binding	Gene Ontology	GO:0032553	35	2352	0.0121078	0.197724	Gh_D09G0960.1|Gh_D09G0949.1|Gh_A01G0250.1|Gh_D10G1834.1|Gh_D11G0713.1|Gh_A01G0239.1|Gh_D02G0093.1|Gh_D02G0077.1|Gh_D11G0709.1|Gh_A10G1756.1|Gh_A01G0253.1|Gh_D08G1982.1|Gh_D10G1874.1|Gh_D10G1893.1|Gh_D10G1830.1|Gh_D11G0682.1|Gh_D09G0957.1|Gh_D08G1985.1|Gh_A01G0248.1|Gh_A01G0246.1|Gh_D09G0931.1|Gh_A01G0224.1|Gh_D11G0703.1|Gh_D10G1872.1|Gh_D10G1828.1|Gh_D02G0094.1|Gh_D11G0701.1|Gh_D02G0060.1|Gh_D10G…	http://amigo.geneontology.org/cgi-bin/amigo/term_details?term=GO:0032553
rRNA binding	Gene Ontology	GO:0019843	4	86	0.0122619	0.197817	Gh_A10G1758.1|Gh_D10G1829.1|Gh_D11G0681.1|Gh_D02G0097.1	http://amigo.geneontology.org/cgi-bin/amigo/term_details?term=GO:0019843
spliceosomal complex	Gene Ontology	GO:0005681	4	88	0.0132064	0.207446	Gh_D02G0084.1|Gh_D08G1997.1|Gh_D08G2003.1|Gh_D09G0931.1	http://amigo.geneontology.org/cgi-bin/amigo/term_details?term=GO:0005681
coenzyme metabolic process	Gene Ontology	GO:0006732	7	246	0.0132524	0.207446	Gh_A01G0224.1|Gh_D10G2034.1|Gh_D11G0689.1|Gh_D10G2037.1|Gh_A10G1763.1|Gh_D10G1845.1|Gh_D10G1872.1	http://amigo.geneontology.org/cgi-bin/amigo/term_details?term=GO:0006732
organelle membrane	Gene Ontology	GO:0031090	25	1550	0.0135329	0.208198	Gh_A10G1751.1|Gh_D08G1977.1|Gh_D10G1884.1|Gh_D02G0087.1|Gh_A10G1758.1|Gh_D08G1997.1|Gh_D02G0082.1|Gh_D11G0695.1|Gh_D10G1836.1|Gh_D09G0948.1|Gh_A10G1756.1|Gh_D11G0671.1|Gh_A10G1766.1|Gh_D11G0677.1|Gh_D10G2045.1|Gh_D11G0674.1|Gh_D09G0945.1|Gh_D11G0698.1|Gh_D11G0686.1|Gh_A10G1755.1|Gh_D10G1824.1|Gh_D10G2040.1|Gh_D09G0939.1|Gh_D10G1845.1|Gh_A01G0243.1	http://amigo.geneontology.org/cgi-bin/amigo/term_details?term=GO:0031090
macromolecular complex subunit organization	Gene Ontology	GO:0043933	13	640	0.0136073	0.208198	Gh_D10G1838.1|Gh_D09G0947.1|Gh_D02G0085.1|Gh_A01G0249.1|Gh_D08G1979.1|Gh_D09G0949.1|Gh_D02G0097.1|Gh_A10G1758.1|Gh_A01G0250.1|Gh_D11G0678.1|Gh_D08G1997.1|Gh_A01G0228.1|Gh_D11G0695.1	http://amigo.geneontology.org/cgi-bin/amigo/term_details?term=GO:0043933
auxin polar transport	Gene Ontology	GO:0009926	4	89	0.0136955	0.208198	Gh_D11G0701.1|Gh_D10G1828.1|Gh_D10G1834.1|Gh_A01G0246.1	http://amigo.geneontology.org/cgi-bin/amigo/term_details?term=GO:0009926
transport	Gene Ontology	GO:0006810	31	2043	0.0139802	0.208566	Gh_A10G1751.1|Gh_A01G0240.1|Gh_D08G1977.1|Gh_D02G0087.1|Gh_D10G1834.1|Gh_D02G0083.1|Gh_D11G0716.1|Gh_A01G0246.1|Gh_D10G1836.1|Gh_A10G1757.1|Gh_D11G0695.1|Gh_D02G0061.1|Gh_D10G1831.1|Gh_D10G2047.1|Gh_D10G1878.1|Gh_A10G1773.1|Gh_D08G2006.1|Gh_D02G0071.1|Gh_D11G0674.1|Gh_D10G1828.1|Gh_D09G0945.1|Gh_D11G0701.1|Gh_D10G1840.1|Gh_D02G0059.1|Gh_D11G0686.1|Gh_A10G1755.1|Gh_D10G1832.1|Gh_D02G0097.1|Gh_D10G…	http://amigo.geneontology.org/cgi-bin/amigo/term_details?term=GO:0006810
tetrapyrrole binding	Gene Ontology	GO:0046906	9	372	0.0139836	0.208566	Gh_D10G2050.1|Gh_D08G1972.1|Gh_D10G1881.1|Gh_D02G0063.1|Gh_D10G1880.1|Gh_A10G1767.1|Gh_D10G2041.1|Gh_D10G1845.1|Gh_D10G1882.1	http://amigo.geneontology.org/cgi-bin/amigo/term_details?term=GO:0046906
carbohydrate derivative binding	Gene Ontology	GO:0097367	35	2383	0.0145073	0.210407	Gh_D09G0960.1|Gh_D09G0949.1|Gh_A01G0250.1|Gh_D10G1834.1|Gh_D11G0713.1|Gh_A01G0239.1|Gh_D02G0093.1|Gh_D02G0077.1|Gh_D11G0709.1|Gh_A10G1756.1|Gh_A01G0253.1|Gh_D08G1982.1|Gh_D10G1874.1|Gh_D10G1893.1|Gh_D10G1830.1|Gh_D11G0682.1|Gh_D09G0957.1|Gh_D08G1985.1|Gh_A01G0248.1|Gh_A01G0246.1|Gh_D09G0931.1|Gh_A01G0224.1|Gh_D11G0703.1|Gh_D10G1872.1|Gh_D10G1828.1|Gh_D02G0094.1|Gh_D11G0701.1|Gh_D02G0060.1|Gh_D10G…	http://amigo.geneontology.org/cgi-bin/amigo/term_details?term=GO:0097367
lipid oxidation	Gene Ontology	GO:0034440	3	49	0.0147561	0.210407	Gh_A10G1767.1|Gh_D10G2041.1|Gh_A01G0227.1	http://amigo.geneontology.org/cgi-bin/amigo/term_details?term=GO:0034440
iron ion transport	Gene Ontology	GO:0006826	2	17	0.0148819	0.210407	Gh_A10G1773.1|Gh_D10G2047.1	http://amigo.geneontology.org/cgi-bin/amigo/term_details?term=GO:0006826
basic amino acid transmembrane transporter activity	Gene Ontology	GO:0015174	2	17	0.0148819	0.210407	Gh_D10G2040.1|Gh_A10G1766.1	http://amigo.geneontology.org/cgi-bin/amigo/term_details?term=GO:0015174
ribonucleoprotein complex	Gene Ontology	GO:1990904	13	648	0.0149055	0.210407	Gh_D10G1838.1|Gh_D02G0084.1|Gh_D08G2003.1|Gh_D09G0931.1|Gh_D09G0935.1|Gh_A10G1758.1|Gh_D10G2045.1|Gh_D09G0936.1|Gh_D11G0681.1|Gh_D08G1997.1|Gh_D02G0061.1|Gh_A01G0228.1|Gh_D02G0097.1	http://amigo.geneontology.org/cgi-bin/amigo/term_details?term=GO:1990904
intracellular ribonucleoprotein complex	Gene Ontology	GO:0030529	13	648	0.0149055	0.210407	Gh_D10G1838.1|Gh_D02G0084.1|Gh_D08G2003.1|Gh_D09G0931.1|Gh_D09G0935.1|Gh_A10G1758.1|Gh_D10G2045.1|Gh_D09G0936.1|Gh_D11G0681.1|Gh_D08G1997.1|Gh_D02G0061.1|Gh_A01G0228.1|Gh_D02G0097.1	http://amigo.geneontology.org/cgi-bin/amigo/term_details?term=GO:0030529
establishment of localization	Gene Ontology	GO:0051234	31	2056	0.0151495	0.211958	Gh_A10G1751.1|Gh_A01G0240.1|Gh_D08G1977.1|Gh_D02G0087.1|Gh_D10G1834.1|Gh_D02G0083.1|Gh_D11G0716.1|Gh_A01G0246.1|Gh_D10G1836.1|Gh_A10G1757.1|Gh_D11G0695.1|Gh_D02G0061.1|Gh_D10G1831.1|Gh_D10G2047.1|Gh_D10G1878.1|Gh_A10G1773.1|Gh_D08G2006.1|Gh_D02G0071.1|Gh_D11G0674.1|Gh_D10G1828.1|Gh_D09G0945.1|Gh_D11G0701.1|Gh_D10G1840.1|Gh_D02G0059.1|Gh_D11G0686.1|Gh_A10G1755.1|Gh_D10G1832.1|Gh_D02G0097.1|Gh_D10G…	http://amigo.geneontology.org/cgi-bin/amigo/term_details?term=GO:0051234
ribosomal subunit	Gene Ontology	GO:0044391	7	257	0.016374	0.223914	Gh_D10G1838.1|Gh_D09G0935.1|Gh_A10G1758.1|Gh_D10G2045.1|Gh_D09G0936.1|Gh_D02G0097.1|Gh_D02G0061.1	http://amigo.geneontology.org/cgi-bin/amigo/term_details?term=GO:0044391
flavonoid metabolic process	Gene Ontology	GO:0009812	5	144	0.0164232	0.223914	Gh_D08G1998.1|Gh_D02G0081.1|Gh_D02G0079.1|Gh_D08G2001.1|Gh_D02G0080.1	http://amigo.geneontology.org/cgi-bin/amigo/term_details?term=GO:0009812
spliceosomal tri-snRNP complex	Gene Ontology	GO:0097526	2	18	0.0164288	0.223914	Gh_D02G0084.1|Gh_D08G1997.1	http://amigo.geneontology.org/cgi-bin/amigo/term_details?term=GO:0097526
cellular metabolic process	Gene Ontology	GO:0044237	99	8226	0.0167205	0.225657	Gh_D08G1976.1|Gh_D02G0084.1|Gh_D02G0069.1|Gh_A01G0250.1|Gh_D11G0689.1|Gh_A10G1756.1|Gh_D02G0080.1|Gh_D08G1982.1|Gh_A10G1767.1|Gh_D10G2034.1|Gh_D08G1972.1|Gh_D02G0079.1|Gh_D10G1890.1|Gh_D09G0956.1|Gh_D02G0060.1|Gh_A01G0253.1|Gh_D02G0061.1|Gh_D08G1979.1|Gh_A01G0241.1|Gh_A10G1752.1|Gh_D09G0939.1|Gh_D08G1974.1|Gh_D10G1845.1|Gh_D10G1872.1|Gh_D08G2003.1|Gh_A10G1758.1|Gh_D08G1997.1|Gh_D10G1882.1|Gh_A01G…	http://amigo.geneontology.org/cgi-bin/amigo/term_details?term=GO:0044237
protein modification process	Gene Ontology	GO:0036211	29	1909	0.0169849	0.225657	Gh_D09G0960.1|Gh_D08G2004.1|Gh_D11G0713.1|Gh_A01G0239.1|Gh_D02G0082.1|Gh_D02G0077.1|Gh_D10G1821.1|Gh_A10G1756.1|Gh_A01G0253.1|Gh_D11G0671.1|Gh_D10G1874.1|Gh_A01G0235.1|Gh_D10G1893.1|Gh_D10G1830.1|Gh_D11G0682.1|Gh_D09G0957.1|Gh_D09G0949.1|Gh_A01G0248.1|Gh_A01G0246.1|Gh_D08G1984.1|Gh_D11G0703.1|Gh_D11G0701.1|Gh_D02G0060.1|Gh_D09G0947.1|Gh_D08G1991.1|Gh_A01G0241.1|Gh_D09G0963.1|Gh_A10G1753.1|Gh_D10G…	http://amigo.geneontology.org/cgi-bin/amigo/term_details?term=GO:0036211
cellular protein modification process	Gene Ontology	GO:0006464	29	1909	0.0169849	0.225657	Gh_D09G0960.1|Gh_D08G2004.1|Gh_D11G0713.1|Gh_A01G0239.1|Gh_D02G0082.1|Gh_D02G0077.1|Gh_D10G1821.1|Gh_A10G1756.1|Gh_A01G0253.1|Gh_D11G0671.1|Gh_D10G1874.1|Gh_A01G0235.1|Gh_D10G1893.1|Gh_D10G1830.1|Gh_D11G0682.1|Gh_D09G0957.1|Gh_D09G0949.1|Gh_A01G0248.1|Gh_A01G0246.1|Gh_D08G1984.1|Gh_D11G0703.1|Gh_D11G0701.1|Gh_D02G0060.1|Gh_D09G0947.1|Gh_D08G1991.1|Gh_A01G0241.1|Gh_D09G0963.1|Gh_A10G1753.1|Gh_D10G…	http://amigo.geneontology.org/cgi-bin/amigo/term_details?term=GO:0006464
intracellular organelle part	Gene Ontology	GO:0044446	55	4158	0.0171354	0.225758	Gh_D10G1838.1|Gh_D08G2003.1|Gh_D09G0960.1|Gh_D08G1977.1|Gh_D11G0714.1|Gh_A01G0250.1|Gh_D02G0087.1|Gh_A10G1758.1|Gh_D08G1997.1|Gh_D02G0082.1|Gh_A10G1751.1|Gh_D02G0097.1|Gh_D10G1836.1|Gh_A01G0249.1|Gh_D08G1982.1|Gh_D09G0948.1|Gh_D11G0711.1|Gh_A10G1755.1|Gh_D11G0689.1|Gh_A10G1756.1|Gh_D11G0710.1|Gh_D11G0671.1|Gh_D09G0939.1|Gh_D10G2045.1|Gh_D11G0695.1|Gh_D02G0061.1|Gh_D02G0084.1|Gh_D09G0949.1|Gh_D10G…	http://amigo.geneontology.org/cgi-bin/amigo/term_details?term=GO:0044446
cofactor biosynthetic process	Gene Ontology	GO:0051188	6	203	0.0180024	0.226374	Gh_A01G0224.1|Gh_D10G2034.1|Gh_D10G2037.1|Gh_A10G1763.1|Gh_D10G1845.1|Gh_D10G1872.1	http://amigo.geneontology.org/cgi-bin/amigo/term_details?term=GO:0051188
auxin transport	Gene Ontology	GO:0060918	4	97	0.0180244	0.226374	Gh_D11G0701.1|Gh_D10G1828.1|Gh_D10G1834.1|Gh_A01G0246.1	http://amigo.geneontology.org/cgi-bin/amigo/term_details?term=GO:0060918
cellular component assembly	Gene Ontology	GO:0022607	11	524	0.0180292	0.226374	Gh_D10G1838.1|Gh_D11G0678.1|Gh_D02G0085.1|Gh_A01G0249.1|Gh_D09G0949.1|Gh_D02G0097.1|Gh_A10G1758.1|Gh_D11G0690.1|Gh_A01G0250.1|Gh_D08G1997.1|Gh_A01G0228.1	http://amigo.geneontology.org/cgi-bin/amigo/term_details?term=GO:0022607
organelle part	Gene Ontology	GO:0044422	55	4170	0.0180406	0.226374	Gh_D10G1838.1|Gh_D08G2003.1|Gh_D09G0960.1|Gh_D08G1977.1|Gh_D11G0714.1|Gh_A01G0250.1|Gh_D02G0087.1|Gh_A10G1758.1|Gh_D08G1997.1|Gh_D02G0082.1|Gh_A10G1751.1|Gh_D02G0097.1|Gh_D10G1836.1|Gh_A01G0249.1|Gh_D08G1982.1|Gh_D09G0948.1|Gh_D11G0711.1|Gh_A10G1755.1|Gh_D11G0689.1|Gh_A10G1756.1|Gh_D11G0710.1|Gh_D11G0671.1|Gh_D09G0939.1|Gh_D10G2045.1|Gh_D11G0695.1|Gh_D02G0061.1|Gh_D02G0084.1|Gh_D09G0949.1|Gh_D10G…	http://amigo.geneontology.org/cgi-bin/amigo/term_details?term=GO:0044422
maturation of SSU-rRNA	Gene Ontology	GO:0030490	2	19	0.0180412	0.226374	Gh_D02G0084.1|Gh_D11G0681.1	http://amigo.geneontology.org/cgi-bin/amigo/term_details?term=GO:0030490
ribosomal large subunit assembly	Gene Ontology	GO:0000027	2	19	0.0180412	0.226374	Gh_D10G1838.1|Gh_D02G0097.1	http://amigo.geneontology.org/cgi-bin/amigo/term_details?term=GO:0000027
hormone transport	Gene Ontology	GO:0009914	4	99	0.0192249	0.239327	Gh_D11G0701.1|Gh_D10G1828.1|Gh_D10G1834.1|Gh_A01G0246.1	http://amigo.geneontology.org/cgi-bin/amigo/term_details?term=GO:0009914
protein serine/threonine/tyrosine kinase activity	Gene Ontology	GO:0004712	3	55	0.0197348	0.240006	Gh_D11G0713.1|Gh_D11G0703.1|Gh_D02G0077.1	http://amigo.geneontology.org/cgi-bin/amigo/term_details?term=GO:0004712
receptor signaling protein serine/threonine kinase activity	Gene Ontology	GO:0004702	3	55	0.0197348	0.240006	Gh_D08G1985.1|Gh_D11G0703.1|Gh_D08G1986.1	http://amigo.geneontology.org/cgi-bin/amigo/term_details?term=GO:0004702
receptor signaling protein activity	Gene Ontology	GO:0005057	3	55	0.0197348	0.240006	Gh_D08G1985.1|Gh_D11G0703.1|Gh_D08G1986.1	http://amigo.geneontology.org/cgi-bin/amigo/term_details?term=GO:0005057
cytoplasm	Gene Ontology	GO:0005737	132	11484	0.020015	0.241555	Gh_D10G1839.1|Gh_D02G0084.1|Gh_D11G0688.1|Gh_D02G0069.1|Gh_D08G1996.1|Gh_A01G0250.1|Gh_D02G0086.1|Gh_D11G0695.1|Gh_D02G0073.1|Gh_D08G1994.1|Gh_D11G0689.1|Gh_A10G1756.1|Gh_D02G0080.1|Gh_D08G1982.1|Gh_A10G1767.1|Gh_D02G0062.1|Gh_D02G0075.1|Gh_A10G1754.1|Gh_D10G1884.1|Gh_D09G0948.1|Gh_D02G0079.1|Gh_D08G1983.1|Gh_D11G0697.1|Gh_D09G0932.1|Gh_D11G0705.1|Gh_D11G0686.1|Gh_A10G1773.1|Gh_D10G1843.1|Gh_A01G…	http://amigo.geneontology.org/cgi-bin/amigo/term_details?term=GO:0005737
transporter activity	Gene Ontology	GO:0005215	20	1210	0.0206058	0.246802	Gh_D10G1824.1|Gh_A10G1755.1|Gh_D10G1836.1|Gh_A01G0240.1|Gh_D10G1878.1|Gh_D11G0677.1|Gh_D10G1832.1|Gh_D08G1977.1|Gh_D10G1871.1|Gh_D10G2040.1|Gh_D11G0674.1|Gh_D02G0071.1|Gh_D02G0087.1|Gh_D10G1828.1|Gh_D10G1834.1|Gh_A10G1766.1|Gh_D11G0716.1|Gh_A01G0243.1|Gh_D02G0059.1|Gh_D10G1831.1	http://amigo.geneontology.org/cgi-bin/amigo/term_details?term=GO:0005215
cell part	Gene Ontology	GO:0044464	211	19588	0.0208472	0.247179	Gh_D10G1836.1|Gh_D08G1976.1|Gh_D10G1839.1|Gh_D11G0685.1|Gh_D11G0693.1|Gh_D02G0084.1|Gh_D11G0688.1|Gh_D02G0069.1|Gh_D08G1996.1|Gh_A01G0250.1|Gh_D02G0086.1|Gh_A01G0239.1|Gh_D11G0695.1|Gh_D02G0073.1|Gh_D08G1994.1|Gh_D11G0671.1|Gh_D11G0689.1|Gh_A10G1756.1|Gh_A01G0228.1|Gh_D08G1982.1|Gh_A10G1767.1|Gh_D02G0062.1|Gh_D02G0075.1|Gh_D08G1992.1|Gh_A10G1754.1|Gh_D10G1837.1|Gh_D10G1884.1|Gh_A10G1764.1|Gh_D11G…	http://amigo.geneontology.org/cgi-bin/amigo/term_details?term=GO:0044464
cell	Gene Ontology	GO:0005623	211	19590	0.0209779	0.247179	Gh_D10G1836.1|Gh_D08G1976.1|Gh_D10G1839.1|Gh_D11G0685.1|Gh_D11G0693.1|Gh_D02G0084.1|Gh_D11G0688.1|Gh_D02G0069.1|Gh_D08G1996.1|Gh_A01G0250.1|Gh_D02G0086.1|Gh_A01G0239.1|Gh_D11G0695.1|Gh_D02G0073.1|Gh_D08G1994.1|Gh_D11G0671.1|Gh_D11G0689.1|Gh_A10G1756.1|Gh_A01G0228.1|Gh_D08G1982.1|Gh_A10G1767.1|Gh_D02G0062.1|Gh_D02G0075.1|Gh_D08G1992.1|Gh_A10G1754.1|Gh_D10G1837.1|Gh_D10G1884.1|Gh_A10G1764.1|Gh_D11G…	http://amigo.geneontology.org/cgi-bin/amigo/term_details?term=GO:0005623
hydrolase activity, acting on carbon-nitrogen (but not peptide) bonds	Gene Ontology	GO:0016810	4	102	0.0211163	0.247179	Gh_D10G2034.1|Gh_D10G2037.1|Gh_D09G0938.1|Gh_A10G1763.1	http://amigo.geneontology.org/cgi-bin/amigo/term_details?term=GO:0016810
macromolecular complex	Gene Ontology	GO:0032991	31	2114	0.0213653	0.247179	Gh_D10G1838.1|Gh_D08G2003.1|Gh_A10G1751.1|Gh_D08G1977.1|Gh_D02G0084.1|Gh_A10G1758.1|Gh_D08G1997.1|Gh_D11G0695.1|Gh_A01G0224.1|Gh_D09G0953.1|Gh_D10G1836.1|Gh_A01G0249.1|Gh_D10G1821.1|Gh_D10G2045.1|Gh_D09G0956.1|Gh_D02G0061.1|Gh_D09G0949.1|Gh_D11G0681.1|Gh_D11G0702.1|Gh_D11G0677.1|Gh_D09G0931.1|Gh_D11G0674.1|Gh_D09G0945.1|Gh_D02G0097.1|Gh_D09G0936.1|Gh_A01G0228.1|Gh_D08G1979.1|Gh_D02G0070.1|Gh_D09G…	http://amigo.geneontology.org/cgi-bin/amigo/term_details?term=GO:0032991
cutin biosynthetic process	Gene Ontology	GO:0010143	2	21	0.0214565	0.247179	Gh_A10G1767.1|Gh_D10G2041.1	http://amigo.geneontology.org/cgi-bin/amigo/term_details?term=GO:0010143
membrane fusion	Gene Ontology	GO:0061025	3	57	0.0215754	0.247179	Gh_A10G1751.1|Gh_D09G0945.1|Gh_D11G0695.1	http://amigo.geneontology.org/cgi-bin/amigo/term_details?term=GO:0061025
vesicle-mediated transport	Gene Ontology	GO:0016192	8	337	0.0219596	0.248505	Gh_A10G1757.1|Gh_D10G1836.1|Gh_A10G1751.1|Gh_D08G1977.1|Gh_D02G0071.1|Gh_D09G0945.1|Gh_D10G1840.1|Gh_D11G0695.1	http://amigo.geneontology.org/cgi-bin/amigo/term_details?term=GO:0016192
cytoplasmic part	Gene Ontology	GO:0044444	110	9368	0.0220055	0.248505	Gh_D10G1839.1|Gh_D02G0084.1|Gh_D02G0069.1|Gh_D08G1996.1|Gh_A01G0250.1|Gh_D02G0086.1|Gh_D11G0695.1|Gh_D08G1994.1|Gh_D11G0689.1|Gh_A10G1756.1|Gh_D02G0080.1|Gh_D08G1982.1|Gh_A10G1767.1|Gh_D02G0062.1|Gh_D02G0075.1|Gh_A10G1754.1|Gh_D10G2034.1|Gh_D09G0948.1|Gh_D02G0079.1|Gh_D08G1983.1|Gh_D09G0932.1|Gh_D11G0705.1|Gh_D11G0686.1|Gh_A10G1773.1|Gh_D10G1843.1|Gh_A01G0241.1|Gh_A10G1752.1|Gh_D09G0939.1|Gh_D08G…	http://amigo.geneontology.org/cgi-bin/amigo/term_details?term=GO:0044444
copper ion transport	Gene Ontology	GO:0006825	2	22	0.0232567	0.257881	Gh_A10G1773.1|Gh_D10G2047.1	http://amigo.geneontology.org/cgi-bin/amigo/term_details?term=GO:0006825
monooxygenase activity	Gene Ontology	GO:0004497	7	277	0.0233251	0.257881	Gh_D10G2050.1|Gh_D08G1972.1|Gh_D09G0946.1|Gh_D02G0063.1|Gh_A10G1767.1|Gh_D10G2041.1|Gh_D10G1845.1	http://amigo.geneontology.org/cgi-bin/amigo/term_details?term=GO:0004497
ion antiporter activity	Gene Ontology	GO:0099516	3	59	0.0235067	0.258084	Gh_D10G1832.1|Gh_A01G0243.1|Gh_D10G1831.1	http://amigo.geneontology.org/cgi-bin/amigo/term_details?term=GO:0099516
cellular response to acid chemical	Gene Ontology	GO:0071229	9	409	0.0238453	0.259997	Gh_A10G1751.1|Gh_D11G0703.1|Gh_D08G1991.1|Gh_A10G1756.1|Gh_A01G0253.1|Gh_D10G1828.1|Gh_D08G1992.1|Gh_D10G1840.1|Gh_D08G1981.1	http://amigo.geneontology.org/cgi-bin/amigo/term_details?term=GO:0071229
purine nucleobase transport	Gene Ontology	GO:0006863	2	23	0.0251166	0.268307	Gh_D10G1871.1|Gh_D02G0059.1	http://amigo.geneontology.org/cgi-bin/amigo/term_details?term=GO:0006863
purine nucleobase transmembrane transporter activity	Gene Ontology	GO:0005345	2	23	0.0251166	0.268307	Gh_D10G1871.1|Gh_D02G0059.1	http://amigo.geneontology.org/cgi-bin/amigo/term_details?term=GO:0005345
L-amino acid transmembrane transporter activity	Gene Ontology	GO:0015179	2	23	0.0251166	0.268307	Gh_D10G2040.1|Gh_A10G1766.1	http://amigo.geneontology.org/cgi-bin/amigo/term_details?term=GO:0015179
localization	Gene Ontology	GO:0051179	31	2149	0.0260006	0.274262	Gh_A10G1751.1|Gh_A01G0240.1|Gh_D08G1977.1|Gh_D02G0087.1|Gh_D10G1834.1|Gh_D02G0083.1|Gh_D11G0716.1|Gh_A01G0246.1|Gh_D10G1836.1|Gh_A10G1757.1|Gh_D11G0695.1|Gh_D02G0061.1|Gh_D10G1831.1|Gh_D10G2047.1|Gh_D10G1878.1|Gh_A10G1773.1|Gh_D08G2006.1|Gh_D02G0071.1|Gh_D11G0674.1|Gh_D10G1828.1|Gh_D09G0945.1|Gh_D11G0701.1|Gh_D10G1840.1|Gh_D02G0059.1|Gh_D11G0686.1|Gh_A10G1755.1|Gh_D10G1832.1|Gh_D02G0097.1|Gh_D10G…	http://amigo.geneontology.org/cgi-bin/amigo/term_details?term=GO:0051179
bounding membrane of organelle	Gene Ontology	GO:0098588	18	1083	0.026021	0.274262	Gh_D10G1836.1|Gh_A10G1751.1|Gh_D09G0948.1|Gh_D11G0695.1|Gh_D08G1977.1|Gh_D10G1884.1|Gh_A10G1756.1|Gh_D11G0674.1|Gh_D11G0671.1|Gh_D09G0945.1|Gh_D10G2045.1|Gh_A10G1758.1|Gh_D10G1845.1|Gh_D08G1997.1|Gh_A01G0243.1|Gh_D02G0082.1|Gh_D11G0698.1|Gh_D11G0686.1	http://amigo.geneontology.org/cgi-bin/amigo/term_details?term=GO:0098588
quercetin 7-O-glucosyltransferase activity	Gene Ontology	GO:0080044	3	62	0.0265737	0.278232	Gh_D02G0081.1|Gh_D02G0079.1|Gh_D02G0080.1	http://amigo.geneontology.org/cgi-bin/amigo/term_details?term=GO:0080044
small molecule binding	Gene Ontology	GO:0036094	41	3020	0.0270274	0.279363	Gh_D09G0960.1|Gh_D09G0949.1|Gh_A01G0250.1|Gh_D02G0070.1|Gh_D10G1834.1|Gh_A10G1768.1|Gh_D11G0713.1|Gh_A01G0239.1|Gh_D02G0093.1|Gh_A01G0246.1|Gh_D11G0709.1|Gh_D11G0689.1|Gh_A10G1756.1|Gh_A01G0253.1|Gh_D08G1982.1|Gh_D10G1874.1|Gh_D10G1893.1|Gh_D10G1830.1|Gh_D11G0682.1|Gh_D08G1981.1|Gh_D09G0957.1|Gh_D08G1985.1|Gh_A01G0248.1|Gh_D02G0077.1|Gh_D11G0702.1|Gh_A01G0224.1|Gh_D09G0931.1|Gh_D11G0703.1|Gh_D10G…	http://amigo.geneontology.org/cgi-bin/amigo/term_details?term=GO:0036094
thiol-dependent ubiquitin-specific protease activity	Gene Ontology	GO:0004843	2	24	0.0270351	0.279363	Gh_D09G0947.1|Gh_A10G1753.1	http://amigo.geneontology.org/cgi-bin/amigo/term_details?term=GO:0004843
inorganic ion transmembrane transport	Gene Ontology	GO:0098660	5	167	0.0283829	0.281386	Gh_D11G0674.1|Gh_A10G1773.1|Gh_A01G0243.1|Gh_D10G2047.1|Gh_D10G1831.1	http://amigo.geneontology.org/cgi-bin/amigo/term_details?term=GO:0098660
flavonoid glucuronidation	Gene Ontology	GO:0052696	3	64	0.0287315	0.281386	Gh_D02G0081.1|Gh_D02G0079.1|Gh_D02G0080.1	http://amigo.geneontology.org/cgi-bin/amigo/term_details?term=GO:0052696
quercetin 3-O-glucosyltransferase activity	Gene Ontology	GO:0080043	3	64	0.0287315	0.281386	Gh_D02G0081.1|Gh_D02G0079.1|Gh_D02G0080.1	http://amigo.geneontology.org/cgi-bin/amigo/term_details?term=GO:0080043
glucuronate metabolic process	Gene Ontology	GO:0019585	3	64	0.0287315	0.281386	Gh_D02G0081.1|Gh_D02G0079.1|Gh_D02G0080.1	http://amigo.geneontology.org/cgi-bin/amigo/term_details?term=GO:0019585
cellular glucuronidation	Gene Ontology	GO:0052695	3	64	0.0287315	0.281386	Gh_D02G0081.1|Gh_D02G0079.1|Gh_D02G0080.1	http://amigo.geneontology.org/cgi-bin/amigo/term_details?term=GO:0052695
response to oxidative stress	Gene Ontology	GO:0006979	9	424	0.0289945	0.281386	Gh_A10G1773.1|Gh_D08G1994.1|Gh_D10G2047.1|Gh_D10G1881.1|Gh_D11G0689.1|Gh_D10G1880.1|Gh_D10G1882.1|Gh_D02G0075.1|Gh_D02G0082.1	http://amigo.geneontology.org/cgi-bin/amigo/term_details?term=GO:0006979
cellular cation homeostasis	Gene Ontology	GO:0030003	4	113	0.0290049	0.281386	Gh_A10G1773.1|Gh_A01G0243.1|Gh_D10G2047.1|Gh_D10G1831.1	http://amigo.geneontology.org/cgi-bin/amigo/term_details?term=GO:0030003
hormone binding	Gene Ontology	GO:0042562	2	25	0.0290107	0.281386	Gh_D11G0671.1|Gh_D08G1981.1	http://amigo.geneontology.org/cgi-bin/amigo/term_details?term=GO:0042562
nucleobase transport	Gene Ontology	GO:0015851	2	25	0.0290107	0.281386	Gh_D10G1871.1|Gh_D02G0059.1	http://amigo.geneontology.org/cgi-bin/amigo/term_details?term=GO:0015851
mRNA modification	Gene Ontology	GO:0016556	2	25	0.0290107	0.281386	Gh_A10G1768.1|Gh_D09G0932.1	http://amigo.geneontology.org/cgi-bin/amigo/term_details?term=GO:0016556
cytosolic ribosome	Gene Ontology	GO:0022626	7	291	0.0292572	0.282046	Gh_D10G1838.1|Gh_D09G0935.1|Gh_A10G1758.1|Gh_D10G2045.1|Gh_D09G0936.1|Gh_D02G0097.1|Gh_D02G0061.1	http://amigo.geneontology.org/cgi-bin/amigo/term_details?term=GO:0022626
cellular protein metabolic process	Gene Ontology	GO:0044267	38	2783	0.0304583	0.291846	Gh_D10G1838.1|Gh_D09G0960.1|Gh_D11G0713.1|Gh_A10G1758.1|Gh_D11G0710.1|Gh_D02G0082.1|Gh_D08G2004.1|Gh_D10G1821.1|Gh_A10G1755.1|Gh_A10G1756.1|Gh_A01G0253.1|Gh_D11G0671.1|Gh_D10G1874.1|Gh_A01G0235.1|Gh_D10G1893.1|Gh_D10G2045.1|Gh_D10G1830.1|Gh_D11G0682.1|Gh_D02G0061.1|Gh_D09G0957.1|Gh_D09G0949.1|Gh_A01G0248.1|Gh_D02G0077.1|Gh_D08G1984.1|Gh_D11G0703.1|Gh_D02G0097.1|Gh_D09G0936.1|Gh_D11G0701.1|Gh_D02G…	http://amigo.geneontology.org/cgi-bin/amigo/term_details?term=GO:0044267
nucleotide binding	Gene Ontology	GO:0000166	40	2966	0.031564	0.296836	Gh_D09G0960.1|Gh_D09G0949.1|Gh_A01G0250.1|Gh_D02G0070.1|Gh_D10G1834.1|Gh_A10G1768.1|Gh_D11G0713.1|Gh_A01G0239.1|Gh_D02G0093.1|Gh_A01G0246.1|Gh_D11G0709.1|Gh_D11G0689.1|Gh_A10G1756.1|Gh_A01G0253.1|Gh_D08G1982.1|Gh_D10G1874.1|Gh_D10G1893.1|Gh_D10G1830.1|Gh_D11G0682.1|Gh_D09G0957.1|Gh_D08G1985.1|Gh_A01G0248.1|Gh_D02G0077.1|Gh_D11G0702.1|Gh_A01G0224.1|Gh_D09G0931.1|Gh_D11G0703.1|Gh_D10G1872.1|Gh_D10G…	http://amigo.geneontology.org/cgi-bin/amigo/term_details?term=GO:0000166
nucleoside phosphate binding	Gene Ontology	GO:1901265	40	2966	0.031564	0.296836	Gh_D09G0960.1|Gh_D09G0949.1|Gh_A01G0250.1|Gh_D02G0070.1|Gh_D10G1834.1|Gh_A10G1768.1|Gh_D11G0713.1|Gh_A01G0239.1|Gh_D02G0093.1|Gh_A01G0246.1|Gh_D11G0709.1|Gh_D11G0689.1|Gh_A10G1756.1|Gh_A01G0253.1|Gh_D08G1982.1|Gh_D10G1874.1|Gh_D10G1893.1|Gh_D10G1830.1|Gh_D11G0682.1|Gh_D09G0957.1|Gh_D08G1985.1|Gh_A01G0248.1|Gh_D02G0077.1|Gh_D11G0702.1|Gh_A01G0224.1|Gh_D09G0931.1|Gh_D11G0703.1|Gh_D10G1872.1|Gh_D10G…	http://amigo.geneontology.org/cgi-bin/amigo/term_details?term=GO:1901265
mRNA metabolic process	Gene Ontology	GO:0016071	7	296	0.031602	0.296836	Gh_D09G0931.1|Gh_D09G0953.1|Gh_D02G0084.1|Gh_D02G0089.1|Gh_D09G0932.1|Gh_A10G1768.1|Gh_D08G1997.1	http://amigo.geneontology.org/cgi-bin/amigo/term_details?term=GO:0016071
transition metal ion binding	Gene Ontology	GO:0046914	26	1763	0.0317301	0.296836	Gh_D09G0961.1|Gh_D11G0693.1|Gh_A10G1770.1|Gh_D02G0082.1|Gh_D10G1877.1|Gh_D10G1873.1|Gh_D10G1836.1|Gh_D11G0689.1|Gh_D02G0063.1|Gh_A10G1767.1|Gh_D09G0939.1|Gh_D02G0075.1|Gh_D02G0072.1|Gh_D10G2047.1|Gh_D08G1984.1|Gh_D08G1972.1|Gh_D10G2050.1|Gh_A10G1773.1|Gh_D10G1842.1|Gh_D02G0089.1|Gh_D10G2041.1|Gh_D02G0073.1|Gh_D10G1888.1|Gh_D10G1845.1|Gh_D08G1975.1|Gh_D10G2042.1	http://amigo.geneontology.org/cgi-bin/amigo/term_details?term=GO:0046914
uronic acid metabolic process	Gene Ontology	GO:0006063	3	67	0.0321371	0.297398	Gh_D02G0081.1|Gh_D02G0079.1|Gh_D02G0080.1	http://amigo.geneontology.org/cgi-bin/amigo/term_details?term=GO:0006063
response to extracellular stimulus	Gene Ontology	GO:0009991	5	173	0.0322177	0.297398	Gh_A01G0250.1|Gh_D08G1991.1|Gh_D02G0069.1|Gh_D10G1833.1|Gh_D10G1831.1	http://amigo.geneontology.org/cgi-bin/amigo/term_details?term=GO:0009991
intracellular membrane-bounded organelle	Gene Ontology	GO:0043231	172	15672	0.0323545	0.297398	Gh_D10G1836.1|Gh_D08G1976.1|Gh_D10G1839.1|Gh_D11G0693.1|Gh_D02G0084.1|Gh_D02G0069.1|Gh_D08G1996.1|Gh_A01G0250.1|Gh_D02G0086.1|Gh_D11G0695.1|Gh_D08G1994.1|Gh_D11G0689.1|Gh_A10G1756.1|Gh_D09G0937.1|Gh_D08G1982.1|Gh_A10G1767.1|Gh_D02G0062.1|Gh_D08G1992.1|Gh_A10G1754.1|Gh_D10G1884.1|Gh_A10G1764.1|Gh_D11G0702.1|Gh_D09G0948.1|Gh_D02G0079.1|Gh_D08G1983.1|Gh_D11G0697.1|Gh_D09G0932.1|Gh_D11G0705.1|Gh_D11G…	http://amigo.geneontology.org/cgi-bin/amigo/term_details?term=GO:0043231
membrane-bounded organelle	Gene Ontology	GO:0043227	172	15675	0.0326172	0.297651	Gh_D10G1836.1|Gh_D08G1976.1|Gh_D10G1839.1|Gh_D11G0693.1|Gh_D02G0084.1|Gh_D02G0069.1|Gh_D08G1996.1|Gh_A01G0250.1|Gh_D02G0086.1|Gh_D11G0695.1|Gh_D08G1994.1|Gh_D11G0689.1|Gh_A10G1756.1|Gh_D09G0937.1|Gh_D08G1982.1|Gh_A10G1767.1|Gh_D02G0062.1|Gh_D08G1992.1|Gh_A10G1754.1|Gh_D10G1884.1|Gh_A10G1764.1|Gh_D11G0702.1|Gh_D09G0948.1|Gh_D02G0079.1|Gh_D08G1983.1|Gh_D11G0697.1|Gh_D09G0932.1|Gh_D11G0705.1|Gh_D11G…	http://amigo.geneontology.org/cgi-bin/amigo/term_details?term=GO:0043227
structural constituent of ribosome	Gene Ontology	GO:0003735	8	365	0.0327585	0.297651	Gh_A10G1755.1|Gh_D10G1838.1|Gh_D09G0935.1|Gh_A10G1758.1|Gh_D10G2045.1|Gh_D09G0936.1|Gh_D02G0097.1|Gh_D02G0061.1	http://amigo.geneontology.org/cgi-bin/amigo/term_details?term=GO:0003735
spliceosomal snRNP complex	Gene Ontology	GO:0097525	2	27	0.0331282	0.29929	Gh_D02G0084.1|Gh_D08G1997.1	http://amigo.geneontology.org/cgi-bin/amigo/term_details?term=GO:0097525
oxidoreductase activity, acting on paired donors, with incorporation or reduction of molecular oxygen	Gene Ontology	GO:0016705	8	369	0.0345519	0.308055	Gh_D10G2050.1|Gh_A01G0237.1|Gh_D08G1972.1|Gh_D09G0946.1|Gh_D02G0063.1|Gh_A10G1767.1|Gh_D10G2041.1|Gh_D10G1845.1	http://amigo.geneontology.org/cgi-bin/amigo/term_details?term=GO:0016705
cytosolic large ribosomal subunit	Gene Ontology	GO:0022625	4	120	0.0348216	0.308055	Gh_D09G0936.1|Gh_D10G1838.1|Gh_D02G0097.1|Gh_D09G0935.1	http://amigo.geneontology.org/cgi-bin/amigo/term_details?term=GO:0022625
small nuclear ribonucleoprotein complex	Gene Ontology	GO:0030532	2	28	0.0352676	0.308055	Gh_D02G0084.1|Gh_D08G1997.1	http://amigo.geneontology.org/cgi-bin/amigo/term_details?term=GO:0030532
regulation of intracellular pH	Gene Ontology	GO:0051453	2	28	0.0352676	0.308055	Gh_A01G0243.1|Gh_D10G1831.1	http://amigo.geneontology.org/cgi-bin/amigo/term_details?term=GO:0051453
nucleobase transmembrane transporter activity	Gene Ontology	GO:0015205	2	28	0.0352676	0.308055	Gh_D10G1871.1|Gh_D02G0059.1	http://amigo.geneontology.org/cgi-bin/amigo/term_details?term=GO:0015205
regulation of cellular pH	Gene Ontology	GO:0030641	2	28	0.0352676	0.308055	Gh_A01G0243.1|Gh_D10G1831.1	http://amigo.geneontology.org/cgi-bin/amigo/term_details?term=GO:0030641
nucleolus	Gene Ontology	GO:0005730	8	373	0.0364108	0.316294	Gh_D09G0949.1|Gh_D11G0681.1|Gh_D02G0084.1|Gh_D11G0689.1|Gh_D02G0097.1|Gh_D08G1982.1|Gh_A10G1752.1|Gh_D09G0939.1	http://amigo.geneontology.org/cgi-bin/amigo/term_details?term=GO:0005730
small nucleolar ribonucleoprotein complex	Gene Ontology	GO:0005732	2	29	0.0374589	0.323621	Gh_D02G0084.1|Gh_D08G1997.1	http://amigo.geneontology.org/cgi-bin/amigo/term_details?term=GO:0005732
organic substance metabolic process	Gene Ontology	GO:0071704	103	8884	0.0386922	0.332458	Gh_D08G1976.1|Gh_D11G0685.1|Gh_D02G0084.1|Gh_A01G0250.1|Gh_D11G0689.1|Gh_A10G1756.1|Gh_D02G0080.1|Gh_D08G1982.1|Gh_A10G1767.1|Gh_D02G0062.1|Gh_D10G2034.1|Gh_D09G0948.1|Gh_D08G1972.1|Gh_D02G0079.1|Gh_D10G1890.1|Gh_D09G0956.1|Gh_D02G0060.1|Gh_A01G0253.1|Gh_D02G0061.1|Gh_D08G1979.1|Gh_A01G0241.1|Gh_A10G1752.1|Gh_D08G1974.1|Gh_D10G1845.1|Gh_D10G1872.1|Gh_D08G2003.1|Gh_A10G1758.1|Gh_D08G1997.1|Gh_D10G…	http://amigo.geneontology.org/cgi-bin/amigo/term_details?term=GO:0071704
oxidation-reduction process	Gene Ontology	GO:0055114	23	1548	0.0391265	0.334373	Gh_D10G1884.1|Gh_A01G0227.1|Gh_D10G1882.1|Gh_D02G0073.1|Gh_D08G1994.1|Gh_D10G1881.1|Gh_D11G0689.1|Gh_D02G0063.1|Gh_D10G1880.1|Gh_A10G1767.1|Gh_D02G0075.1|Gh_D10G2034.1|Gh_D11G0677.1|Gh_D08G1972.1|Gh_D10G2037.1|Gh_A01G0237.1|Gh_D10G2050.1|Gh_D10G1825.1|Gh_D09G0946.1|Gh_A10G1763.1|Gh_D10G2041.1|Gh_D10G1845.1|Gh_D02G0072.1	http://amigo.geneontology.org/cgi-bin/amigo/term_details?term=GO:0055114
cellular ion homeostasis	Gene Ontology	GO:0006873	4	125	0.0393612	0.33457	Gh_A10G1773.1|Gh_A01G0243.1|Gh_D10G2047.1|Gh_D10G1831.1	http://amigo.geneontology.org/cgi-bin/amigo/term_details?term=GO:0006873
basipetal auxin transport	Gene Ontology	GO:0010540	2	30	0.0397011	0.334903	Gh_D11G0701.1|Gh_D10G1834.1	http://amigo.geneontology.org/cgi-bin/amigo/term_details?term=GO:0010540
intracellular transport	Gene Ontology	GO:0046907	8	380	0.039824	0.334903	Gh_D10G1836.1|Gh_A10G1751.1|Gh_D08G1977.1|Gh_D02G0097.1|Gh_D02G0071.1|Gh_D02G0088.1|Gh_D02G0061.1|Gh_D11G0695.1	http://amigo.geneontology.org/cgi-bin/amigo/term_details?term=GO:0046907
ion transmembrane transport	Gene Ontology	GO:0034220	6	247	0.0403816	0.337795	Gh_A10G1773.1|Gh_D10G2047.1|Gh_D10G1832.1|Gh_D11G0674.1|Gh_A01G0243.1|Gh_D10G1831.1	http://amigo.geneontology.org/cgi-bin/amigo/term_details?term=GO:0034220
oxidoreductase activity	Gene Ontology	GO:0016491	22	1473	0.0410987	0.341985	Gh_D10G1884.1|Gh_D10G1882.1|Gh_D02G0073.1|Gh_D08G1994.1|Gh_D10G1881.1|Gh_D11G0689.1|Gh_D02G0063.1|Gh_D10G1880.1|Gh_A10G1767.1|Gh_D02G0075.1|Gh_D10G2034.1|Gh_D11G0677.1|Gh_D08G1972.1|Gh_D10G2037.1|Gh_A01G0237.1|Gh_D10G2050.1|Gh_D10G1825.1|Gh_D09G0946.1|Gh_A10G1763.1|Gh_D10G2041.1|Gh_D10G1845.1|Gh_D02G0072.1	http://amigo.geneontology.org/cgi-bin/amigo/term_details?term=GO:0016491
transmembrane transporter activity	Gene Ontology	GO:0022857	16	986	0.0414243	0.342889	Gh_A01G0240.1|Gh_A10G1755.1|Gh_D11G0677.1|Gh_D10G1832.1|Gh_D10G1824.1|Gh_D10G2040.1|Gh_D11G0674.1|Gh_D10G1871.1|Gh_D02G0087.1|Gh_D10G1828.1|Gh_D10G1834.1|Gh_A10G1766.1|Gh_D11G0716.1|Gh_A01G0243.1|Gh_D02G0059.1|Gh_D10G1831.1	http://amigo.geneontology.org/cgi-bin/amigo/term_details?term=GO:0022857
RNA modification	Gene Ontology	GO:0009451	4	129	0.0432247	0.355928	Gh_A10G1768.1|Gh_D09G0953.1|Gh_D09G0932.1|Gh_D09G0962.1	http://amigo.geneontology.org/cgi-bin/amigo/term_details?term=GO:0009451
nucleus	Gene Ontology	GO:0005634	99	8541	0.0436299	0.357404	Gh_D08G1976.1|Gh_D10G1839.1|Gh_D11G0693.1|Gh_D02G0084.1|Gh_D11G0689.1|Gh_A10G1756.1|Gh_D08G1982.1|Gh_D08G1992.1|Gh_A10G1764.1|Gh_D11G0702.1|Gh_D11G0697.1|Gh_D10G1890.1|Gh_D09G0937.1|Gh_D08G1979.1|Gh_D09G0934.1|Gh_D09G0959.1|Gh_A10G1752.1|Gh_D09G0939.1|Gh_D08G1974.1|Gh_D02G0066.1|Gh_D11G0706.1|Gh_D10G2038.1|Gh_D08G2003.1|Gh_D11G0715.1|Gh_D08G1977.1|Gh_D10G1834.1|Gh_D08G2005.1|Gh_D08G1997.1|Gh_D11G…	http://amigo.geneontology.org/cgi-bin/amigo/term_details?term=GO:0005634
substrate-specific transporter activity	Gene Ontology	GO:0022892	15	915	0.044091	0.359319	Gh_A01G0240.1|Gh_A10G1755.1|Gh_D11G0677.1|Gh_D10G1832.1|Gh_D08G1977.1|Gh_D10G1871.1|Gh_D10G2040.1|Gh_D11G0674.1|Gh_D02G0071.1|Gh_D02G0087.1|Gh_D10G1834.1|Gh_A10G1766.1|Gh_A01G0243.1|Gh_D02G0059.1|Gh_D10G1831.1	http://amigo.geneontology.org/cgi-bin/amigo/term_details?term=GO:0022892
cytosolic part	Gene Ontology	GO:0044445	7	320	0.044605	0.361644	Gh_D10G1838.1|Gh_D09G0935.1|Gh_A10G1758.1|Gh_D10G2045.1|Gh_D09G0936.1|Gh_D02G0097.1|Gh_D02G0061.1	http://amigo.geneontology.org/cgi-bin/amigo/term_details?term=GO:0044445
cellular response to oxygen-containing compound	Gene Ontology	GO:1901701	10	535	0.045398	0.366195	Gh_A10G1751.1|Gh_D11G0703.1|Gh_D08G1991.1|Gh_A10G1756.1|Gh_A01G0253.1|Gh_D09G0932.1|Gh_D10G1828.1|Gh_D08G1992.1|Gh_D10G1840.1|Gh_D08G1981.1	http://amigo.geneontology.org/cgi-bin/amigo/term_details?term=GO:1901701
single-organism process	Gene Ontology	GO:0044699	96	8272	0.0461065	0.367867	Gh_D08G1976.1|Gh_D02G0069.1|Gh_D11G0703.1|Gh_A01G0250.1|Gh_D11G0695.1|Gh_D02G0073.1|Gh_D08G1994.1|Gh_D11G0689.1|Gh_A10G1756.1|Gh_D02G0080.1|Gh_A10G1767.1|Gh_D02G0062.1|Gh_D02G0075.1|Gh_D08G1992.1|Gh_D10G2034.1|Gh_A10G1773.1|Gh_D08G1972.1|Gh_D02G0079.1|Gh_D08G1983.1|Gh_D10G1890.1|Gh_D10G1828.1|Gh_D02G0059.1|Gh_D02G0060.1|Gh_D08G1979.1|Gh_D10G1845.1|Gh_D10G1872.1|Gh_A10G1751.1|Gh_D10G1834.1|Gh_D10G…	http://amigo.geneontology.org/cgi-bin/amigo/term_details?term=GO:0044699
hydrogen peroxide catabolic process	Gene Ontology	GO:0042744	3	78	0.0463308	0.367867	Gh_D10G1881.1|Gh_D10G1882.1|Gh_D10G1880.1	http://amigo.geneontology.org/cgi-bin/amigo/term_details?term=GO:0042744
metabolic process	Gene Ontology	GO:0008152	115	10118	0.046536	0.367867	Gh_D08G1976.1|Gh_D11G0685.1|Gh_D02G0084.1|Gh_D02G0069.1|Gh_A01G0250.1|Gh_D02G0073.1|Gh_D08G1994.1|Gh_D11G0689.1|Gh_A10G1756.1|Gh_D02G0080.1|Gh_D08G1982.1|Gh_A10G1767.1|Gh_D02G0062.1|Gh_D02G0075.1|Gh_D10G2034.1|Gh_D09G0948.1|Gh_D08G1972.1|Gh_D02G0079.1|Gh_D10G1890.1|Gh_D09G0956.1|Gh_D02G0060.1|Gh_A01G0253.1|Gh_D02G0061.1|Gh_D08G1979.1|Gh_A01G0241.1|Gh_A10G1752.1|Gh_D09G0939.1|Gh_D08G1974.1|Gh_D10G…	http://amigo.geneontology.org/cgi-bin/amigo/term_details?term=GO:0008152
intracellular organelle	Gene Ontology	GO:0043229	173	15923	0.0476925	0.37425	Gh_D10G1836.1|Gh_D08G1976.1|Gh_D10G1839.1|Gh_D11G0693.1|Gh_D02G0084.1|Gh_D02G0069.1|Gh_D08G1996.1|Gh_A01G0250.1|Gh_D02G0086.1|Gh_D11G0695.1|Gh_D08G1994.1|Gh_D11G0689.1|Gh_A10G1756.1|Gh_D09G0937.1|Gh_D08G1982.1|Gh_A10G1767.1|Gh_D02G0062.1|Gh_D08G1992.1|Gh_A10G1754.1|Gh_D10G1884.1|Gh_A10G1764.1|Gh_D11G0702.1|Gh_D09G0948.1|Gh_D02G0079.1|Gh_D08G1983.1|Gh_D11G0697.1|Gh_D09G0932.1|Gh_D11G0705.1|Gh_D11G…	http://amigo.geneontology.org/cgi-bin/amigo/term_details?term=GO:0043229
establishment of localization in cell	Gene Ontology	GO:0051649	8	395	0.0478419	0.37425	Gh_D10G1836.1|Gh_A10G1751.1|Gh_D08G1977.1|Gh_D02G0097.1|Gh_D02G0071.1|Gh_D02G0088.1|Gh_D02G0061.1|Gh_D11G0695.1	http://amigo.geneontology.org/cgi-bin/amigo/term_details?term=GO:0051649
organelle	Gene Ontology	GO:0043226	173	15926	0.0480536	0.37425	Gh_D10G1836.1|Gh_D08G1976.1|Gh_D10G1839.1|Gh_D11G0693.1|Gh_D02G0084.1|Gh_D02G0069.1|Gh_D08G1996.1|Gh_A01G0250.1|Gh_D02G0086.1|Gh_D11G0695.1|Gh_D08G1994.1|Gh_D11G0689.1|Gh_A10G1756.1|Gh_D09G0937.1|Gh_D08G1982.1|Gh_A10G1767.1|Gh_D02G0062.1|Gh_D08G1992.1|Gh_A10G1754.1|Gh_D10G1884.1|Gh_A10G1764.1|Gh_D11G0702.1|Gh_D09G0948.1|Gh_D02G0079.1|Gh_D08G1983.1|Gh_D11G0697.1|Gh_D09G0932.1|Gh_D11G0705.1|Gh_D11G…	http://amigo.geneontology.org/cgi-bin/amigo/term_details?term=GO:0043226
anion transmembrane transporter activity	Gene Ontology	GO:0008509	4	135	0.049406	0.382896	Gh_D10G1832.1|Gh_A10G1755.1|Gh_A01G0240.1|Gh_D10G1831.1	http://amigo.geneontology.org/cgi-bin/amigo/term_details?term=GO:0008509
membrane protein complex	Gene Ontology	GO:0098796	9	472	0.0506037	0.388775	Gh_D10G1836.1|Gh_A10G1751.1|Gh_A01G0249.1|Gh_D11G0677.1|Gh_D08G1977.1|Gh_D11G0674.1|Gh_D09G0939.1|Gh_D09G0945.1|Gh_D11G0695.1	http://amigo.geneontology.org/cgi-bin/amigo/term_details?term=GO:0098796
Golgi vesicle transport	Gene Ontology	GO:0048193	3	81	0.0506564	0.388775	Gh_D02G0071.1|Gh_D10G1836.1|Gh_A10G1751.1	http://amigo.geneontology.org/cgi-bin/amigo/term_details?term=GO:0048193
protein metabolic process	Gene Ontology	GO:0019538	41	3168	0.0511653	0.390784	Gh_D10G1838.1|Gh_D09G0960.1|Gh_D11G0685.1|Gh_D11G0713.1|Gh_A10G1758.1|Gh_D11G0710.1|Gh_D02G0082.1|Gh_D08G2004.1|Gh_D10G1821.1|Gh_A10G1755.1|Gh_A10G1756.1|Gh_A01G0253.1|Gh_D11G0671.1|Gh_D10G1874.1|Gh_A01G0235.1|Gh_D10G1893.1|Gh_D10G2045.1|Gh_D10G1830.1|Gh_D11G0682.1|Gh_D02G0061.1|Gh_D09G0957.1|Gh_D09G0949.1|Gh_A01G0248.1|Gh_D02G0077.1|Gh_D08G1984.1|Gh_D11G0703.1|Gh_D08G2006.1|Gh_D02G0097.1|Gh_D09G…	http://amigo.geneontology.org/cgi-bin/amigo/term_details?term=GO:0019538
cellular amino acid metabolic process	Gene Ontology	GO:0006520	7	331	0.0515681	0.391967	Gh_D02G0076.1|Gh_D10G1879.1|Gh_D02G0081.1|Gh_D02G0079.1|Gh_D09G0938.1|Gh_D02G0080.1|Gh_D11G0714.1	http://amigo.geneontology.org/cgi-bin/amigo/term_details?term=GO:0006520
ribosomal large subunit biogenesis	Gene Ontology	GO:0042273	2	36	0.0541549	0.39245	Gh_D10G1838.1|Gh_D02G0097.1	http://amigo.geneontology.org/cgi-bin/amigo/term_details?term=GO:0042273
heterocyclic compound binding	Gene Ontology	GO:1901363	72	6049	0.0552072	0.39245	Gh_D08G1976.1|Gh_D09G0960.1|Gh_A10G1756.1|Gh_D02G0084.1|Gh_D09G0949.1|Gh_D08G1998.1|Gh_A01G0250.1|Gh_D02G0070.1|Gh_D10G1834.1|Gh_D02G0060.1|Gh_A10G1758.1|Gh_D11G0694.1|Gh_D08G1997.1|Gh_D10G1882.1|Gh_D02G0093.1|Gh_D10G1877.1|Gh_D11G0709.1|Gh_D09G0953.1|Gh_D09G0950.1|Gh_D11G0702.1|Gh_D08G1982.1|Gh_D09G0943.1|Gh_D10G1881.1|Gh_D11G0689.1|Gh_D09G0963.1|Gh_D02G0063.1|Gh_D10G1880.1|Gh_A01G0253.1|Gh_D10G…	http://amigo.geneontology.org/cgi-bin/amigo/term_details?term=GO:1901363
primary metabolic process	Gene Ontology	GO:0044238	94	8149	0.055744	0.39245	Gh_D08G1976.1|Gh_D11G0685.1|Gh_D02G0084.1|Gh_A01G0250.1|Gh_D11G0689.1|Gh_A10G1756.1|Gh_D02G0080.1|Gh_D08G1982.1|Gh_A10G1767.1|Gh_D02G0062.1|Gh_D09G0948.1|Gh_D08G1972.1|Gh_D02G0079.1|Gh_D09G0932.1|Gh_D09G0956.1|Gh_D02G0060.1|Gh_A01G0253.1|Gh_D02G0061.1|Gh_D08G1979.1|Gh_A01G0241.1|Gh_A10G1752.1|Gh_D08G1974.1|Gh_D08G2003.1|Gh_A10G1758.1|Gh_D08G1997.1|Gh_A01G0246.1|Gh_D09G0950.1|Gh_D02G0089.1|Gh_D10G…	http://amigo.geneontology.org/cgi-bin/amigo/term_details?term=GO:0044238
cellular monovalent inorganic cation homeostasis	Gene Ontology	GO:0030004	2	37	0.05672	0.39245	Gh_A01G0243.1|Gh_D10G1831.1	http://amigo.geneontology.org/cgi-bin/amigo/term_details?term=GO:0030004
monocarboxylic acid metabolic process	Gene Ontology	GO:0032787	9	483	0.0567403	0.39245	Gh_D08G1972.1|Gh_D02G0081.1|Gh_D02G0079.1|Gh_D11G0689.1|Gh_A01G0227.1|Gh_D02G0080.1|Gh_A10G1767.1|Gh_D10G2041.1|Gh_D08G2001.1	http://amigo.geneontology.org/cgi-bin/amigo/term_details?term=GO:0032787
HAUS complex	Gene Ontology	GO:0070652	1	5	0.0578294	0.39245	Gh_D11G0690.1	http://amigo.geneontology.org/cgi-bin/amigo/term_details?term=GO:0070652
U4 snRNP	Gene Ontology	GO:0005687	1	5	0.0578294	0.39245	Gh_D08G1997.1	http://amigo.geneontology.org/cgi-bin/amigo/term_details?term=GO:0005687
putrescine metabolic process	Gene Ontology	GO:0009445	1	5	0.0578294	0.39245	Gh_D09G0938.1	http://amigo.geneontology.org/cgi-bin/amigo/term_details?term=GO:0009445
female gamete generation	Gene Ontology	GO:0007292	1	5	0.0578294	0.39245	Gh_D09G0931.1	http://amigo.geneontology.org/cgi-bin/amigo/term_details?term=GO:0007292
alanine-glyoxylate transaminase activity	Gene Ontology	GO:0008453	1	5	0.0578294	0.39245	Gh_D02G0069.1	http://amigo.geneontology.org/cgi-bin/amigo/term_details?term=GO:0008453
response to indolebutyric acid	Gene Ontology	GO:0080026	1	5	0.0578294	0.39245	Gh_D10G1828.1	http://amigo.geneontology.org/cgi-bin/amigo/term_details?term=GO:0080026
C-19 gibberellin 2-beta-dioxygenase activity	Gene Ontology	GO:0052634	1	5	0.0578294	0.39245	Gh_A01G0237.1	http://amigo.geneontology.org/cgi-bin/amigo/term_details?term=GO:0052634
pyruvate transport	Gene Ontology	GO:0006848	1	5	0.0578294	0.39245	Gh_D11G0686.1	http://amigo.geneontology.org/cgi-bin/amigo/term_details?term=GO:0006848
5'-3' DNA helicase activity	Gene Ontology	GO:0043139	1	5	0.0578294	0.39245	Gh_D09G0949.1	http://amigo.geneontology.org/cgi-bin/amigo/term_details?term=GO:0043139
galactokinase activity	Gene Ontology	GO:0004335	1	5	0.0578294	0.39245	Gh_A01G0229.1	http://amigo.geneontology.org/cgi-bin/amigo/term_details?term=GO:0004335
chalcone isomerase activity	Gene Ontology	GO:0045430	1	5	0.0578294	0.39245	Gh_D08G2001.1	http://amigo.geneontology.org/cgi-bin/amigo/term_details?term=GO:0045430
borate transport	Gene Ontology	GO:0046713	1	5	0.0578294	0.39245	Gh_D10G1831.1	http://amigo.geneontology.org/cgi-bin/amigo/term_details?term=GO:0046713
borate transmembrane transporter activity	Gene Ontology	GO:0046715	1	5	0.0578294	0.39245	Gh_D10G1831.1	http://amigo.geneontology.org/cgi-bin/amigo/term_details?term=GO:0046715
oxidoreductase activity, acting on paired donors, with incorporation or reduction of molecular oxygen, reduced flavin or flavoprotein as one donor, and incorporation of one atom of oxygen	Gene Ontology	GO:0016712	1	5	0.0578294	0.39245	Gh_D08G1972.1	http://amigo.geneontology.org/cgi-bin/amigo/term_details?term=GO:0016712
integrin-mediated signaling pathway	Gene Ontology	GO:0007229	1	5	0.0578294	0.39245	Gh_D02G0077.1	http://amigo.geneontology.org/cgi-bin/amigo/term_details?term=GO:0007229
maintenance of seed dormancy	Gene Ontology	GO:0010231	1	5	0.0578294	0.39245	Gh_D10G1825.1	http://amigo.geneontology.org/cgi-bin/amigo/term_details?term=GO:0010231
glyceraldehyde-3-phosphate dehydrogenase (NAD+) (phosphorylating) activity	Gene Ontology	GO:0004365	1	5	0.0578294	0.39245	Gh_D11G0689.1	http://amigo.geneontology.org/cgi-bin/amigo/term_details?term=GO:0004365
maintenance of dormancy	Gene Ontology	GO:0097437	1	5	0.0578294	0.39245	Gh_D10G1825.1	http://amigo.geneontology.org/cgi-bin/amigo/term_details?term=GO:0097437
U5 snRNP	Gene Ontology	GO:0005682	1	5	0.0578294	0.39245	Gh_D08G1997.1	http://amigo.geneontology.org/cgi-bin/amigo/term_details?term=GO:0005682
organic cyclic compound binding	Gene Ontology	GO:0097159	72	6067	0.0582371	0.39245	Gh_D08G1976.1|Gh_D09G0960.1|Gh_A10G1756.1|Gh_D02G0084.1|Gh_D09G0949.1|Gh_D08G1998.1|Gh_A01G0250.1|Gh_D02G0070.1|Gh_D10G1834.1|Gh_D02G0060.1|Gh_A10G1758.1|Gh_D11G0694.1|Gh_D08G1997.1|Gh_D10G1882.1|Gh_D02G0093.1|Gh_D10G1877.1|Gh_D11G0709.1|Gh_D09G0953.1|Gh_D09G0950.1|Gh_D11G0702.1|Gh_D08G1982.1|Gh_D09G0943.1|Gh_D10G1881.1|Gh_D11G0689.1|Gh_D09G0963.1|Gh_D02G0063.1|Gh_D10G1880.1|Gh_A01G0253.1|Gh_D10G…	http://amigo.geneontology.org/cgi-bin/amigo/term_details?term=GO:0097159
coated vesicle	Gene Ontology	GO:0030135	3	86	0.0582837	0.39245	Gh_D08G1977.1|Gh_D10G1836.1|Gh_A10G1751.1	http://amigo.geneontology.org/cgi-bin/amigo/term_details?term=GO:0030135
large ribosomal subunit	Gene Ontology	GO:0015934	4	143	0.0583641	0.39245	Gh_D09G0936.1|Gh_D10G1838.1|Gh_D02G0097.1|Gh_D09G0935.1	http://amigo.geneontology.org/cgi-bin/amigo/term_details?term=GO:0015934
cellular process	Gene Ontology	GO:0009987	120	10703	0.0592415	0.39245	Gh_D08G1976.1|Gh_D02G0084.1|Gh_D02G0069.1|Gh_D11G0713.1|Gh_A10G1768.1|Gh_D11G0695.1|Gh_D11G0671.1|Gh_D11G0689.1|Gh_A10G1756.1|Gh_D02G0080.1|Gh_D08G1982.1|Gh_A10G1767.1|Gh_A10G1758.1|Gh_D08G1992.1|Gh_D10G2034.1|Gh_A10G1773.1|Gh_D08G1972.1|Gh_D02G0079.1|Gh_D08G1983.1|Gh_D10G1890.1|Gh_D10G1828.1|Gh_D10G1830.1|Gh_D02G0060.1|Gh_D08G1979.1|Gh_D02G0061.1|Gh_A01G0241.1|Gh_A10G1752.1|Gh_D09G0939.1|Gh_D08G…	http://amigo.geneontology.org/cgi-bin/amigo/term_details?term=GO:0009987
ubiquitinyl hydrolase activity	Gene Ontology	GO:0101005	2	38	0.0593267	0.39245	Gh_D09G0947.1|Gh_A10G1753.1	http://amigo.geneontology.org/cgi-bin/amigo/term_details?term=GO:0101005
thiol-dependent ubiquitinyl hydrolase activity	Gene Ontology	GO:0036459	2	38	0.0593267	0.39245	Gh_D09G0947.1|Gh_A10G1753.1	http://amigo.geneontology.org/cgi-bin/amigo/term_details?term=GO:0036459
efflux transmembrane transporter activity	Gene Ontology	GO:0015562	2	38	0.0593267	0.39245	Gh_D10G1834.1|Gh_D10G1831.1	http://amigo.geneontology.org/cgi-bin/amigo/term_details?term=GO:0015562
protein binding	Gene Ontology	GO:0005515	40	3118	0.0598868	0.394504	Gh_A10G1751.1|Gh_D02G0085.1|Gh_D08G1977.1|Gh_D08G1998.1|Gh_D02G0069.1|Gh_D02G0070.1|Gh_D10G1830.1|Gh_D02G0083.1|Gh_D10G1880.1|Gh_D02G0082.1|Gh_D08G2004.1|Gh_D09G0950.1|Gh_A01G0249.1|Gh_D10G1881.1|Gh_A10G1756.1|Gh_A01G0253.1|Gh_D10G1882.1|Gh_A10G1757.1|Gh_D09G0956.1|Gh_D11G0695.1|Gh_D08G1981.1|Gh_D09G0949.1|Gh_D02G0093.1|Gh_D10G2048.1|Gh_D02G0078.1|Gh_D10G1888.1|Gh_D11G0674.1|Gh_D09G0945.1|Gh_D02G…	http://amigo.geneontology.org/cgi-bin/amigo/term_details?term=GO:0005515
inorganic cation transmembrane transport	Gene Ontology	GO:0098662	4	145	0.0607304	0.394594	Gh_D11G0674.1|Gh_A10G1773.1|Gh_A01G0243.1|Gh_D10G2047.1	http://amigo.geneontology.org/cgi-bin/amigo/term_details?term=GO:0098662
lipid modification	Gene Ontology	GO:0030258	3	88	0.0614778	0.394594	Gh_A10G1767.1|Gh_D10G2041.1|Gh_A01G0227.1	http://amigo.geneontology.org/cgi-bin/amigo/term_details?term=GO:0030258
protein modification by small protein conjugation or removal	Gene Ontology	GO:0070647	10	567	0.061824	0.394594	Gh_D09G0947.1|Gh_D08G1984.1|Gh_D10G1821.1|Gh_D10G1888.1|Gh_D08G1991.1|Gh_D11G0671.1|Gh_A01G0235.1|Gh_A10G1753.1|Gh_D02G0082.1|Gh_D08G2004.1	http://amigo.geneontology.org/cgi-bin/amigo/term_details?term=GO:0070647
coated membrane	Gene Ontology	GO:0048475	2	39	0.061974	0.394594	Gh_D08G1977.1|Gh_D10G1836.1	http://amigo.geneontology.org/cgi-bin/amigo/term_details?term=GO:0048475
membrane coat	Gene Ontology	GO:0030117	2	39	0.061974	0.394594	Gh_D08G1977.1|Gh_D10G1836.1	http://amigo.geneontology.org/cgi-bin/amigo/term_details?term=GO:0030117
cellular response to extracellular stimulus	Gene Ontology	GO:0031668	4	147	0.063147	0.394594	Gh_A01G0250.1|Gh_D02G0069.1|Gh_D08G1991.1|Gh_D10G1831.1	http://amigo.geneontology.org/cgi-bin/amigo/term_details?term=GO:0031668
substrate-specific transmembrane transporter activity	Gene Ontology	GO:0022891	13	806	0.0643384	0.394594	Gh_A01G0240.1|Gh_A10G1755.1|Gh_D11G0677.1|Gh_D10G1832.1|Gh_D10G2040.1|Gh_D11G0674.1|Gh_D10G1871.1|Gh_D02G0087.1|Gh_D10G1834.1|Gh_A10G1766.1|Gh_A01G0243.1|Gh_D02G0059.1|Gh_D10G1831.1	http://amigo.geneontology.org/cgi-bin/amigo/term_details?term=GO:0022891
response to salt stress	Gene Ontology	GO:0009651	9	496	0.0645908	0.394594	Gh_A10G1773.1|Gh_D08G1996.1|Gh_D10G2047.1|Gh_D10G1884.1|Gh_D08G1991.1|Gh_D09G0945.1|Gh_D10G1894.1|Gh_D08G1992.1|Gh_D02G0082.1	http://amigo.geneontology.org/cgi-bin/amigo/term_details?term=GO:0009651
protein deubiquitination	Gene Ontology	GO:0016579	2	40	0.0646608	0.394594	Gh_D09G0947.1|Gh_A10G1753.1	http://amigo.geneontology.org/cgi-bin/amigo/term_details?term=GO:0016579
regulation of multi-organism process	Gene Ontology	GO:0043900	3	90	0.0647519	0.394594	Gh_D09G0949.1|Gh_D10G1840.1|Gh_D09G0931.1	http://amigo.geneontology.org/cgi-bin/amigo/term_details?term=GO:0043900
oxygen binding	Gene Ontology	GO:0019825	5	212	0.0648316	0.394594	Gh_D08G1972.1|Gh_D10G2050.1|Gh_A10G1767.1|Gh_D10G2041.1|Gh_D02G0063.1	http://amigo.geneontology.org/cgi-bin/amigo/term_details?term=GO:0019825
cellular response to external stimulus	Gene Ontology	GO:0071496	4	149	0.0656135	0.394594	Gh_A01G0250.1|Gh_D02G0069.1|Gh_D08G1991.1|Gh_D10G1831.1	http://amigo.geneontology.org/cgi-bin/amigo/term_details?term=GO:0071496
small molecule metabolic process	Gene Ontology	GO:0044281	21	1471	0.066021	0.394594	Gh_D02G0076.1|Gh_A01G0237.1|Gh_D10G2041.1|Gh_D10G1879.1|Gh_D11G0714.1|Gh_D11G0689.1|Gh_D02G0081.1|Gh_D02G0079.1|Gh_D10G2037.1|Gh_D08G1972.1|Gh_A10G1763.1|Gh_D10G1833.1|Gh_A01G0227.1|Gh_A10G1767.1|Gh_D10G2034.1|Gh_D09G0938.1|Gh_D08G2001.1|Gh_A01G0229.1|Gh_D10G1845.1|Gh_D02G0080.1|Gh_D10G1872.1	http://amigo.geneontology.org/cgi-bin/amigo/term_details?term=GO:0044281
organic acid transmembrane transporter activity	Gene Ontology	GO:0005342	3	91	0.0664186	0.394594	Gh_A10G1755.1|Gh_D10G2040.1|Gh_A10G1766.1	http://amigo.geneontology.org/cgi-bin/amigo/term_details?term=GO:0005342
carboxylic acid transmembrane transporter activity	Gene Ontology	GO:0046943	3	91	0.0664186	0.394594	Gh_A10G1755.1|Gh_D10G2040.1|Gh_A10G1766.1	http://amigo.geneontology.org/cgi-bin/amigo/term_details?term=GO:0046943
auxin binding	Gene Ontology	GO:0010011	1	6	0.0671383	0.394594	Gh_D11G0671.1	http://amigo.geneontology.org/cgi-bin/amigo/term_details?term=GO:0010011
diterpenoid catabolic process	Gene Ontology	GO:0016103	1	6	0.0671383	0.394594	Gh_A01G0237.1	http://amigo.geneontology.org/cgi-bin/amigo/term_details?term=GO:0016103
L-phenylalanine catabolic process	Gene Ontology	GO:0006559	1	6	0.0671383	0.394594	Gh_D10G1879.1	http://amigo.geneontology.org/cgi-bin/amigo/term_details?term=GO:0006559
H4 histone acetyltransferase complex	Gene Ontology	GO:1902562	1	6	0.0671383	0.394594	Gh_D09G0949.1	http://amigo.geneontology.org/cgi-bin/amigo/term_details?term=GO:1902562
proton-transporting V-type ATPase, V1 domain	Gene Ontology	GO:0033180	1	6	0.0671383	0.394594	Gh_D11G0674.1	http://amigo.geneontology.org/cgi-bin/amigo/term_details?term=GO:0033180
gibberellin catabolic process	Gene Ontology	GO:0045487	1	6	0.0671383	0.394594	Gh_A01G0237.1	http://amigo.geneontology.org/cgi-bin/amigo/term_details?term=GO:0045487
5S rRNA binding	Gene Ontology	GO:0008097	1	6	0.0671383	0.394594	Gh_D02G0097.1	http://amigo.geneontology.org/cgi-bin/amigo/term_details?term=GO:0008097
commitment complex	Gene Ontology	GO:0000243	1	6	0.0671383	0.394594	Gh_D08G1997.1	http://amigo.geneontology.org/cgi-bin/amigo/term_details?term=GO:0000243
NuA4 histone acetyltransferase complex	Gene Ontology	GO:0035267	1	6	0.0671383	0.394594	Gh_D09G0949.1	http://amigo.geneontology.org/cgi-bin/amigo/term_details?term=GO:0035267
U12-type spliceosomal complex	Gene Ontology	GO:0005689	1	6	0.0671383	0.394594	Gh_D08G1997.1	http://amigo.geneontology.org/cgi-bin/amigo/term_details?term=GO:0005689
positive regulation of meiotic cell cycle	Gene Ontology	GO:0051446	1	6	0.0671383	0.394594	Gh_D09G0956.1	http://amigo.geneontology.org/cgi-bin/amigo/term_details?term=GO:0051446
H4/H2A histone acetyltransferase complex	Gene Ontology	GO:0043189	1	6	0.0671383	0.394594	Gh_D09G0949.1	http://amigo.geneontology.org/cgi-bin/amigo/term_details?term=GO:0043189
nuclear-transcribed mRNA poly(A) tail shortening	Gene Ontology	GO:0000289	1	6	0.0671383	0.394594	Gh_D09G0953.1	http://amigo.geneontology.org/cgi-bin/amigo/term_details?term=GO:0000289
positive regulation of gibberellic acid mediated signaling pathway	Gene Ontology	GO:0009939	1	6	0.0671383	0.394594	Gh_D08G1981.1	http://amigo.geneontology.org/cgi-bin/amigo/term_details?term=GO:0009939
transferase activity	Gene Ontology	GO:0016740	41	3249	0.0698549	0.40753	Gh_D09G0960.1|Gh_D08G2002.1|Gh_D11G0714.1|Gh_D10G2031.1|Gh_D02G0069.1|Gh_A10G1756.1|Gh_D11G0713.1|Gh_A01G0248.1|Gh_A01G0239.1|Gh_D02G0082.1|Gh_A01G0246.1|Gh_D11G0709.1|Gh_D10G1821.1|Gh_D02G0081.1|Gh_D10G1884.1|Gh_A01G0253.1|Gh_D11G0671.1|Gh_D10G1874.1|Gh_D10G1893.1|Gh_D10G1830.1|Gh_D11G0682.1|Gh_D10G2051.1|Gh_D09G0957.1|Gh_D08G1985.1|Gh_D11G0703.1|Gh_D02G0077.1|Gh_D10G2048.1|Gh_D08G1984.1|Gh_D02G…	http://amigo.geneontology.org/cgi-bin/amigo/term_details?term=GO:0016740
cofactor metabolic process	Gene Ontology	GO:0051186	7	358	0.0714327	0.412802	Gh_A01G0224.1|Gh_D10G2034.1|Gh_D11G0689.1|Gh_D10G2037.1|Gh_A10G1763.1|Gh_D10G1845.1|Gh_D10G1872.1	http://amigo.geneontology.org/cgi-bin/amigo/term_details?term=GO:0051186
signal transducer activity	Gene Ontology	GO:0004871	6	288	0.0725327	0.412802	Gh_D08G1985.1|Gh_D11G0703.1|Gh_A01G0241.1|Gh_D10G1869.1|Gh_D08G1986.1|Gh_D10G1830.1	http://amigo.geneontology.org/cgi-bin/amigo/term_details?term=GO:0004871
hydrogen peroxide metabolic process	Gene Ontology	GO:0042743	3	95	0.0732791	0.412802	Gh_D10G1881.1|Gh_D10G1882.1|Gh_D10G1880.1	http://amigo.geneontology.org/cgi-bin/amigo/term_details?term=GO:0042743
membrane	Gene Ontology	GO:0016020	86	7492	0.0749256	0.412802	Gh_D10G1839.1|Gh_D11G0685.1|Gh_D11G0693.1|Gh_D08G1996.1|Gh_A10G1758.1|Gh_D02G0086.1|Gh_D11G0695.1|Gh_D11G0689.1|Gh_A10G1756.1|Gh_A10G1767.1|Gh_D02G0075.1|Gh_D09G0948.1|Gh_D08G1972.1|Gh_D10G1890.1|Gh_D10G1828.1|Gh_D02G0059.1|Gh_D11G0686.1|Gh_D02G0060.1|Gh_D09G0959.1|Gh_D09G0939.1|Gh_D10G1845.1|Gh_A01G0243.1|Gh_A10G1751.1|Gh_D08G1977.1|Gh_D09G0958.1|Gh_D10G1834.1|Gh_D02G0068.1|Gh_D08G1997.1|Gh_A10G…	http://amigo.geneontology.org/cgi-bin/amigo/term_details?term=GO:0016020
microtubule-based process	Gene Ontology	GO:0007017	3	96	0.0750418	0.412802	Gh_A01G0228.1|Gh_D11G0690.1|Gh_D09G0960.1	http://amigo.geneontology.org/cgi-bin/amigo/term_details?term=GO:0007017
SNAP receptor activity	Gene Ontology	GO:0005484	2	44	0.0757831	0.412802	Gh_A10G1751.1|Gh_D09G0945.1	http://amigo.geneontology.org/cgi-bin/amigo/term_details?term=GO:0005484
transport vesicle	Gene Ontology	GO:0030133	2	44	0.0757831	0.412802	Gh_D10G1836.1|Gh_A10G1751.1	http://amigo.geneontology.org/cgi-bin/amigo/term_details?term=GO:0030133
acetylglucosaminyltransferase activity	Gene Ontology	GO:0008375	2	44	0.0757831	0.412802	Gh_D10G2031.1|Gh_A10G1759.1	http://amigo.geneontology.org/cgi-bin/amigo/term_details?term=GO:0008375
cytochrome b6f complex assembly	Gene Ontology	GO:0010190	1	7	0.0763556	0.412802	Gh_D11G0678.1	http://amigo.geneontology.org/cgi-bin/amigo/term_details?term=GO:0010190
U2 snRNP	Gene Ontology	GO:0005686	1	7	0.0763556	0.412802	Gh_D08G1997.1	http://amigo.geneontology.org/cgi-bin/amigo/term_details?term=GO:0005686
glyceraldehyde-3-phosphate dehydrogenase (NAD(P)+) (phosphorylating) activity	Gene Ontology	GO:0043891	1	7	0.0763556	0.412802	Gh_D11G0689.1	http://amigo.geneontology.org/cgi-bin/amigo/term_details?term=GO:0043891
alkane 1-monooxygenase activity	Gene Ontology	GO:0018685	1	7	0.0763556	0.412802	Gh_D08G1972.1	http://amigo.geneontology.org/cgi-bin/amigo/term_details?term=GO:0018685
tubulin complex assembly	Gene Ontology	GO:0007021	1	7	0.0763556	0.412802	Gh_A01G0228.1	http://amigo.geneontology.org/cgi-bin/amigo/term_details?term=GO:0007021
microtubule minus-end binding	Gene Ontology	GO:0051011	1	7	0.0763556	0.412802	Gh_D11G0690.1	http://amigo.geneontology.org/cgi-bin/amigo/term_details?term=GO:0051011
positive regulation of cell differentiation	Gene Ontology	GO:0045597	1	7	0.0763556	0.412802	Gh_D08G1976.1	http://amigo.geneontology.org/cgi-bin/amigo/term_details?term=GO:0045597
organic acid binding	Gene Ontology	GO:0043177	1	7	0.0763556	0.412802	Gh_D08G1981.1	http://amigo.geneontology.org/cgi-bin/amigo/term_details?term=GO:0043177
gibberellin 2-beta-dioxygenase activity	Gene Ontology	GO:0045543	1	7	0.0763556	0.412802	Gh_A01G0237.1	http://amigo.geneontology.org/cgi-bin/amigo/term_details?term=GO:0045543
prefoldin complex	Gene Ontology	GO:0016272	1	7	0.0763556	0.412802	Gh_A01G0228.1	http://amigo.geneontology.org/cgi-bin/amigo/term_details?term=GO:0016272
intracellular protein transport	Gene Ontology	GO:0006886	6	294	0.0781928	0.412802	Gh_D10G1836.1|Gh_A10G1751.1|Gh_D08G1977.1|Gh_D02G0071.1|Gh_D02G0088.1|Gh_D11G0695.1	http://amigo.geneontology.org/cgi-bin/amigo/term_details?term=GO:0006886
ubiquitin-like protein-specific protease activity	Gene Ontology	GO:0019783	2	45	0.0786524	0.412802	Gh_D09G0947.1|Gh_A10G1753.1	http://amigo.geneontology.org/cgi-bin/amigo/term_details?term=GO:0019783
vesicle fusion	Gene Ontology	GO:0006906	2	45	0.0786524	0.412802	Gh_A10G1751.1|Gh_D09G0945.1	http://amigo.geneontology.org/cgi-bin/amigo/term_details?term=GO:0006906
organic anion transmembrane transporter activity	Gene Ontology	GO:0008514	2	45	0.0786524	0.412802	Gh_A10G1755.1|Gh_A01G0240.1	http://amigo.geneontology.org/cgi-bin/amigo/term_details?term=GO:0008514
cellular protein complex disassembly	Gene Ontology	GO:0043624	2	45	0.0786524	0.412802	Gh_D02G0085.1|Gh_D11G0695.1	http://amigo.geneontology.org/cgi-bin/amigo/term_details?term=GO:0043624
active transmembrane transporter activity	Gene Ontology	GO:0022804	9	517	0.0786646	0.412802	Gh_D10G1832.1|Gh_D10G1824.1|Gh_D10G2040.1|Gh_D11G0674.1|Gh_D10G1828.1|Gh_D10G1834.1|Gh_A10G1766.1|Gh_A01G0243.1|Gh_D10G1831.1	http://amigo.geneontology.org/cgi-bin/amigo/term_details?term=GO:0022804
monovalent inorganic cation transport	Gene Ontology	GO:0015672	4	159	0.0786841	0.412802	Gh_D02G0083.1|Gh_D02G0087.1|Gh_D11G0674.1|Gh_A01G0243.1	http://amigo.geneontology.org/cgi-bin/amigo/term_details?term=GO:0015672
ion transport	Gene Ontology	GO:0006811	10	595	0.0790174	0.412802	Gh_A10G1755.1|Gh_D10G2047.1|Gh_A10G1773.1|Gh_D10G1832.1|Gh_D11G0674.1|Gh_D02G0087.1|Gh_D02G0083.1|Gh_D11G0686.1|Gh_A01G0243.1|Gh_D10G1831.1	http://amigo.geneontology.org/cgi-bin/amigo/term_details?term=GO:0006811
single-organism cellular process	Gene Ontology	GO:0044763	67	5701	0.0790609	0.412802	Gh_D08G1976.1|Gh_D09G0960.1|Gh_D02G0085.1|Gh_D11G0714.1|Gh_A10G1773.1|Gh_D08G1991.1|Gh_D08G1998.1|Gh_A01G0227.1|Gh_D10G2034.1|Gh_D10G1869.1|Gh_D09G0938.1|Gh_D11G0703.1|Gh_D11G0701.1|Gh_A01G0250.1|Gh_D11G0694.1|Gh_A01G0253.1|Gh_D10G1882.1|Gh_D02G0077.1|Gh_D10G1890.1|Gh_D08G2001.1|Gh_D09G0950.1|Gh_D09G0956.1|Gh_D10G1881.1|Gh_D02G0070.1|Gh_D11G0689.1|Gh_A10G1767.1|Gh_A10G1756.1|Gh_D10G1880.1|Gh_D10G…	http://amigo.geneontology.org/cgi-bin/amigo/term_details?term=GO:0044763
organelle membrane fusion	Gene Ontology	GO:0090174	2	46	0.0815553	0.412802	Gh_A10G1751.1|Gh_D09G0945.1	http://amigo.geneontology.org/cgi-bin/amigo/term_details?term=GO:0090174
positive regulation of cellular process	Gene Ontology	GO:0048522	8	445	0.0818197	0.412802	Gh_D08G1976.1|Gh_D02G0085.1|Gh_D10G1881.1|Gh_D10G1880.1|Gh_D09G0950.1|Gh_D09G0956.1|Gh_D10G1882.1|Gh_D08G1981.1	http://amigo.geneontology.org/cgi-bin/amigo/term_details?term=GO:0048522
fatty acid metabolic process	Gene Ontology	GO:0006631	5	228	0.0821103	0.412802	Gh_D08G1972.1|Gh_A10G1767.1|Gh_D10G2041.1|Gh_D08G2001.1|Gh_A01G0227.1	http://amigo.geneontology.org/cgi-bin/amigo/term_details?term=GO:0006631
cation transmembrane transport	Gene Ontology	GO:0098655	4	162	0.0828405	0.412802	Gh_D11G0674.1|Gh_A10G1773.1|Gh_A01G0243.1|Gh_D10G2047.1	http://amigo.geneontology.org/cgi-bin/amigo/term_details?term=GO:0098655
cytosolic small ribosomal subunit	Gene Ontology	GO:0022627	3	101	0.0841325	0.412802	Gh_A10G1758.1|Gh_D02G0061.1|Gh_D10G2045.1	http://amigo.geneontology.org/cgi-bin/amigo/term_details?term=GO:0022627
protein complex disassembly	Gene Ontology	GO:0043241	2	47	0.0844909	0.412802	Gh_D02G0085.1|Gh_D11G0695.1	http://amigo.geneontology.org/cgi-bin/amigo/term_details?term=GO:0043241
coated vesicle membrane	Gene Ontology	GO:0030662	2	47	0.0844909	0.412802	Gh_D08G1977.1|Gh_D10G1836.1	http://amigo.geneontology.org/cgi-bin/amigo/term_details?term=GO:0030662
regulation of cell differentiation	Gene Ontology	GO:0045595	2	47	0.0844909	0.412802	Gh_D09G0931.1|Gh_D08G1976.1	http://amigo.geneontology.org/cgi-bin/amigo/term_details?term=GO:0045595
intracellular part	Gene Ontology	GO:0044424	189	17804	0.0846076	0.412802	Gh_D10G1836.1|Gh_D08G1976.1|Gh_D10G1839.1|Gh_D11G0693.1|Gh_D02G0084.1|Gh_D11G0688.1|Gh_D02G0069.1|Gh_D08G1996.1|Gh_A01G0250.1|Gh_D02G0086.1|Gh_D11G0695.1|Gh_D02G0073.1|Gh_D08G1994.1|Gh_D11G0689.1|Gh_A10G1756.1|Gh_A01G0228.1|Gh_D08G1982.1|Gh_A10G1767.1|Gh_D02G0062.1|Gh_D02G0075.1|Gh_D08G1992.1|Gh_A10G1754.1|Gh_D10G1837.1|Gh_D10G1884.1|Gh_A10G1764.1|Gh_D11G0702.1|Gh_D09G0948.1|Gh_D02G0079.1|Gh_D08G…	http://amigo.geneontology.org/cgi-bin/amigo/term_details?term=GO:0044424
proanthocyanidin biosynthetic process	Gene Ontology	GO:0010023	1	8	0.0854821	0.412802	Gh_D08G1998.1	http://amigo.geneontology.org/cgi-bin/amigo/term_details?term=GO:0010023
inorganic ion import into cell	Gene Ontology	GO:0099587	1	8	0.0854821	0.412802	Gh_A01G0243.1	http://amigo.geneontology.org/cgi-bin/amigo/term_details?term=GO:0099587
sodium ion import into cell	Gene Ontology	GO:1990118	1	8	0.0854821	0.412802	Gh_A01G0243.1	http://amigo.geneontology.org/cgi-bin/amigo/term_details?term=GO:1990118
sodium ion import across plasma membrane	Gene Ontology	GO:0098719	1	8	0.0854821	0.412802	Gh_A01G0243.1	http://amigo.geneontology.org/cgi-bin/amigo/term_details?term=GO:0098719
protein-arginine omega-N asymmetric methyltransferase activity	Gene Ontology	GO:0035242	1	8	0.0854821	0.412802	Gh_D10G2048.1	http://amigo.geneontology.org/cgi-bin/amigo/term_details?term=GO:0035242
negative regulation of actin filament depolymerization	Gene Ontology	GO:0030835	1	8	0.0854821	0.412802	Gh_D02G0085.1	http://amigo.geneontology.org/cgi-bin/amigo/term_details?term=GO:0030835
recombinase activity	Gene Ontology	GO:0000150	1	8	0.0854821	0.412802	Gh_A01G0250.1	http://amigo.geneontology.org/cgi-bin/amigo/term_details?term=GO:0000150
U6 snRNP	Gene Ontology	GO:0005688	1	8	0.0854821	0.412802	Gh_D02G0084.1	http://amigo.geneontology.org/cgi-bin/amigo/term_details?term=GO:0005688
guanosine-3',5'-bis(diphosphate) 3'-diphosphatase activity	Gene Ontology	GO:0008893	1	8	0.0854821	0.412802	Gh_D10G1833.1	http://amigo.geneontology.org/cgi-bin/amigo/term_details?term=GO:0008893
DNA recombinase assembly	Gene Ontology	GO:0000730	1	8	0.0854821	0.412802	Gh_A01G0250.1	http://amigo.geneontology.org/cgi-bin/amigo/term_details?term=GO:0000730
strand invasion	Gene Ontology	GO:0042148	1	8	0.0854821	0.412802	Gh_A01G0250.1	http://amigo.geneontology.org/cgi-bin/amigo/term_details?term=GO:0042148
terpenoid catabolic process	Gene Ontology	GO:0016115	1	8	0.0854821	0.412802	Gh_A01G0237.1	http://amigo.geneontology.org/cgi-bin/amigo/term_details?term=GO:0016115
diphosphoric monoester hydrolase activity	Gene Ontology	GO:0016794	1	8	0.0854821	0.412802	Gh_D10G1833.1	http://amigo.geneontology.org/cgi-bin/amigo/term_details?term=GO:0016794
inorganic cation import into cell	Gene Ontology	GO:0098659	1	8	0.0854821	0.412802	Gh_A01G0243.1	http://amigo.geneontology.org/cgi-bin/amigo/term_details?term=GO:0098659
sodium ion import	Gene Ontology	GO:0097369	1	8	0.0854821	0.412802	Gh_A01G0243.1	http://amigo.geneontology.org/cgi-bin/amigo/term_details?term=GO:0097369
isoprenoid catabolic process	Gene Ontology	GO:0008300	1	8	0.0854821	0.412802	Gh_A01G0237.1	http://amigo.geneontology.org/cgi-bin/amigo/term_details?term=GO:0008300
actin filament capping	Gene Ontology	GO:0051693	1	8	0.0854821	0.412802	Gh_D02G0085.1	http://amigo.geneontology.org/cgi-bin/amigo/term_details?term=GO:0051693
sodium ion transmembrane transport	Gene Ontology	GO:0035725	1	8	0.0854821	0.412802	Gh_A01G0243.1	http://amigo.geneontology.org/cgi-bin/amigo/term_details?term=GO:0035725
intracellular	Gene Ontology	GO:0005622	189	17818	0.0873451	0.412802	Gh_D10G1836.1|Gh_D08G1976.1|Gh_D10G1839.1|Gh_D11G0693.1|Gh_D02G0084.1|Gh_D11G0688.1|Gh_D02G0069.1|Gh_D08G1996.1|Gh_A01G0250.1|Gh_D02G0086.1|Gh_D11G0695.1|Gh_D02G0073.1|Gh_D08G1994.1|Gh_D11G0689.1|Gh_A10G1756.1|Gh_A01G0228.1|Gh_D08G1982.1|Gh_A10G1767.1|Gh_D02G0062.1|Gh_D02G0075.1|Gh_D08G1992.1|Gh_A10G1754.1|Gh_D10G1837.1|Gh_D10G1884.1|Gh_A10G1764.1|Gh_D11G0702.1|Gh_D09G0948.1|Gh_D02G0079.1|Gh_D08G…	http://amigo.geneontology.org/cgi-bin/amigo/term_details?term=GO:0005622
single-organism transport	Gene Ontology	GO:0044765	13	849	0.0874345	0.412802	Gh_D09G0945.1|Gh_A01G0240.1|Gh_D02G0061.1|Gh_D08G2006.1|Gh_D11G0674.1|Gh_D10G1871.1|Gh_D10G1828.1|Gh_D10G1834.1|Gh_D02G0083.1|Gh_D11G0701.1|Gh_A01G0243.1|Gh_D02G0059.1|Gh_A01G0246.1	http://amigo.geneontology.org/cgi-bin/amigo/term_details?term=GO:0044765
regulation of pH	Gene Ontology	GO:0006885	2	48	0.0874581	0.412802	Gh_A01G0243.1|Gh_D10G1831.1	http://amigo.geneontology.org/cgi-bin/amigo/term_details?term=GO:0006885
cellular transition metal ion homeostasis	Gene Ontology	GO:0046916	2	48	0.0874581	0.412802	Gh_A10G1773.1|Gh_D10G2047.1	http://amigo.geneontology.org/cgi-bin/amigo/term_details?term=GO:0046916
protein complex binding	Gene Ontology	GO:0032403	2	48	0.0874581	0.412802	Gh_D09G0947.1|Gh_D02G0085.1	http://amigo.geneontology.org/cgi-bin/amigo/term_details?term=GO:0032403
single-organism membrane fusion	Gene Ontology	GO:0044801	2	48	0.0874581	0.412802	Gh_A10G1751.1|Gh_D09G0945.1	http://amigo.geneontology.org/cgi-bin/amigo/term_details?term=GO:0044801
ion binding	Gene Ontology	GO:0043167	43	3496	0.087648	0.412802	Gh_D09G0961.1|Gh_D11G0693.1|Gh_D10G1873.1|Gh_A01G0229.1|Gh_D02G0069.1|Gh_D02G0063.1|Gh_D09G0953.1|Gh_D02G0082.1|Gh_D10G1877.1|Gh_A01G0224.1|Gh_D10G1836.1|Gh_D10G1881.1|Gh_D11G0677.1|Gh_D11G0689.1|Gh_A10G1770.1|Gh_D10G1880.1|Gh_D10G1882.1|Gh_A10G1767.1|Gh_D10G2050.1|Gh_D02G0075.1|Gh_D02G0076.1|Gh_D10G2047.1|Gh_D02G0078.1|Gh_D08G1984.1|Gh_D08G1972.1|Gh_D10G1879.1|Gh_D10G2042.1|Gh_D10G1894.1|Gh_A10G…	http://amigo.geneontology.org/cgi-bin/amigo/term_details?term=GO:0043167
response to auxin	Gene Ontology	GO:0009733	7	378	0.0887174	0.412802	Gh_D08G1976.1|Gh_A01G0246.1|Gh_D08G1987.1|Gh_D10G1828.1|Gh_D11G0701.1|Gh_D09G0956.1|Gh_D02G0082.1	http://amigo.geneontology.org/cgi-bin/amigo/term_details?term=GO:0009733
response to stimulus	Gene Ontology	GO:0050896	63	5369	0.0898842	0.412802	Gh_D10G1838.1|Gh_D08G1976.1|Gh_A10G1751.1|Gh_D10G1884.1|Gh_D08G1991.1|Gh_D02G0094.1|Gh_D10G1869.1|Gh_A10G1756.1|Gh_D09G0952.1|Gh_D09G0933.1|Gh_A01G0250.1|Gh_A10G1768.1|Gh_D11G0710.1|Gh_D02G0082.1|Gh_D02G0093.1|Gh_D02G0077.1|Gh_D09G0953.1|Gh_D08G1994.1|Gh_D10G1825.1|Gh_D11G0671.1|Gh_D10G1881.1|Gh_D11G0689.1|Gh_D11G0701.1|Gh_D10G1893.1|Gh_D10G1880.1|Gh_D10G1882.1|Gh_A01G0253.1|Gh_D10G1874.1|Gh_D08G…	http://amigo.geneontology.org/cgi-bin/amigo/term_details?term=GO:0050896
cation homeostasis	Gene Ontology	GO:0055080	4	168	0.0914699	0.412802	Gh_A10G1773.1|Gh_A01G0243.1|Gh_D10G2047.1|Gh_D10G1831.1	http://amigo.geneontology.org/cgi-bin/amigo/term_details?term=GO:0055080
nuclear chromatin	Gene Ontology	GO:0000790	2	50	0.0934842	0.412802	Gh_D09G0949.1|Gh_D08G1979.1	http://amigo.geneontology.org/cgi-bin/amigo/term_details?term=GO:0000790
cellular protein complex assembly	Gene Ontology	GO:0043623	4	170	0.0944384	0.412802	Gh_D02G0085.1|Gh_D11G0678.1|Gh_A01G0228.1|Gh_A01G0249.1	http://amigo.geneontology.org/cgi-bin/amigo/term_details?term=GO:0043623
protein-arginine N-methyltransferase activity	Gene Ontology	GO:0016274	1	9	0.0945188	0.412802	Gh_D10G2048.1	http://amigo.geneontology.org/cgi-bin/amigo/term_details?term=GO:0016274
DNA helicase complex	Gene Ontology	GO:0033202	1	9	0.0945188	0.412802	Gh_D09G0949.1	http://amigo.geneontology.org/cgi-bin/amigo/term_details?term=GO:0033202
glutathione peroxidase activity	Gene Ontology	GO:0004602	1	9	0.0945188	0.412802	Gh_D08G1994.1	http://amigo.geneontology.org/cgi-bin/amigo/term_details?term=GO:0004602
peroxiredoxin activity	Gene Ontology	GO:0051920	1	9	0.0945188	0.412802	Gh_D10G1825.1	http://amigo.geneontology.org/cgi-bin/amigo/term_details?term=GO:0051920
clathrin adaptor complex	Gene Ontology	GO:0030131	1	9	0.0945188	0.412802	Gh_D08G1977.1	http://amigo.geneontology.org/cgi-bin/amigo/term_details?term=GO:0030131
intramolecular lyase activity	Gene Ontology	GO:0016872	1	9	0.0945188	0.412802	Gh_D08G2001.1	http://amigo.geneontology.org/cgi-bin/amigo/term_details?term=GO:0016872
gluconeogenesis	Gene Ontology	GO:0006094	1	9	0.0945188	0.412802	Gh_D11G0689.1	http://amigo.geneontology.org/cgi-bin/amigo/term_details?term=GO:0006094
Ino80 complex	Gene Ontology	GO:0031011	1	9	0.0945188	0.412802	Gh_D09G0949.1	http://amigo.geneontology.org/cgi-bin/amigo/term_details?term=GO:0031011
valine biosynthetic process	Gene Ontology	GO:0009099	1	9	0.0945188	0.412802	Gh_D02G0076.1	http://amigo.geneontology.org/cgi-bin/amigo/term_details?term=GO:0009099
arginine N-methyltransferase activity	Gene Ontology	GO:0016273	1	9	0.0945188	0.412802	Gh_D10G2048.1	http://amigo.geneontology.org/cgi-bin/amigo/term_details?term=GO:0016273
organ boundary specification between lateral organs and the meristem	Gene Ontology	GO:0010199	1	9	0.0945188	0.412802	Gh_D11G0704.1	http://amigo.geneontology.org/cgi-bin/amigo/term_details?term=GO:0010199
procambium histogenesis	Gene Ontology	GO:0010067	1	9	0.0945188	0.412802	Gh_D08G1976.1	http://amigo.geneontology.org/cgi-bin/amigo/term_details?term=GO:0010067
COPII vesicle coat	Gene Ontology	GO:0030127	1	9	0.0945188	0.412802	Gh_D10G1836.1	http://amigo.geneontology.org/cgi-bin/amigo/term_details?term=GO:0030127
histone-arginine N-methyltransferase activity	Gene Ontology	GO:0008469	1	9	0.0945188	0.412802	Gh_D10G2048.1	http://amigo.geneontology.org/cgi-bin/amigo/term_details?term=GO:0008469
induced systemic resistance, jasmonic acid mediated signaling pathway	Gene Ontology	GO:0009864	1	9	0.0945188	0.412802	Gh_D11G0703.1	http://amigo.geneontology.org/cgi-bin/amigo/term_details?term=GO:0009864
ubiquinone metabolic process	Gene Ontology	GO:0006743	1	9	0.0945188	0.412802	Gh_D10G1845.1	http://amigo.geneontology.org/cgi-bin/amigo/term_details?term=GO:0006743
negative regulation of protein depolymerization	Gene Ontology	GO:1901880	1	9	0.0945188	0.412802	Gh_D02G0085.1	http://amigo.geneontology.org/cgi-bin/amigo/term_details?term=GO:1901880
ubiquinone biosynthetic process	Gene Ontology	GO:0006744	1	9	0.0945188	0.412802	Gh_D10G1845.1	http://amigo.geneontology.org/cgi-bin/amigo/term_details?term=GO:0006744
C4-dicarboxylate transport	Gene Ontology	GO:0015740	1	9	0.0945188	0.412802	Gh_A10G1755.1	http://amigo.geneontology.org/cgi-bin/amigo/term_details?term=GO:0015740
negative regulation of protein complex disassembly	Gene Ontology	GO:0043242	1	9	0.0945188	0.412802	Gh_D02G0085.1	http://amigo.geneontology.org/cgi-bin/amigo/term_details?term=GO:0043242
C4-dicarboxylate transmembrane transporter activity	Gene Ontology	GO:0015556	1	9	0.0945188	0.412802	Gh_A10G1755.1	http://amigo.geneontology.org/cgi-bin/amigo/term_details?term=GO:0015556
oxidoreductase activity, acting on paired donors, with incorporation or reduction of molecular oxygen, reduced iron-sulfur protein as one donor, and incorporation of one atom of oxygen	Gene Ontology	GO:0016713	1	9	0.0945188	0.412802	Gh_D08G1972.1	http://amigo.geneontology.org/cgi-bin/amigo/term_details?term=GO:0016713
cellular response to organonitrogen compound	Gene Ontology	GO:0071417	1	9	0.0945188	0.412802	Gh_D10G1828.1	http://amigo.geneontology.org/cgi-bin/amigo/term_details?term=GO:0071417
secondary active transmembrane transporter activity	Gene Ontology	GO:0015291	6	311	0.09554	0.415348	Gh_D10G1832.1|Gh_D10G1824.1|Gh_D10G2040.1|Gh_A10G1766.1|Gh_A01G0243.1|Gh_D10G1831.1	http://amigo.geneontology.org/cgi-bin/amigo/term_details?term=GO:0015291
cysteine-type peptidase activity	Gene Ontology	GO:0008234	3	107	0.0956273	0.415348	Gh_D10G2049.1|Gh_D09G0947.1|Gh_A10G1753.1	http://amigo.geneontology.org/cgi-bin/amigo/term_details?term=GO:0008234
RNA splicing	Gene Ontology	GO:0008380	4	171	0.0959396	0.415563	Gh_D02G0084.1|Gh_D08G1997.1|Gh_D08G2003.1|Gh_D09G0931.1	http://amigo.geneontology.org/cgi-bin/amigo/term_details?term=GO:0008380
macromolecular complex disassembly	Gene Ontology	GO:0032984	2	51	0.0965413	0.417027	Gh_D02G0085.1|Gh_D11G0695.1	http://amigo.geneontology.org/cgi-bin/amigo/term_details?term=GO:0032984
hydrogen ion transmembrane transporter activity	Gene Ontology	GO:0015078	3	108	0.0976026	0.41932	Gh_D11G0674.1|Gh_A01G0243.1|Gh_D11G0677.1	http://amigo.geneontology.org/cgi-bin/amigo/term_details?term=GO:0015078
organic acid catabolic process	Gene Ontology	GO:0016054	3	108	0.0976026	0.41932	Gh_A01G0237.1|Gh_D10G1879.1|Gh_A01G0227.1	http://amigo.geneontology.org/cgi-bin/amigo/term_details?term=GO:0016054
acetyltransferase activity	Gene Ontology	GO:0016407	3	109	0.0995945	0.419437	Gh_D08G2002.1|Gh_D10G1890.1|Gh_D02G0082.1	http://amigo.geneontology.org/cgi-bin/amigo/term_details?term=GO:0016407
cation transport	Gene Ontology	GO:0006812	6	317	0.102117	0.419437	Gh_A10G1773.1|Gh_D10G2047.1|Gh_D11G0674.1|Gh_D02G0087.1|Gh_D02G0083.1|Gh_A01G0243.1	http://amigo.geneontology.org/cgi-bin/amigo/term_details?term=GO:0006812
cellular macromolecule metabolic process	Gene Ontology	GO:0044260	68	5891	0.102239	0.419437	Gh_D10G1838.1|Gh_D08G2003.1|Gh_D09G0960.1|Gh_D02G0084.1|Gh_D09G0949.1|Gh_D08G1998.1|Gh_A01G0250.1|Gh_D10G1869.1|Gh_D10G1830.1|Gh_A10G1758.1|Gh_D08G1976.1|Gh_D11G0694.1|Gh_D08G1997.1|Gh_D02G0082.1|Gh_D08G2004.1|Gh_D09G0953.1|Gh_D09G0950.1|Gh_D10G2048.1|Gh_D08G1982.1|Gh_D10G1821.1|Gh_A10G1755.1|Gh_A10G1752.1|Gh_A10G1756.1|Gh_A01G0253.1|Gh_D09G0962.1|Gh_D11G0671.1|Gh_D10G1874.1|Gh_A01G0235.1|Gh_D10G…	http://amigo.geneontology.org/cgi-bin/amigo/term_details?term=GO:0044260
response to osmotic stress	Gene Ontology	GO:0006970	9	548	0.102611	0.419437	Gh_A10G1773.1|Gh_D08G1996.1|Gh_D10G2047.1|Gh_D10G1884.1|Gh_D08G1991.1|Gh_D09G0945.1|Gh_D10G1894.1|Gh_D08G1992.1|Gh_D02G0082.1	http://amigo.geneontology.org/cgi-bin/amigo/term_details?term=GO:0006970
cellular response to salicylic acid stimulus	Gene Ontology	GO:0071446	2	53	0.102739	0.419437	Gh_D10G1840.1|Gh_A01G0253.1	http://amigo.geneontology.org/cgi-bin/amigo/term_details?term=GO:0071446
Golgi stack	Gene Ontology	GO:0005795	2	53	0.102739	0.419437	Gh_D02G0071.1|Gh_A01G0243.1	http://amigo.geneontology.org/cgi-bin/amigo/term_details?term=GO:0005795
carboxylic acid metabolic process	Gene Ontology	GO:0019752	13	874	0.102992	0.419437	Gh_D02G0076.1|Gh_D10G1879.1|Gh_D08G1972.1|Gh_D02G0081.1|Gh_D02G0079.1|Gh_D11G0689.1|Gh_A01G0227.1|Gh_D02G0080.1|Gh_A10G1767.1|Gh_D10G2041.1|Gh_D09G0938.1|Gh_D08G2001.1|Gh_D11G0714.1	http://amigo.geneontology.org/cgi-bin/amigo/term_details?term=GO:0019752
INO80-type complex	Gene Ontology	GO:0097346	1	10	0.103467	0.419437	Gh_D09G0949.1	http://amigo.geneontology.org/cgi-bin/amigo/term_details?term=GO:0097346
U1 snRNP	Gene Ontology	GO:0005685	1	10	0.103467	0.419437	Gh_D08G1997.1	http://amigo.geneontology.org/cgi-bin/amigo/term_details?term=GO:0005685
chloroplast RNA modification	Gene Ontology	GO:1900865	1	10	0.103467	0.419437	Gh_A10G1768.1	http://amigo.geneontology.org/cgi-bin/amigo/term_details?term=GO:1900865
regulation of actin filament depolymerization	Gene Ontology	GO:0030834	1	10	0.103467	0.419437	Gh_D02G0085.1	http://amigo.geneontology.org/cgi-bin/amigo/term_details?term=GO:0030834
histidine biosynthetic process	Gene Ontology	GO:0000105	1	10	0.103467	0.419437	Gh_D11G0714.1	http://amigo.geneontology.org/cgi-bin/amigo/term_details?term=GO:0000105
oxidoreductase activity, acting on diphenols and related substances as donors, cytochrome as acceptor	Gene Ontology	GO:0016681	1	10	0.103467	0.419437	Gh_D11G0677.1	http://amigo.geneontology.org/cgi-bin/amigo/term_details?term=GO:0016681
oligopeptide binding	Gene Ontology	GO:1900750	1	10	0.103467	0.419437	Gh_D10G1884.1	http://amigo.geneontology.org/cgi-bin/amigo/term_details?term=GO:1900750
polyamine biosynthetic process	Gene Ontology	GO:0006596	1	10	0.103467	0.419437	Gh_D09G0938.1	http://amigo.geneontology.org/cgi-bin/amigo/term_details?term=GO:0006596
double-strand break repair via synthesis-dependent strand annealing	Gene Ontology	GO:0045003	1	10	0.103467	0.419437	Gh_A01G0250.1	http://amigo.geneontology.org/cgi-bin/amigo/term_details?term=GO:0045003
histidine metabolic process	Gene Ontology	GO:0006547	1	10	0.103467	0.419437	Gh_D11G0714.1	http://amigo.geneontology.org/cgi-bin/amigo/term_details?term=GO:0006547
glutathione binding	Gene Ontology	GO:0043295	1	10	0.103467	0.419437	Gh_D10G1884.1	http://amigo.geneontology.org/cgi-bin/amigo/term_details?term=GO:0043295
carbohydrate phosphorylation	Gene Ontology	GO:0046835	1	10	0.103467	0.419437	Gh_A01G0229.1	http://amigo.geneontology.org/cgi-bin/amigo/term_details?term=GO:0046835
ubiquinol-cytochrome-c reductase activity	Gene Ontology	GO:0008121	1	10	0.103467	0.419437	Gh_D11G0677.1	http://amigo.geneontology.org/cgi-bin/amigo/term_details?term=GO:0008121
primary meristem tissue development	Gene Ontology	GO:0010065	1	10	0.103467	0.419437	Gh_D08G1976.1	http://amigo.geneontology.org/cgi-bin/amigo/term_details?term=GO:0010065
single-organism localization	Gene Ontology	GO:1902578	13	878	0.105627	0.424856	Gh_D09G0945.1|Gh_A01G0240.1|Gh_D02G0061.1|Gh_D08G2006.1|Gh_D11G0674.1|Gh_D10G1871.1|Gh_D10G1828.1|Gh_D10G1834.1|Gh_D02G0083.1|Gh_D11G0701.1|Gh_A01G0243.1|Gh_D02G0059.1|Gh_A01G0246.1	http://amigo.geneontology.org/cgi-bin/amigo/term_details?term=GO:1902578
rRNA processing	Gene Ontology	GO:0006364	3	112	0.105667	0.424856	Gh_D08G1982.1|Gh_D02G0084.1|Gh_D11G0681.1	http://amigo.geneontology.org/cgi-bin/amigo/term_details?term=GO:0006364
protein modification by small protein removal	Gene Ontology	GO:0070646	2	54	0.105878	0.424856	Gh_D09G0947.1|Gh_A10G1753.1	http://amigo.geneontology.org/cgi-bin/amigo/term_details?term=GO:0070646
N-acetyltransferase activity	Gene Ontology	GO:0008080	2	54	0.105878	0.424856	Gh_D08G2002.1|Gh_D02G0082.1	http://amigo.geneontology.org/cgi-bin/amigo/term_details?term=GO:0008080
catabolic process	Gene Ontology	GO:0009056	18	1304	0.106316	0.424973	Gh_A01G0237.1|Gh_D10G1884.1|Gh_D11G0692.1|Gh_D08G1984.1|Gh_D10G1821.1|Gh_D10G1881.1|Gh_D10G1879.1|Gh_D11G0689.1|Gh_A01G0227.1|Gh_D10G1880.1|Gh_D11G0710.1|Gh_D09G0953.1|Gh_A01G0226.1|Gh_A10G1753.1|Gh_D08G2000.1|Gh_D10G1882.1|Gh_D08G1981.1|Gh_D10G1888.1	http://amigo.geneontology.org/cgi-bin/amigo/term_details?term=GO:0009056
iron ion binding	Gene Ontology	GO:0005506	6	321	0.106631	0.424973	Gh_D10G2050.1|Gh_D08G1972.1|Gh_D02G0063.1|Gh_A10G1767.1|Gh_D10G2041.1|Gh_D10G1845.1	http://amigo.geneontology.org/cgi-bin/amigo/term_details?term=GO:0005506
cellular chemical homeostasis	Gene Ontology	GO:0055082	4	178	0.106758	0.424973	Gh_A10G1773.1|Gh_A01G0243.1|Gh_D10G2047.1|Gh_D10G1831.1	http://amigo.geneontology.org/cgi-bin/amigo/term_details?term=GO:0055082
organonitrogen compound metabolic process	Gene Ontology	GO:1901564	22	1655	0.10742	0.424973	Gh_D10G1838.1|Gh_D10G1884.1|Gh_D10G2034.1|Gh_D09G0938.1|Gh_A10G1758.1|Gh_D02G0097.1|Gh_D02G0081.1|Gh_D11G0689.1|Gh_D02G0080.1|Gh_D10G2045.1|Gh_D11G0714.1|Gh_D02G0061.1|Gh_D02G0076.1|Gh_D02G0079.1|Gh_D10G1879.1|Gh_D10G2037.1|Gh_D09G0936.1|Gh_A10G1755.1|Gh_D10G1833.1|Gh_A10G1763.1|Gh_D09G0935.1|Gh_D10G1872.1	http://amigo.geneontology.org/cgi-bin/amigo/term_details?term=GO:1901564
small ribosomal subunit	Gene Ontology	GO:0015935	3	113	0.107723	0.424973	Gh_A10G1758.1|Gh_D02G0061.1|Gh_D10G2045.1	http://amigo.geneontology.org/cgi-bin/amigo/term_details?term=GO:0015935
rRNA metabolic process	Gene Ontology	GO:0016072	3	113	0.107723	0.424973	Gh_D08G1982.1|Gh_D02G0084.1|Gh_D11G0681.1	http://amigo.geneontology.org/cgi-bin/amigo/term_details?term=GO:0016072
macromolecule metabolic process	Gene Ontology	GO:0043170	74	6485	0.107789	0.424973	Gh_D10G1838.1|Gh_D08G2003.1|Gh_D09G0960.1|Gh_D11G0685.1|Gh_D02G0084.1|Gh_D09G0949.1|Gh_D08G1998.1|Gh_A01G0250.1|Gh_D10G1869.1|Gh_D08G1982.1|Gh_D10G1830.1|Gh_A10G1758.1|Gh_D08G1976.1|Gh_D11G0694.1|Gh_D08G1997.1|Gh_D02G0082.1|Gh_D08G2004.1|Gh_D09G0953.1|Gh_D09G0950.1|Gh_D10G2048.1|Gh_D11G0671.1|Gh_D10G1821.1|Gh_A01G0235.1|Gh_A10G1755.1|Gh_A10G1752.1|Gh_A10G1756.1|Gh_D11G0710.1|Gh_D09G0962.1|Gh_A01G…	http://amigo.geneontology.org/cgi-bin/amigo/term_details?term=GO:0043170
response to wounding	Gene Ontology	GO:0009611	4	179	0.108347	0.426113	Gh_D09G0953.1|Gh_D10G1845.1|Gh_D10G1879.1|Gh_D02G0082.1	http://amigo.geneontology.org/cgi-bin/amigo/term_details?term=GO:0009611
anion transmembrane transport	Gene Ontology	GO:0098656	2	55	0.109043	0.427783	Gh_D10G1832.1|Gh_D10G1831.1	http://amigo.geneontology.org/cgi-bin/amigo/term_details?term=GO:0098656
UDP-glycosyltransferase activity	Gene Ontology	GO:0008194	5	250	0.109439	0.428275	Gh_D02G0080.1|Gh_D10G2031.1|Gh_D02G0079.1|Gh_D02G0081.1|Gh_A10G1759.1	http://amigo.geneontology.org/cgi-bin/amigo/term_details?term=GO:0008194
response to chemical	Gene Ontology	GO:0042221	31	2467	0.110649	0.43194	Gh_D08G1976.1|Gh_A10G1751.1|Gh_D09G0936.1|Gh_D10G1869.1|Gh_A10G1758.1|Gh_D11G0710.1|Gh_D02G0082.1|Gh_A01G0246.1|Gh_D11G0689.1|Gh_A10G1756.1|Gh_A01G0253.1|Gh_D09G0956.1|Gh_D08G1981.1|Gh_D10G1831.1|Gh_D10G2047.1|Gh_A01G0249.1|Gh_D08G1984.1|Gh_D11G0703.1|Gh_D08G1987.1|Gh_D09G0932.1|Gh_D10G1828.1|Gh_D02G0097.1|Gh_D10G1894.1|Gh_D11G0701.1|Gh_D10G1840.1|Gh_D08G1992.1|Gh_A10G1773.1|Gh_D10G1825.1|Gh_D08G…	http://amigo.geneontology.org/cgi-bin/amigo/term_details?term=GO:0042221
organic substance transport	Gene Ontology	GO:0071702	15	1056	0.111724	0.432087	Gh_A10G1755.1|Gh_D10G1836.1|Gh_A10G1751.1|Gh_D10G1878.1|Gh_A01G0240.1|Gh_D08G1977.1|Gh_D08G2006.1|Gh_D02G0071.1|Gh_D10G1871.1|Gh_D09G0945.1|Gh_D02G0088.1|Gh_D11G0695.1|Gh_D02G0061.1|Gh_D02G0059.1|Gh_D11G0686.1	http://amigo.geneontology.org/cgi-bin/amigo/term_details?term=GO:0071702
regulation of response to biotic stimulus	Gene Ontology	GO:0002831	2	56	0.112232	0.432087	Gh_D09G0949.1|Gh_D10G1840.1	http://amigo.geneontology.org/cgi-bin/amigo/term_details?term=GO:0002831
chloroplast RNA processing	Gene Ontology	GO:0031425	1	11	0.112326	0.432087	Gh_D02G0089.1	http://amigo.geneontology.org/cgi-bin/amigo/term_details?term=GO:0031425
MAP kinase kinase activity	Gene Ontology	GO:0004708	1	11	0.112326	0.432087	Gh_D11G0703.1	http://amigo.geneontology.org/cgi-bin/amigo/term_details?term=GO:0004708
regulation of meiotic cell cycle	Gene Ontology	GO:0051445	1	11	0.112326	0.432087	Gh_D09G0956.1	http://amigo.geneontology.org/cgi-bin/amigo/term_details?term=GO:0051445
precatalytic spliceosome	Gene Ontology	GO:0071011	1	11	0.112326	0.432087	Gh_D08G1997.1	http://amigo.geneontology.org/cgi-bin/amigo/term_details?term=GO:0071011
inorganic ion homeostasis	Gene Ontology	GO:0098771	4	182	0.113178	0.433256	Gh_A10G1773.1|Gh_A01G0243.1|Gh_D10G2047.1|Gh_D10G1831.1	http://amigo.geneontology.org/cgi-bin/amigo/term_details?term=GO:0098771
oxidoreductase activity, acting on paired donors, with incorporation or reduction of molecular oxygen, NAD(P)H as one donor, and incorporation of one atom of oxygen	Gene Ontology	GO:0016709	4	182	0.113178	0.433256	Gh_D10G1845.1|Gh_D10G2041.1|Gh_A10G1767.1|Gh_D02G0063.1	http://amigo.geneontology.org/cgi-bin/amigo/term_details?term=GO:0016709
catalytic activity	Gene Ontology	GO:0003824	89	7961	0.115514	0.441129	Gh_D11G0685.1|Gh_D02G0069.1|Gh_D11G0703.1|Gh_D11G0713.1|Gh_A01G0239.1|Gh_D02G0073.1|Gh_D08G1994.1|Gh_D11G0689.1|Gh_A10G1756.1|Gh_D02G0080.1|Gh_D08G1982.1|Gh_A10G1767.1|Gh_D02G0075.1|Gh_A10G1753.1|Gh_D10G2034.1|Gh_D08G1972.1|Gh_D02G0079.1|Gh_D10G1890.1|Gh_D10G1828.1|Gh_D02G0060.1|Gh_A01G0253.1|Gh_A01G0241.1|Gh_A10G1759.1|Gh_D10G1845.1|Gh_D10G1872.1|Gh_A01G0250.1|Gh_D10G1834.1|Gh_D11G0712.1|Gh_D11G…	http://amigo.geneontology.org/cgi-bin/amigo/term_details?term=GO:0003824
protein complex	Gene Ontology	GO:0043234	20	1500	0.118192	0.442267	Gh_A01G0249.1|Gh_A01G0224.1|Gh_D09G0949.1|Gh_D09G0953.1|Gh_D10G1836.1|Gh_A10G1751.1|Gh_D11G0702.1|Gh_D11G0677.1|Gh_D10G1821.1|Gh_D08G1977.1|Gh_D08G1979.1|Gh_D02G0070.1|Gh_D11G0674.1|Gh_D09G0939.1|Gh_D09G0945.1|Gh_D11G0690.1|Gh_D09G0956.1|Gh_D08G1997.1|Gh_A01G0228.1|Gh_D11G0695.1	http://amigo.geneontology.org/cgi-bin/amigo/term_details?term=GO:0043234
response to karrikin	Gene Ontology	GO:0080167	3	118	0.118232	0.442267	Gh_D10G1845.1|Gh_D10G1884.1|Gh_D09G0952.1	http://amigo.geneontology.org/cgi-bin/amigo/term_details?term=GO:0080167
response to organic substance	Gene Ontology	GO:0010033	23	1766	0.118608	0.442267	Gh_D08G1976.1|Gh_A10G1751.1|Gh_D10G1869.1|Gh_A10G1758.1|Gh_D09G0935.1|Gh_D02G0082.1|Gh_A10G1756.1|Gh_A01G0253.1|Gh_D09G0956.1|Gh_D08G1981.1|Gh_A01G0246.1|Gh_A01G0249.1|Gh_D08G1984.1|Gh_D11G0703.1|Gh_D08G1987.1|Gh_D09G0932.1|Gh_D10G1828.1|Gh_D09G0936.1|Gh_D11G0701.1|Gh_D10G1840.1|Gh_D08G1992.1|Gh_D02G0097.1|Gh_D11G0710.1	http://amigo.geneontology.org/cgi-bin/amigo/term_details?term=GO:0010033
single-organism organelle organization	Gene Ontology	GO:1902589	5	257	0.118959	0.442267	Gh_D11G0690.1|Gh_D02G0085.1|Gh_D09G0960.1|Gh_D09G0945.1|Gh_A10G1751.1	http://amigo.geneontology.org/cgi-bin/amigo/term_details?term=GO:1902589
ATPase activity, coupled	Gene Ontology	GO:0042623	6	332	0.119566	0.442267	Gh_D09G0949.1|Gh_D11G0674.1|Gh_D08G1982.1|Gh_D10G1828.1|Gh_D10G1834.1|Gh_A01G0250.1	http://amigo.geneontology.org/cgi-bin/amigo/term_details?term=GO:0042623
oxidoreductase complex	Gene Ontology	GO:1990204	3	119	0.120379	0.442267	Gh_D09G0939.1|Gh_A01G0249.1|Gh_D11G0677.1	http://amigo.geneontology.org/cgi-bin/amigo/term_details?term=GO:1990204
acetyl-CoA biosynthetic process	Gene Ontology	GO:0006085	1	12	0.121098	0.442267	Gh_A01G0224.1	http://amigo.geneontology.org/cgi-bin/amigo/term_details?term=GO:0006085
four-way junction DNA binding	Gene Ontology	GO:0000400	1	12	0.121098	0.442267	Gh_A01G0250.1	http://amigo.geneontology.org/cgi-bin/amigo/term_details?term=GO:0000400
import into cell	Gene Ontology	GO:0098657	1	12	0.121098	0.442267	Gh_A01G0243.1	http://amigo.geneontology.org/cgi-bin/amigo/term_details?term=GO:0098657
phenol-containing compound metabolic process	Gene Ontology	GO:0018958	1	12	0.121098	0.442267	Gh_D08G1998.1	http://amigo.geneontology.org/cgi-bin/amigo/term_details?term=GO:0018958
import across plasma membrane	Gene Ontology	GO:0098739	1	12	0.121098	0.442267	Gh_A01G0243.1	http://amigo.geneontology.org/cgi-bin/amigo/term_details?term=GO:0098739
vacuolar proton-transporting V-type ATPase complex	Gene Ontology	GO:0016471	1	12	0.121098	0.442267	Gh_D11G0674.1	http://amigo.geneontology.org/cgi-bin/amigo/term_details?term=GO:0016471
lytic vacuole membrane	Gene Ontology	GO:0098852	1	12	0.121098	0.442267	Gh_D11G0698.1	http://amigo.geneontology.org/cgi-bin/amigo/term_details?term=GO:0098852
regulation of protein depolymerization	Gene Ontology	GO:1901879	1	12	0.121098	0.442267	Gh_D02G0085.1	http://amigo.geneontology.org/cgi-bin/amigo/term_details?term=GO:1901879
negative regulation of actin filament polymerization	Gene Ontology	GO:0030837	1	12	0.121098	0.442267	Gh_D02G0085.1	http://amigo.geneontology.org/cgi-bin/amigo/term_details?term=GO:0030837
lysosomal membrane	Gene Ontology	GO:0005765	1	12	0.121098	0.442267	Gh_D11G0698.1	http://amigo.geneontology.org/cgi-bin/amigo/term_details?term=GO:0005765
spliceosomal complex assembly	Gene Ontology	GO:0000245	1	12	0.121098	0.442267	Gh_D08G1997.1	http://amigo.geneontology.org/cgi-bin/amigo/term_details?term=GO:0000245
phenol-containing compound biosynthetic process	Gene Ontology	GO:0046189	1	12	0.121098	0.442267	Gh_D08G1998.1	http://amigo.geneontology.org/cgi-bin/amigo/term_details?term=GO:0046189
structural molecule activity	Gene Ontology	GO:0005198	8	489	0.121127	0.442267	Gh_A10G1755.1|Gh_D10G1838.1|Gh_D09G0935.1|Gh_A10G1758.1|Gh_D10G2045.1|Gh_D09G0936.1|Gh_D02G0097.1|Gh_D02G0061.1	http://amigo.geneontology.org/cgi-bin/amigo/term_details?term=GO:0005198
megagametogenesis	Gene Ontology	GO:0009561	2	59	0.121942	0.443197	Gh_D09G0931.1|Gh_D11G0690.1	http://amigo.geneontology.org/cgi-bin/amigo/term_details?term=GO:0009561
hexose metabolic process	Gene Ontology	GO:0019318	2	59	0.121942	0.443197	Gh_A01G0229.1|Gh_D11G0689.1	http://amigo.geneontology.org/cgi-bin/amigo/term_details?term=GO:0019318
cellular localization	Gene Ontology	GO:0051641	8	491	0.123118	0.444133	Gh_D10G1836.1|Gh_A10G1751.1|Gh_D08G1977.1|Gh_D02G0097.1|Gh_D02G0071.1|Gh_D02G0088.1|Gh_D02G0061.1|Gh_D11G0695.1	http://amigo.geneontology.org/cgi-bin/amigo/term_details?term=GO:0051641
protein ubiquitination	Gene Ontology	GO:0016567	8	491	0.123118	0.444133	Gh_D08G1984.1|Gh_D10G1821.1|Gh_D08G1991.1|Gh_D11G0671.1|Gh_A01G0235.1|Gh_D10G1888.1|Gh_D02G0082.1|Gh_D08G2004.1	http://amigo.geneontology.org/cgi-bin/amigo/term_details?term=GO:0016567
phosphate-containing compound metabolic process	Gene Ontology	GO:0006796	21	1603	0.126305	0.444133	Gh_D02G0060.1|Gh_A01G0246.1|Gh_D11G0703.1|Gh_D09G0960.1|Gh_A10G1756.1|Gh_D09G0957.1|Gh_A01G0248.1|Gh_D11G0689.1|Gh_D10G1874.1|Gh_A01G0241.1|Gh_A01G0253.1|Gh_D11G0713.1|Gh_D09G0963.1|Gh_A01G0239.1|Gh_D10G1893.1|Gh_D10G1833.1|Gh_A01G0229.1|Gh_D11G0701.1|Gh_D10G1830.1|Gh_D11G0682.1|Gh_D02G0077.1	http://amigo.geneontology.org/cgi-bin/amigo/term_details?term=GO:0006796
UDP-glucosyltransferase activity	Gene Ontology	GO:0035251	3	122	0.126903	0.444133	Gh_D02G0081.1|Gh_D02G0079.1|Gh_D02G0080.1	http://amigo.geneontology.org/cgi-bin/amigo/term_details?term=GO:0035251
ribosome	Gene Ontology	GO:0005840	7	416	0.127461	0.444133	Gh_D10G1838.1|Gh_D09G0935.1|Gh_A10G1758.1|Gh_D10G2045.1|Gh_D09G0936.1|Gh_D02G0097.1|Gh_D02G0061.1	http://amigo.geneontology.org/cgi-bin/amigo/term_details?term=GO:0005840
zinc ion binding	Gene Ontology	GO:0008270	16	1167	0.127817	0.444133	Gh_D09G0961.1|Gh_D02G0073.1|Gh_D10G1836.1|Gh_D10G1877.1|Gh_D08G1984.1|Gh_D11G0693.1|Gh_D02G0075.1|Gh_D11G0689.1|Gh_A10G1770.1|Gh_D02G0089.1|Gh_D10G2042.1|Gh_D10G1842.1|Gh_D08G1975.1|Gh_D02G0072.1|Gh_D02G0082.1|Gh_D10G1888.1	http://amigo.geneontology.org/cgi-bin/amigo/term_details?term=GO:0008270
regulation of response to external stimulus	Gene Ontology	GO:0032101	2	61	0.128526	0.444133	Gh_D09G0949.1|Gh_D10G1840.1	http://amigo.geneontology.org/cgi-bin/amigo/term_details?term=GO:0032101
embryo sac development	Gene Ontology	GO:0009553	3	123	0.129106	0.444133	Gh_D10G1829.1|Gh_D09G0931.1|Gh_D11G0690.1	http://amigo.geneontology.org/cgi-bin/amigo/term_details?term=GO:0009553
tissue development	Gene Ontology	GO:0009888	8	497	0.129194	0.444133	Gh_D09G0949.1|Gh_D08G1976.1|Gh_D09G0960.1|Gh_D10G1881.1|Gh_D10G1880.1|Gh_D08G1998.1|Gh_D09G0956.1|Gh_D10G1882.1	http://amigo.geneontology.org/cgi-bin/amigo/term_details?term=GO:0009888
oxo-acid-lyase activity	Gene Ontology	GO:0016833	1	13	0.129784	0.444133	Gh_D11G0714.1	http://amigo.geneontology.org/cgi-bin/amigo/term_details?term=GO:0016833
U4/U6 x U5 tri-snRNP complex	Gene Ontology	GO:0046540	1	13	0.129784	0.444133	Gh_D02G0084.1	http://amigo.geneontology.org/cgi-bin/amigo/term_details?term=GO:0046540
isoleucine biosynthetic process	Gene Ontology	GO:0009097	1	13	0.129784	0.444133	Gh_D02G0076.1	http://amigo.geneontology.org/cgi-bin/amigo/term_details?term=GO:0009097
diphosphotransferase activity	Gene Ontology	GO:0016778	1	13	0.129784	0.444133	Gh_D10G1833.1	http://amigo.geneontology.org/cgi-bin/amigo/term_details?term=GO:0016778
negative regulation of protein polymerization	Gene Ontology	GO:0032272	1	13	0.129784	0.444133	Gh_D02G0085.1	http://amigo.geneontology.org/cgi-bin/amigo/term_details?term=GO:0032272
dicarboxylic acid transport	Gene Ontology	GO:0006835	1	13	0.129784	0.444133	Gh_A10G1755.1	http://amigo.geneontology.org/cgi-bin/amigo/term_details?term=GO:0006835
primary shoot apical meristem specification	Gene Ontology	GO:0010072	1	13	0.129784	0.444133	Gh_D08G1976.1	http://amigo.geneontology.org/cgi-bin/amigo/term_details?term=GO:0010072
DNA secondary structure binding	Gene Ontology	GO:0000217	1	13	0.129784	0.444133	Gh_A01G0250.1	http://amigo.geneontology.org/cgi-bin/amigo/term_details?term=GO:0000217
prespliceosome	Gene Ontology	GO:0071010	1	13	0.129784	0.444133	Gh_D08G1997.1	http://amigo.geneontology.org/cgi-bin/amigo/term_details?term=GO:0071010
isoleucine metabolic process	Gene Ontology	GO:0006549	1	13	0.129784	0.444133	Gh_D02G0076.1	http://amigo.geneontology.org/cgi-bin/amigo/term_details?term=GO:0006549
calcium-dependent phospholipid binding	Gene Ontology	GO:0005544	1	13	0.129784	0.444133	Gh_D10G1894.1	http://amigo.geneontology.org/cgi-bin/amigo/term_details?term=GO:0005544
spliceosomal snRNP assembly	Gene Ontology	GO:0000387	1	13	0.129784	0.444133	Gh_D08G1997.1	http://amigo.geneontology.org/cgi-bin/amigo/term_details?term=GO:0000387
AP-type membrane coat adaptor complex	Gene Ontology	GO:0030119	1	13	0.129784	0.444133	Gh_D08G1977.1	http://amigo.geneontology.org/cgi-bin/amigo/term_details?term=GO:0030119
negative regulation of protein complex assembly	Gene Ontology	GO:0031333	1	13	0.129784	0.444133	Gh_D02G0085.1	http://amigo.geneontology.org/cgi-bin/amigo/term_details?term=GO:0031333
photosystem II repair	Gene Ontology	GO:0010206	1	13	0.129784	0.444133	Gh_D11G0710.1	http://amigo.geneontology.org/cgi-bin/amigo/term_details?term=GO:0010206
modified amino acid binding	Gene Ontology	GO:0072341	1	13	0.129784	0.444133	Gh_D10G1884.1	http://amigo.geneontology.org/cgi-bin/amigo/term_details?term=GO:0072341
hexose biosynthetic process	Gene Ontology	GO:0019319	1	13	0.129784	0.444133	Gh_D11G0689.1	http://amigo.geneontology.org/cgi-bin/amigo/term_details?term=GO:0019319
dicarboxylic acid transmembrane transporter activity	Gene Ontology	GO:0005310	1	13	0.129784	0.444133	Gh_A10G1755.1	http://amigo.geneontology.org/cgi-bin/amigo/term_details?term=GO:0005310
clathrin-coated vesicle	Gene Ontology	GO:0030136	2	62	0.131848	0.44925	Gh_D08G1977.1|Gh_A10G1751.1	http://amigo.geneontology.org/cgi-bin/amigo/term_details?term=GO:0030136
N-acyltransferase activity	Gene Ontology	GO:0016410	2	62	0.131848	0.44925	Gh_D08G2002.1|Gh_D02G0082.1	http://amigo.geneontology.org/cgi-bin/amigo/term_details?term=GO:0016410
pollen development	Gene Ontology	GO:0009555	5	268	0.134675	0.453519	Gh_D10G1829.1|Gh_D11G0671.1|Gh_D10G1845.1|Gh_D09G0963.1|Gh_D11G0690.1	http://amigo.geneontology.org/cgi-bin/amigo/term_details?term=GO:0009555
phosphorus metabolic process	Gene Ontology	GO:0006793	21	1618	0.134772	0.453519	Gh_D02G0060.1|Gh_A01G0246.1|Gh_D11G0703.1|Gh_D09G0960.1|Gh_A10G1756.1|Gh_D09G0957.1|Gh_A01G0248.1|Gh_D11G0689.1|Gh_D10G1874.1|Gh_A01G0241.1|Gh_A01G0253.1|Gh_D11G0713.1|Gh_D09G0963.1|Gh_A01G0239.1|Gh_D10G1893.1|Gh_D10G1833.1|Gh_A01G0229.1|Gh_D11G0701.1|Gh_D10G1830.1|Gh_D11G0682.1|Gh_D02G0077.1	http://amigo.geneontology.org/cgi-bin/amigo/term_details?term=GO:0006793
microtubule cytoskeleton organization	Gene Ontology	GO:0000226	2	63	0.13519	0.453519	Gh_D09G0960.1|Gh_D11G0690.1	http://amigo.geneontology.org/cgi-bin/amigo/term_details?term=GO:0000226
hydrogen transport	Gene Ontology	GO:0006818	2	63	0.13519	0.453519	Gh_D02G0083.1|Gh_D11G0674.1	http://amigo.geneontology.org/cgi-bin/amigo/term_details?term=GO:0006818
vesicle organization	Gene Ontology	GO:0016050	2	63	0.13519	0.453519	Gh_A10G1751.1|Gh_D09G0945.1	http://amigo.geneontology.org/cgi-bin/amigo/term_details?term=GO:0016050
proton transport	Gene Ontology	GO:0015992	2	63	0.13519	0.453519	Gh_D02G0083.1|Gh_D11G0674.1	http://amigo.geneontology.org/cgi-bin/amigo/term_details?term=GO:0015992
nuclear part	Gene Ontology	GO:0044428	13	920	0.135711	0.453519	Gh_D09G0949.1|Gh_D02G0084.1|Gh_D11G0681.1|Gh_D08G1979.1|Gh_D09G0931.1|Gh_D11G0689.1|Gh_D02G0097.1|Gh_D08G1982.1|Gh_A10G1752.1|Gh_D09G0939.1|Gh_D02G0087.1|Gh_D08G2003.1|Gh_D08G1997.1	http://amigo.geneontology.org/cgi-bin/amigo/term_details?term=GO:0044428
ion homeostasis	Gene Ontology	GO:0050801	4	196	0.136927	0.453519	Gh_A10G1773.1|Gh_A01G0243.1|Gh_D10G2047.1|Gh_D10G1831.1	http://amigo.geneontology.org/cgi-bin/amigo/term_details?term=GO:0050801
anion binding	Gene Ontology	GO:0043168	4	196	0.136927	0.453519	Gh_D02G0076.1|Gh_D10G1879.1|Gh_D02G0069.1|Gh_D08G2001.1	http://amigo.geneontology.org/cgi-bin/amigo/term_details?term=GO:0043168
cellular protein localization	Gene Ontology	GO:0034613	6	346	0.137099	0.453519	Gh_D10G1836.1|Gh_A10G1751.1|Gh_D08G1977.1|Gh_D02G0071.1|Gh_D02G0088.1|Gh_D11G0695.1	http://amigo.geneontology.org/cgi-bin/amigo/term_details?term=GO:0034613
spindle assembly	Gene Ontology	GO:0051225	1	14	0.138385	0.453519	Gh_D11G0690.1	http://amigo.geneontology.org/cgi-bin/amigo/term_details?term=GO:0051225
nucleoside bisphosphate metabolic process	Gene Ontology	GO:0033865	1	14	0.138385	0.453519	Gh_D10G1833.1	http://amigo.geneontology.org/cgi-bin/amigo/term_details?term=GO:0033865
potassium:proton antiporter activity	Gene Ontology	GO:0015386	1	14	0.138385	0.453519	Gh_A01G0243.1	http://amigo.geneontology.org/cgi-bin/amigo/term_details?term=GO:0015386
negative regulation of cytoskeleton organization	Gene Ontology	GO:0051494	1	14	0.138385	0.453519	Gh_D02G0085.1	http://amigo.geneontology.org/cgi-bin/amigo/term_details?term=GO:0051494
cytoplasmic microtubule	Gene Ontology	GO:0005881	1	14	0.138385	0.453519	Gh_D09G0960.1	http://amigo.geneontology.org/cgi-bin/amigo/term_details?term=GO:0005881
purine nucleoside bisphosphate metabolic process	Gene Ontology	GO:0034032	1	14	0.138385	0.453519	Gh_D10G1833.1	http://amigo.geneontology.org/cgi-bin/amigo/term_details?term=GO:0034032
cortical microtubule	Gene Ontology	GO:0055028	1	14	0.138385	0.453519	Gh_D09G0960.1	http://amigo.geneontology.org/cgi-bin/amigo/term_details?term=GO:0055028
ribonucleoside bisphosphate metabolic process	Gene Ontology	GO:0033875	1	14	0.138385	0.453519	Gh_D10G1833.1	http://amigo.geneontology.org/cgi-bin/amigo/term_details?term=GO:0033875
monovalent inorganic cation homeostasis	Gene Ontology	GO:0055067	2	64	0.138551	0.453519	Gh_A01G0243.1|Gh_D10G1831.1	http://amigo.geneontology.org/cgi-bin/amigo/term_details?term=GO:0055067
response to endogenous stimulus	Gene Ontology	GO:0009719	20	1536	0.138875	0.45364	Gh_A01G0249.1|Gh_D08G1976.1|Gh_A10G1751.1|Gh_D08G1984.1|Gh_D09G0956.1|Gh_D11G0703.1|Gh_A10G1756.1|Gh_D09G0935.1|Gh_D08G1987.1|Gh_A10G1758.1|Gh_D10G1869.1|Gh_D10G1828.1|Gh_D02G0097.1|Gh_D09G0936.1|Gh_D11G0701.1|Gh_D08G1992.1|Gh_D11G0710.1|Gh_D02G0082.1|Gh_D08G1981.1|Gh_A01G0246.1	http://amigo.geneontology.org/cgi-bin/amigo/term_details?term=GO:0009719
response to hormone	Gene Ontology	GO:0009725	19	1452	0.14182	0.461711	Gh_D08G1976.1|Gh_A10G1751.1|Gh_A01G0249.1|Gh_D09G0956.1|Gh_D11G0703.1|Gh_A10G1756.1|Gh_D09G0935.1|Gh_D08G1987.1|Gh_A10G1758.1|Gh_D10G1869.1|Gh_D10G1828.1|Gh_D02G0097.1|Gh_D09G0936.1|Gh_D11G0701.1|Gh_D08G1992.1|Gh_D11G0710.1|Gh_D02G0082.1|Gh_D08G1981.1|Gh_A01G0246.1	http://amigo.geneontology.org/cgi-bin/amigo/term_details?term=GO:0009725
nutrient reservoir activity	Gene Ontology	GO:0045735	2	65	0.14193	0.461711	Gh_D10G1873.1|Gh_D08G2000.1	http://amigo.geneontology.org/cgi-bin/amigo/term_details?term=GO:0045735
protein modification by small protein conjugation	Gene Ontology	GO:0032446	8	513	0.146139	0.466365	Gh_D08G1984.1|Gh_D10G1821.1|Gh_D08G1991.1|Gh_D11G0671.1|Gh_A01G0235.1|Gh_D10G1888.1|Gh_D02G0082.1|Gh_D08G2004.1	http://amigo.geneontology.org/cgi-bin/amigo/term_details?term=GO:0032446
cellular response to chemical stimulus	Gene Ontology	GO:0070887	14	1020	0.146421	0.466365	Gh_A01G0246.1|Gh_A10G1751.1|Gh_D11G0703.1|Gh_D08G1991.1|Gh_A10G1756.1|Gh_A01G0253.1|Gh_D10G1869.1|Gh_D10G1828.1|Gh_D11G0701.1|Gh_D09G0932.1|Gh_D08G1992.1|Gh_D10G1840.1|Gh_D08G1981.1|Gh_D10G1831.1	http://amigo.geneontology.org/cgi-bin/amigo/term_details?term=GO:0070887
trans-Golgi network transport vesicle	Gene Ontology	GO:0030140	1	15	0.146901	0.466365	Gh_A10G1751.1	http://amigo.geneontology.org/cgi-bin/amigo/term_details?term=GO:0030140
L-phenylalanine metabolic process	Gene Ontology	GO:0006558	1	15	0.146901	0.466365	Gh_D10G1879.1	http://amigo.geneontology.org/cgi-bin/amigo/term_details?term=GO:0006558
monosaccharide biosynthetic process	Gene Ontology	GO:0046364	1	15	0.146901	0.466365	Gh_D11G0689.1	http://amigo.geneontology.org/cgi-bin/amigo/term_details?term=GO:0046364
regulation of vesicle-mediated transport	Gene Ontology	GO:0060627	1	15	0.146901	0.466365	Gh_D10G1840.1	http://amigo.geneontology.org/cgi-bin/amigo/term_details?term=GO:0060627
pollen maturation	Gene Ontology	GO:0010152	1	15	0.146901	0.466365	Gh_D11G0671.1	http://amigo.geneontology.org/cgi-bin/amigo/term_details?term=GO:0010152
SWI/SNF superfamily-type complex	Gene Ontology	GO:0070603	1	15	0.146901	0.466365	Gh_D09G0949.1	http://amigo.geneontology.org/cgi-bin/amigo/term_details?term=GO:0070603
acyl-CoA biosynthetic process	Gene Ontology	GO:0071616	1	15	0.146901	0.466365	Gh_A01G0224.1	http://amigo.geneontology.org/cgi-bin/amigo/term_details?term=GO:0071616
mitotic recombination	Gene Ontology	GO:0006312	1	15	0.146901	0.466365	Gh_A01G0250.1	http://amigo.geneontology.org/cgi-bin/amigo/term_details?term=GO:0006312
maturation of SSU-rRNA from tricistronic rRNA transcript (SSU-rRNA, 5.8S rRNA, LSU-rRNA)	Gene Ontology	GO:0000462	1	15	0.146901	0.466365	Gh_D11G0681.1	http://amigo.geneontology.org/cgi-bin/amigo/term_details?term=GO:0000462
thioester biosynthetic process	Gene Ontology	GO:0035384	1	15	0.146901	0.466365	Gh_A01G0224.1	http://amigo.geneontology.org/cgi-bin/amigo/term_details?term=GO:0035384
intracellular non-membrane-bounded organelle	Gene Ontology	GO:0043232	17	1284	0.14763	0.466807	Gh_D10G1838.1|Gh_D11G0681.1|Gh_D09G0960.1|Gh_D08G1979.1|Gh_D02G0084.1|Gh_D11G0689.1|Gh_D09G0949.1|Gh_D09G0935.1|Gh_A10G1758.1|Gh_A10G1752.1|Gh_D09G0939.1|Gh_D08G1982.1|Gh_D11G0690.1|Gh_D10G2045.1|Gh_D09G0936.1|Gh_D02G0097.1|Gh_D02G0061.1	http://amigo.geneontology.org/cgi-bin/amigo/term_details?term=GO:0043232
non-membrane-bounded organelle	Gene Ontology	GO:0043228	17	1284	0.14763	0.466807	Gh_D10G1838.1|Gh_D11G0681.1|Gh_D09G0960.1|Gh_D08G1979.1|Gh_D02G0084.1|Gh_D11G0689.1|Gh_D09G0949.1|Gh_D09G0935.1|Gh_A10G1758.1|Gh_A10G1752.1|Gh_D09G0939.1|Gh_D08G1982.1|Gh_D11G0690.1|Gh_D10G2045.1|Gh_D09G0936.1|Gh_D02G0097.1|Gh_D02G0061.1	http://amigo.geneontology.org/cgi-bin/amigo/term_details?term=GO:0043228
DNA-dependent ATPase activity	Gene Ontology	GO:0008094	2	68	0.15217	0.478651	Gh_A01G0250.1|Gh_D09G0949.1	http://amigo.geneontology.org/cgi-bin/amigo/term_details?term=GO:0008094
cellular component disassembly	Gene Ontology	GO:0022411	2	68	0.15217	0.478651	Gh_D02G0085.1|Gh_D11G0695.1	http://amigo.geneontology.org/cgi-bin/amigo/term_details?term=GO:0022411
Golgi apparatus	Gene Ontology	GO:0005794	14	1029	0.153399	0.478651	Gh_A01G0240.1|Gh_D08G1996.1|Gh_A10G1751.1|Gh_D09G0948.1|Gh_D08G1977.1|Gh_D10G1881.1|Gh_D10G1880.1|Gh_D11G0674.1|Gh_D02G0071.1|Gh_D10G1890.1|Gh_D09G0945.1|Gh_D10G1845.1|Gh_A01G0243.1|Gh_D10G1882.1	http://amigo.geneontology.org/cgi-bin/amigo/term_details?term=GO:0005794
guanosine-containing compound metabolic process	Gene Ontology	GO:1901068	1	16	0.155333	0.478651	Gh_D10G1833.1	http://amigo.geneontology.org/cgi-bin/amigo/term_details?term=GO:1901068
formation of anatomical boundary	Gene Ontology	GO:0048859	1	16	0.155333	0.478651	Gh_D11G0704.1	http://amigo.geneontology.org/cgi-bin/amigo/term_details?term=GO:0048859
mitochondrial mRNA modification	Gene Ontology	GO:0080156	1	16	0.155333	0.478651	Gh_D09G0932.1	http://amigo.geneontology.org/cgi-bin/amigo/term_details?term=GO:0080156
biological adhesion	Gene Ontology	GO:0022610	1	16	0.155333	0.478651	Gh_A10G1754.1	http://amigo.geneontology.org/cgi-bin/amigo/term_details?term=GO:0022610
formation of organ boundary	Gene Ontology	GO:0010160	1	16	0.155333	0.478651	Gh_D11G0704.1	http://amigo.geneontology.org/cgi-bin/amigo/term_details?term=GO:0010160
spindle organization	Gene Ontology	GO:0007051	1	16	0.155333	0.478651	Gh_D11G0690.1	http://amigo.geneontology.org/cgi-bin/amigo/term_details?term=GO:0007051
potassium ion antiporter activity	Gene Ontology	GO:0022821	1	16	0.155333	0.478651	Gh_A01G0243.1	http://amigo.geneontology.org/cgi-bin/amigo/term_details?term=GO:0022821
cyclase activity	Gene Ontology	GO:0009975	1	16	0.155333	0.478651	Gh_D09G0946.1	http://amigo.geneontology.org/cgi-bin/amigo/term_details?term=GO:0009975
cell adhesion	Gene Ontology	GO:0007155	1	16	0.155333	0.478651	Gh_A10G1754.1	http://amigo.geneontology.org/cgi-bin/amigo/term_details?term=GO:0007155
cellular lipid catabolic process	Gene Ontology	GO:0044242	2	69	0.155615	0.478651	Gh_A01G0237.1|Gh_A01G0227.1	http://amigo.geneontology.org/cgi-bin/amigo/term_details?term=GO:0044242
exonuclease activity	Gene Ontology	GO:0004527	2	69	0.155615	0.478651	Gh_D09G0953.1|Gh_D08G1988.1	http://amigo.geneontology.org/cgi-bin/amigo/term_details?term=GO:0004527
gametophyte development	Gene Ontology	GO:0048229	6	362	0.158519	0.4819	Gh_D09G0931.1|Gh_D10G1829.1|Gh_D11G0671.1|Gh_D09G0963.1|Gh_D11G0690.1|Gh_D10G1845.1	http://amigo.geneontology.org/cgi-bin/amigo/term_details?term=GO:0048229
lipid binding	Gene Ontology	GO:0008289	5	284	0.159078	0.4819	Gh_D10G1894.1|Gh_D08G2001.1|Gh_D08G1976.1|Gh_D08G2006.1|Gh_D08G1981.1	http://amigo.geneontology.org/cgi-bin/amigo/term_details?term=GO:0008289
transition metal ion transport	Gene Ontology	GO:0000041	2	71	0.162549	0.4819	Gh_A10G1773.1|Gh_D10G2047.1	http://amigo.geneontology.org/cgi-bin/amigo/term_details?term=GO:0000041
glutamine family amino acid metabolic process	Gene Ontology	GO:0009064	2	71	0.162549	0.4819	Gh_D11G0714.1|Gh_D09G0938.1	http://amigo.geneontology.org/cgi-bin/amigo/term_details?term=GO:0009064
organic substance biosynthetic process	Gene Ontology	GO:1901576	53	4648	0.163003	0.4819	Gh_D02G0076.1|Gh_D10G1838.1|Gh_D08G1976.1|Gh_D11G0714.1|Gh_D08G1998.1|Gh_D10G1869.1|Gh_D09G0938.1|Gh_A10G1758.1|Gh_D11G0694.1|Gh_D09G0953.1|Gh_D02G0082.1|Gh_A01G0224.1|Gh_D09G0950.1|Gh_D10G2048.1|Gh_D09G0943.1|Gh_D10G1881.1|Gh_D11G0689.1|Gh_D10G1880.1|Gh_D10G1882.1|Gh_A10G1767.1|Gh_D10G2045.1|Gh_D09G0956.1|Gh_A10G1772.1|Gh_D08G1981.1|Gh_D10G2046.1|Gh_D09G0949.1|Gh_D10G2034.1|Gh_D10G1877.1|Gh_D02G…	http://amigo.geneontology.org/cgi-bin/amigo/term_details?term=GO:1901576
regulation of flavonoid biosynthetic process	Gene Ontology	GO:0009962	1	17	0.163681	0.4819	Gh_D08G1998.1	http://amigo.geneontology.org/cgi-bin/amigo/term_details?term=GO:0009962
positive regulation of actin filament polymerization	Gene Ontology	GO:0030838	1	17	0.163681	0.4819	Gh_D02G0085.1	http://amigo.geneontology.org/cgi-bin/amigo/term_details?term=GO:0030838
defense response to insect	Gene Ontology	GO:0002213	1	17	0.163681	0.4819	Gh_D09G0953.1	http://amigo.geneontology.org/cgi-bin/amigo/term_details?term=GO:0002213
epithelial cell differentiation	Gene Ontology	GO:0030855	1	17	0.163681	0.4819	Gh_D09G0960.1	http://amigo.geneontology.org/cgi-bin/amigo/term_details?term=GO:0030855
actin nucleation	Gene Ontology	GO:0045010	1	17	0.163681	0.4819	Gh_D02G0085.1	http://amigo.geneontology.org/cgi-bin/amigo/term_details?term=GO:0045010
nuclear-transcribed mRNA catabolic process, deadenylation-dependent decay	Gene Ontology	GO:0000288	1	17	0.163681	0.4819	Gh_D09G0953.1	http://amigo.geneontology.org/cgi-bin/amigo/term_details?term=GO:0000288
ribosomal small subunit assembly	Gene Ontology	GO:0000028	1	17	0.163681	0.4819	Gh_A10G1758.1	http://amigo.geneontology.org/cgi-bin/amigo/term_details?term=GO:0000028
epidermal cell differentiation	Gene Ontology	GO:0009913	1	17	0.163681	0.4819	Gh_D09G0960.1	http://amigo.geneontology.org/cgi-bin/amigo/term_details?term=GO:0009913
epidermis development	Gene Ontology	GO:0008544	1	17	0.163681	0.4819	Gh_D09G0960.1	http://amigo.geneontology.org/cgi-bin/amigo/term_details?term=GO:0008544
poly(A)-specific ribonuclease activity	Gene Ontology	GO:0004535	1	17	0.163681	0.4819	Gh_D09G0953.1	http://amigo.geneontology.org/cgi-bin/amigo/term_details?term=GO:0004535
valine metabolic process	Gene Ontology	GO:0006573	1	17	0.163681	0.4819	Gh_D02G0076.1	http://amigo.geneontology.org/cgi-bin/amigo/term_details?term=GO:0006573
cortical microtubule cytoskeleton	Gene Ontology	GO:0030981	1	17	0.163681	0.4819	Gh_D09G0960.1	http://amigo.geneontology.org/cgi-bin/amigo/term_details?term=GO:0030981
ER to Golgi transport vesicle membrane	Gene Ontology	GO:0012507	1	17	0.163681	0.4819	Gh_D10G1836.1	http://amigo.geneontology.org/cgi-bin/amigo/term_details?term=GO:0012507
regulation of protein complex disassembly	Gene Ontology	GO:0043244	1	17	0.163681	0.4819	Gh_D02G0085.1	http://amigo.geneontology.org/cgi-bin/amigo/term_details?term=GO:0043244
transferase activity, transferring acyl groups, acyl groups converted into alkyl on transfer	Gene Ontology	GO:0046912	1	17	0.163681	0.4819	Gh_A01G0224.1	http://amigo.geneontology.org/cgi-bin/amigo/term_details?term=GO:0046912
catalytic step 2 spliceosome	Gene Ontology	GO:0071013	1	17	0.163681	0.4819	Gh_D08G1997.1	http://amigo.geneontology.org/cgi-bin/amigo/term_details?term=GO:0071013
positive regulation of biological process	Gene Ontology	GO:0048518	9	613	0.164706	0.483253	Gh_D08G1976.1|Gh_D02G0085.1|Gh_D10G1881.1|Gh_D11G0703.1|Gh_D10G1880.1|Gh_D09G0950.1|Gh_D09G0956.1|Gh_D10G1882.1|Gh_D08G1981.1	http://amigo.geneontology.org/cgi-bin/amigo/term_details?term=GO:0048518
oxoacid metabolic process	Gene Ontology	GO:0043436	13	956	0.164905	0.483253	Gh_D02G0076.1|Gh_D10G1879.1|Gh_D08G1972.1|Gh_D02G0081.1|Gh_D02G0079.1|Gh_D11G0689.1|Gh_A01G0227.1|Gh_D02G0080.1|Gh_A10G1767.1|Gh_D10G2041.1|Gh_D09G0938.1|Gh_D08G2001.1|Gh_D11G0714.1	http://amigo.geneontology.org/cgi-bin/amigo/term_details?term=GO:0043436
cytoplasmic vesicle membrane	Gene Ontology	GO:0030659	2	72	0.166036	0.483253	Gh_D08G1977.1|Gh_D10G1836.1	http://amigo.geneontology.org/cgi-bin/amigo/term_details?term=GO:0030659
transcription regulatory region sequence-specific DNA binding	Gene Ontology	GO:0000976	2	72	0.166036	0.483253	Gh_D08G1998.1|Gh_D02G0078.1	http://amigo.geneontology.org/cgi-bin/amigo/term_details?term=GO:0000976
trichome differentiation	Gene Ontology	GO:0010026	2	72	0.166036	0.483253	Gh_D08G1998.1|Gh_D09G0956.1	http://amigo.geneontology.org/cgi-bin/amigo/term_details?term=GO:0010026
biosynthetic process	Gene Ontology	GO:0009058	56	4942	0.166135	0.483253	Gh_D02G0076.1|Gh_D10G1838.1|Gh_D08G1976.1|Gh_D11G0714.1|Gh_D08G1998.1|Gh_D02G0069.1|Gh_D09G0938.1|Gh_A10G1758.1|Gh_D11G0694.1|Gh_D09G0953.1|Gh_D02G0082.1|Gh_A01G0224.1|Gh_D09G0950.1|Gh_D10G2048.1|Gh_D09G0943.1|Gh_D10G1881.1|Gh_D11G0689.1|Gh_D02G0063.1|Gh_D10G1880.1|Gh_D10G1882.1|Gh_A10G1767.1|Gh_D10G2041.1|Gh_D10G2045.1|Gh_D02G0080.1|Gh_D09G0956.1|Gh_A10G1772.1|Gh_D08G1981.1|Gh_D10G2046.1|Gh_D09G…	http://amigo.geneontology.org/cgi-bin/amigo/term_details?term=GO:0009058
identical protein binding	Gene Ontology	GO:0042802	4	212	0.166281	0.483253	Gh_D10G1845.1|Gh_D02G0069.1|Gh_D10G1830.1|Gh_A01G0241.1	http://amigo.geneontology.org/cgi-bin/amigo/term_details?term=GO:0042802
organic acid metabolic process	Gene Ontology	GO:0006082	14	1046	0.167056	0.484617	Gh_D02G0076.1|Gh_A01G0237.1|Gh_D10G1879.1|Gh_D08G1972.1|Gh_D02G0081.1|Gh_D02G0079.1|Gh_D11G0689.1|Gh_D09G0938.1|Gh_D02G0080.1|Gh_A10G1767.1|Gh_D10G2041.1|Gh_A01G0227.1|Gh_D08G2001.1|Gh_D11G0714.1	http://amigo.geneontology.org/cgi-bin/amigo/term_details?term=GO:0006082
anion transport	Gene Ontology	GO:0006820	4	213	0.168186	0.485093	Gh_D10G1832.1|Gh_A10G1755.1|Gh_D10G1831.1|Gh_D11G0686.1	http://amigo.geneontology.org/cgi-bin/amigo/term_details?term=GO:0006820
glucosyltransferase activity	Gene Ontology	GO:0046527	3	140	0.16846	0.485093	Gh_D02G0081.1|Gh_D02G0079.1|Gh_D02G0080.1	http://amigo.geneontology.org/cgi-bin/amigo/term_details?term=GO:0046527
vesicle membrane	Gene Ontology	GO:0012506	2	73	0.169537	0.485093	Gh_D08G1977.1|Gh_D10G1836.1	http://amigo.geneontology.org/cgi-bin/amigo/term_details?term=GO:0012506
metal ion binding	Gene Ontology	GO:0046872	39	3341	0.170636	0.485093	Gh_D09G0961.1|Gh_D11G0693.1|Gh_D10G1873.1|Gh_A01G0229.1|Gh_D02G0063.1|Gh_D02G0082.1|Gh_D09G0953.1|Gh_D10G1882.1|Gh_D10G1877.1|Gh_A01G0224.1|Gh_D10G1836.1|Gh_D10G1881.1|Gh_D08G1984.1|Gh_D11G0689.1|Gh_A10G1770.1|Gh_D10G1880.1|Gh_A10G1767.1|Gh_D10G2050.1|Gh_D02G0075.1|Gh_D10G2047.1|Gh_D02G0078.1|Gh_D11G0677.1|Gh_D08G1972.1|Gh_A10G1756.1|Gh_D10G2042.1|Gh_D10G1894.1|Gh_A01G0237.1|Gh_A10G1773.1|Gh_D10G…	http://amigo.geneontology.org/cgi-bin/amigo/term_details?term=GO:0046872
cytoskeleton organization	Gene Ontology	GO:0007010	3	141	0.170876	0.485093	Gh_D02G0085.1|Gh_D09G0960.1|Gh_D11G0690.1	http://amigo.geneontology.org/cgi-bin/amigo/term_details?term=GO:0007010
respiratory chain complex III	Gene Ontology	GO:0045275	1	18	0.171948	0.485093	Gh_D11G0677.1	http://amigo.geneontology.org/cgi-bin/amigo/term_details?term=GO:0045275
cortical microtubule organization	Gene Ontology	GO:0043622	1	18	0.171948	0.485093	Gh_D09G0960.1	http://amigo.geneontology.org/cgi-bin/amigo/term_details?term=GO:0043622
U2-type spliceosomal complex	Gene Ontology	GO:0005684	1	18	0.171948	0.485093	Gh_D08G1997.1	http://amigo.geneontology.org/cgi-bin/amigo/term_details?term=GO:0005684
positive regulation of protein polymerization	Gene Ontology	GO:0032273	1	18	0.171948	0.485093	Gh_D02G0085.1	http://amigo.geneontology.org/cgi-bin/amigo/term_details?term=GO:0032273
regulation of gibberellic acid mediated signaling pathway	Gene Ontology	GO:0009937	1	18	0.171948	0.485093	Gh_D08G1981.1	http://amigo.geneontology.org/cgi-bin/amigo/term_details?term=GO:0009937
rRNA-containing ribonucleoprotein complex export from nucleus	Gene Ontology	GO:0071428	1	18	0.171948	0.485093	Gh_D02G0061.1	http://amigo.geneontology.org/cgi-bin/amigo/term_details?term=GO:0071428
mitochondrial respiratory chain complex III	Gene Ontology	GO:0005750	1	18	0.171948	0.485093	Gh_D11G0677.1	http://amigo.geneontology.org/cgi-bin/amigo/term_details?term=GO:0005750
histone acetyltransferase complex	Gene Ontology	GO:0000123	1	18	0.171948	0.485093	Gh_D09G0949.1	http://amigo.geneontology.org/cgi-bin/amigo/term_details?term=GO:0000123
photosystem II assembly	Gene Ontology	GO:0010207	1	18	0.171948	0.485093	Gh_A01G0249.1	http://amigo.geneontology.org/cgi-bin/amigo/term_details?term=GO:0010207
cation binding	Gene Ontology	GO:0043169	39	3346	0.173025	0.485093	Gh_D09G0961.1|Gh_D11G0693.1|Gh_D10G1873.1|Gh_A01G0229.1|Gh_D02G0063.1|Gh_D02G0082.1|Gh_D09G0953.1|Gh_D10G1882.1|Gh_D10G1877.1|Gh_A01G0224.1|Gh_D10G1836.1|Gh_D10G1881.1|Gh_D08G1984.1|Gh_D11G0689.1|Gh_A10G1770.1|Gh_D10G1880.1|Gh_A10G1767.1|Gh_D10G2050.1|Gh_D02G0075.1|Gh_D10G2047.1|Gh_D02G0078.1|Gh_D11G0677.1|Gh_D08G1972.1|Gh_A10G1756.1|Gh_D10G2042.1|Gh_D10G1894.1|Gh_A01G0237.1|Gh_A10G1773.1|Gh_D10G…	http://amigo.geneontology.org/cgi-bin/amigo/term_details?term=GO:0043169
protein ubiquitination involved in ubiquitin-dependent protein catabolic process	Gene Ontology	GO:0042787	2	74	0.17305	0.485093	Gh_D10G1821.1|Gh_D10G1888.1	http://amigo.geneontology.org/cgi-bin/amigo/term_details?term=GO:0042787
amino acid transmembrane transporter activity	Gene Ontology	GO:0015171	2	74	0.17305	0.485093	Gh_D10G2040.1|Gh_A10G1766.1	http://amigo.geneontology.org/cgi-bin/amigo/term_details?term=GO:0015171
organelle fusion	Gene Ontology	GO:0048284	2	74	0.17305	0.485093	Gh_A10G1751.1|Gh_D09G0945.1	http://amigo.geneontology.org/cgi-bin/amigo/term_details?term=GO:0048284
cellular macromolecule localization	Gene Ontology	GO:0070727	6	373	0.174042	0.487008	Gh_D10G1836.1|Gh_A10G1751.1|Gh_D08G1977.1|Gh_D02G0071.1|Gh_D02G0088.1|Gh_D11G0695.1	http://amigo.geneontology.org/cgi-bin/amigo/term_details?term=GO:0070727
aging	Gene Ontology	GO:0007568	3	143	0.175737	0.490019	Gh_A10G1773.1|Gh_D10G2047.1|Gh_D10G1844.1	http://amigo.geneontology.org/cgi-bin/amigo/term_details?term=GO:0007568
response to nutrient levels	Gene Ontology	GO:0031667	3	143	0.175737	0.490019	Gh_D02G0069.1|Gh_D10G1833.1|Gh_D10G1831.1	http://amigo.geneontology.org/cgi-bin/amigo/term_details?term=GO:0031667
RNA binding	Gene Ontology	GO:0003723	12	883	0.17748	0.4907	Gh_D02G0084.1|Gh_D11G0681.1|Gh_D09G0953.1|Gh_D11G0706.1|Gh_D09G0931.1|Gh_D02G0097.1|Gh_D10G1829.1|Gh_D08G1982.1|Gh_A10G1758.1|Gh_A10G1768.1|Gh_D08G1997.1|Gh_A01G0238.1	http://amigo.geneontology.org/cgi-bin/amigo/term_details?term=GO:0003723
cytoplasmic, membrane-bounded vesicle	Gene Ontology	GO:0016023	3	144	0.178183	0.4907	Gh_D08G1977.1|Gh_D10G1836.1|Gh_A10G1751.1	http://amigo.geneontology.org/cgi-bin/amigo/term_details?term=GO:0016023
cellular response to organic substance	Gene Ontology	GO:0071310	12	884	0.17841	0.4907	Gh_A10G1751.1|Gh_D11G0703.1|Gh_A10G1756.1|Gh_A01G0253.1|Gh_D10G1869.1|Gh_D10G1828.1|Gh_D11G0701.1|Gh_D09G0932.1|Gh_D08G1992.1|Gh_D10G1840.1|Gh_D08G1981.1|Gh_A01G0246.1	http://amigo.geneontology.org/cgi-bin/amigo/term_details?term=GO:0071310
virion	Gene Ontology	GO:0019012	1	19	0.180133	0.4907	Gh_D08G1997.1	http://amigo.geneontology.org/cgi-bin/amigo/term_details?term=GO:0019012
proton-transporting two-sector ATPase complex, catalytic domain	Gene Ontology	GO:0033178	1	19	0.180133	0.4907	Gh_D11G0674.1	http://amigo.geneontology.org/cgi-bin/amigo/term_details?term=GO:0033178
polyamine metabolic process	Gene Ontology	GO:0006595	1	19	0.180133	0.4907	Gh_D09G0938.1	http://amigo.geneontology.org/cgi-bin/amigo/term_details?term=GO:0006595
monocarboxylic acid transport	Gene Ontology	GO:0015718	1	19	0.180133	0.4907	Gh_D11G0686.1	http://amigo.geneontology.org/cgi-bin/amigo/term_details?term=GO:0015718
viral capsid	Gene Ontology	GO:0019028	1	19	0.180133	0.4907	Gh_D08G1997.1	http://amigo.geneontology.org/cgi-bin/amigo/term_details?term=GO:0019028
cortical cytoskeleton	Gene Ontology	GO:0030863	1	19	0.180133	0.4907	Gh_D09G0960.1	http://amigo.geneontology.org/cgi-bin/amigo/term_details?term=GO:0030863
positive regulation of cytoskeleton organization	Gene Ontology	GO:0051495	1	19	0.180133	0.4907	Gh_D02G0085.1	http://amigo.geneontology.org/cgi-bin/amigo/term_details?term=GO:0051495
embryonic meristem initiation	Gene Ontology	GO:0090421	1	19	0.180133	0.4907	Gh_D08G1976.1	http://amigo.geneontology.org/cgi-bin/amigo/term_details?term=GO:0090421
virion part	Gene Ontology	GO:0044423	1	19	0.180133	0.4907	Gh_D08G1997.1	http://amigo.geneontology.org/cgi-bin/amigo/term_details?term=GO:0044423
viral nucleocapsid	Gene Ontology	GO:0019013	1	19	0.180133	0.4907	Gh_D08G1997.1	http://amigo.geneontology.org/cgi-bin/amigo/term_details?term=GO:0019013
membrane organization	Gene Ontology	GO:0061024	3	145	0.180637	0.4907	Gh_A10G1751.1|Gh_D09G0945.1|Gh_D11G0695.1	http://amigo.geneontology.org/cgi-bin/amigo/term_details?term=GO:0061024
response to reactive oxygen species	Gene Ontology	GO:0000302	3	145	0.180637	0.4907	Gh_A10G1773.1|Gh_D10G2047.1|Gh_D02G0082.1	http://amigo.geneontology.org/cgi-bin/amigo/term_details?term=GO:0000302
copper ion binding	Gene Ontology	GO:0005507	4	220	0.181734	0.492832	Gh_A10G1773.1|Gh_D09G0939.1|Gh_D11G0689.1|Gh_D10G2047.1	http://amigo.geneontology.org/cgi-bin/amigo/term_details?term=GO:0005507
ion transmembrane transporter activity	Gene Ontology	GO:0015075	8	545	0.183071	0.493539	Gh_A10G1755.1|Gh_D11G0677.1|Gh_D10G1832.1|Gh_D11G0674.1|Gh_A01G0240.1|Gh_D02G0087.1|Gh_A01G0243.1|Gh_D10G1831.1	http://amigo.geneontology.org/cgi-bin/amigo/term_details?term=GO:0015075
small molecule catabolic process	Gene Ontology	GO:0044282	3	146	0.183101	0.493539	Gh_A01G0237.1|Gh_D10G1879.1|Gh_A01G0227.1	http://amigo.geneontology.org/cgi-bin/amigo/term_details?term=GO:0044282
protein complex subunit organization	Gene Ontology	GO:0071822	5	299	0.183459	0.493539	Gh_D02G0085.1|Gh_D11G0678.1|Gh_A01G0228.1|Gh_A01G0249.1|Gh_D11G0695.1	http://amigo.geneontology.org/cgi-bin/amigo/term_details?term=GO:0071822
single-organism metabolic process	Gene Ontology	GO:0044710	42	3652	0.184086	0.493539	Gh_D10G1884.1|Gh_D08G1998.1|Gh_A01G0227.1|Gh_D10G2034.1|Gh_D09G0938.1|Gh_D11G0703.1|Gh_D02G0080.1|Gh_D10G1882.1|Gh_A01G0224.1|Gh_D08G1994.1|Gh_D10G1881.1|Gh_D11G0689.1|Gh_D02G0063.1|Gh_D10G1880.1|Gh_A10G1767.1|Gh_D02G0062.1|Gh_D02G0075.1|Gh_D11G0714.1|Gh_D08G1981.1|Gh_D02G0076.1|Gh_D10G1879.1|Gh_D11G0677.1|Gh_D08G1972.1|Gh_D02G0079.1|Gh_D10G2037.1|Gh_A01G0237.1|Gh_D11G0674.1|Gh_D10G1872.1|Gh_D10G…	http://amigo.geneontology.org/cgi-bin/amigo/term_details?term=GO:0044710
defense response to bacterium	Gene Ontology	GO:0042742	5	300	0.185132	0.493539	Gh_D10G1884.1|Gh_D09G0953.1|Gh_D11G0703.1|Gh_D11G0689.1|Gh_A01G0253.1	http://amigo.geneontology.org/cgi-bin/amigo/term_details?term=GO:0042742
cellular response to organic cyclic compound	Gene Ontology	GO:0071407	3	147	0.185574	0.493539	Gh_D10G1840.1|Gh_D10G1828.1|Gh_A01G0253.1	http://amigo.geneontology.org/cgi-bin/amigo/term_details?term=GO:0071407
cytoplasmic vesicle part	Gene Ontology	GO:0044433	2	78	0.187216	0.493539	Gh_D08G1977.1|Gh_D10G1836.1	http://amigo.geneontology.org/cgi-bin/amigo/term_details?term=GO:0044433
transition metal ion homeostasis	Gene Ontology	GO:0055076	2	78	0.187216	0.493539	Gh_A10G1773.1|Gh_D10G2047.1	http://amigo.geneontology.org/cgi-bin/amigo/term_details?term=GO:0055076
nuclear lumen	Gene Ontology	GO:0031981	10	720	0.187983	0.493539	Gh_D09G0949.1|Gh_D02G0084.1|Gh_D11G0681.1|Gh_D08G1979.1|Gh_D09G0931.1|Gh_D11G0689.1|Gh_D02G0097.1|Gh_D08G1982.1|Gh_A10G1752.1|Gh_D09G0939.1	http://amigo.geneontology.org/cgi-bin/amigo/term_details?term=GO:0031981
reactive oxygen species metabolic process	Gene Ontology	GO:0072593	3	148	0.188055	0.493539	Gh_D10G1881.1|Gh_D10G1882.1|Gh_D10G1880.1	http://amigo.geneontology.org/cgi-bin/amigo/term_details?term=GO:0072593
defense response, incompatible interaction	Gene Ontology	GO:0009814	3	148	0.188055	0.493539	Gh_D09G0949.1|Gh_D11G0703.1|Gh_A01G0253.1	http://amigo.geneontology.org/cgi-bin/amigo/term_details?term=GO:0009814
organ formation	Gene Ontology	GO:0048645	1	20	0.188238	0.493539	Gh_D11G0704.1	http://amigo.geneontology.org/cgi-bin/amigo/term_details?term=GO:0048645
cytochrome complex	Gene Ontology	GO:0070069	1	20	0.188238	0.493539	Gh_D11G0677.1	http://amigo.geneontology.org/cgi-bin/amigo/term_details?term=GO:0070069
monocarboxylic acid binding	Gene Ontology	GO:0033293	1	20	0.188238	0.493539	Gh_D08G2001.1	http://amigo.geneontology.org/cgi-bin/amigo/term_details?term=GO:0033293
ER to Golgi transport vesicle	Gene Ontology	GO:0030134	1	20	0.188238	0.493539	Gh_D10G1836.1	http://amigo.geneontology.org/cgi-bin/amigo/term_details?term=GO:0030134
small-subunit processome	Gene Ontology	GO:0032040	1	20	0.188238	0.493539	Gh_D11G0681.1	http://amigo.geneontology.org/cgi-bin/amigo/term_details?term=GO:0032040
response to desiccation	Gene Ontology	GO:0009269	1	20	0.188238	0.493539	Gh_D10G1825.1	http://amigo.geneontology.org/cgi-bin/amigo/term_details?term=GO:0009269
epithelium development	Gene Ontology	GO:0060429	1	20	0.188238	0.493539	Gh_D09G0960.1	http://amigo.geneontology.org/cgi-bin/amigo/term_details?term=GO:0060429
proton-transporting V-type ATPase complex	Gene Ontology	GO:0033176	1	20	0.188238	0.493539	Gh_D11G0674.1	http://amigo.geneontology.org/cgi-bin/amigo/term_details?term=GO:0033176
nitrogen compound metabolic process	Gene Ontology	GO:0006807	54	4806	0.18909	0.494951	Gh_D02G0076.1|Gh_D10G1838.1|Gh_D08G2003.1|Gh_D11G0714.1|Gh_D02G0084.1|Gh_D08G1998.1|Gh_A01G0250.1|Gh_D10G2034.1|Gh_D10G1869.1|Gh_A10G1763.1|Gh_A10G1758.1|Gh_D08G1976.1|Gh_D11G0694.1|Gh_D08G1997.1|Gh_D02G0082.1|Gh_D10G1877.1|Gh_D09G0953.1|Gh_D09G0950.1|Gh_D10G2048.1|Gh_D09G0943.1|Gh_D02G0081.1|Gh_D11G0689.1|Gh_A10G1752.1|Gh_D02G0080.1|Gh_D08G1982.1|Gh_D10G2045.1|Gh_D09G0956.1|Gh_A10G1772.1|Gh_D10G…	http://amigo.geneontology.org/cgi-bin/amigo/term_details?term=GO:0006807
membrane-bounded vesicle	Gene Ontology	GO:0031988	3	149	0.190546	0.496914	Gh_D08G1977.1|Gh_D10G1836.1|Gh_A10G1751.1	http://amigo.geneontology.org/cgi-bin/amigo/term_details?term=GO:0031988
monosaccharide metabolic process	Gene Ontology	GO:0005996	2	79	0.190782	0.496914	Gh_A01G0229.1|Gh_D11G0689.1	http://amigo.geneontology.org/cgi-bin/amigo/term_details?term=GO:0005996
inorganic anion transmembrane transporter activity	Gene Ontology	GO:0015103	2	79	0.190782	0.496914	Gh_D10G1832.1|Gh_D10G1831.1	http://amigo.geneontology.org/cgi-bin/amigo/term_details?term=GO:0015103
mitochondrial transport	Gene Ontology	GO:0006839	2	80	0.194358	0.501278	Gh_A10G1755.1|Gh_D11G0686.1	http://amigo.geneontology.org/cgi-bin/amigo/term_details?term=GO:0006839
organ morphogenesis	Gene Ontology	GO:0009887	3	151	0.195551	0.501278	Gh_D11G0704.1|Gh_D08G1981.1|Gh_D02G0097.1	http://amigo.geneontology.org/cgi-bin/amigo/term_details?term=GO:0009887
cytoplasmic vesicle	Gene Ontology	GO:0031410	3	151	0.195551	0.501278	Gh_D08G1977.1|Gh_D10G1836.1|Gh_A10G1751.1	http://amigo.geneontology.org/cgi-bin/amigo/term_details?term=GO:0031410
arginine metabolic process	Gene Ontology	GO:0006525	1	21	0.196263	0.501278	Gh_D09G0938.1	http://amigo.geneontology.org/cgi-bin/amigo/term_details?term=GO:0006525
acetyl-CoA metabolic process	Gene Ontology	GO:0006084	1	21	0.196263	0.501278	Gh_A01G0224.1	http://amigo.geneontology.org/cgi-bin/amigo/term_details?term=GO:0006084
actin filament binding	Gene Ontology	GO:0051015	1	21	0.196263	0.501278	Gh_D02G0085.1	http://amigo.geneontology.org/cgi-bin/amigo/term_details?term=GO:0051015
MAPK cascade	Gene Ontology	GO:0000165	1	21	0.196263	0.501278	Gh_D11G0703.1	http://amigo.geneontology.org/cgi-bin/amigo/term_details?term=GO:0000165
photosystem II oxygen evolving complex	Gene Ontology	GO:0009654	1	21	0.196263	0.501278	Gh_A01G0249.1	http://amigo.geneontology.org/cgi-bin/amigo/term_details?term=GO:0009654
mitochondrial RNA modification	Gene Ontology	GO:1900864	1	21	0.196263	0.501278	Gh_D09G0932.1	http://amigo.geneontology.org/cgi-bin/amigo/term_details?term=GO:1900864
actin filament depolymerization	Gene Ontology	GO:0030042	1	21	0.196263	0.501278	Gh_D02G0085.1	http://amigo.geneontology.org/cgi-bin/amigo/term_details?term=GO:0030042
clathrin coat	Gene Ontology	GO:0030118	1	21	0.196263	0.501278	Gh_D08G1977.1	http://amigo.geneontology.org/cgi-bin/amigo/term_details?term=GO:0030118
regulation of innate immune response	Gene Ontology	GO:0045088	2	81	0.197942	0.503443	Gh_D09G0949.1|Gh_D11G0703.1	http://amigo.geneontology.org/cgi-bin/amigo/term_details?term=GO:0045088
regulation of transport	Gene Ontology	GO:0051049	2	81	0.197942	0.503443	Gh_D02G0083.1|Gh_D10G1840.1	http://amigo.geneontology.org/cgi-bin/amigo/term_details?term=GO:0051049
intracellular vesicle	Gene Ontology	GO:0097708	3	152	0.198066	0.503443	Gh_D08G1977.1|Gh_D10G1836.1|Gh_A10G1751.1	http://amigo.geneontology.org/cgi-bin/amigo/term_details?term=GO:0097708
organonitrogen compound biosynthetic process	Gene Ontology	GO:1901566	15	1172	0.198384	0.503443	Gh_D02G0076.1|Gh_A10G1755.1|Gh_D10G1838.1|Gh_D10G2034.1|Gh_D10G1872.1|Gh_D11G0714.1|Gh_D10G2037.1|Gh_A10G1763.1|Gh_D09G0935.1|Gh_A10G1758.1|Gh_D09G0938.1|Gh_D10G2045.1|Gh_D09G0936.1|Gh_D02G0097.1|Gh_D02G0061.1	http://amigo.geneontology.org/cgi-bin/amigo/term_details?term=GO:1901566
cell communication	Gene Ontology	GO:0007154	22	1811	0.200214	0.506834	Gh_A10G1751.1|Gh_D02G0069.1|Gh_D09G0933.1|Gh_A01G0250.1|Gh_D02G0077.1|Gh_A10G1756.1|Gh_A01G0253.1|Gh_D10G1874.1|Gh_D08G1992.1|Gh_D08G1981.1|Gh_D10G1831.1|Gh_D11G0703.1|Gh_A01G0246.1|Gh_D10G1893.1|Gh_D08G1983.1|Gh_D09G0932.1|Gh_D11G0701.1|Gh_D10G1840.1|Gh_D02G0060.1|Gh_D08G1991.1|Gh_D02G0070.1|Gh_D10G1869.1	http://amigo.geneontology.org/cgi-bin/amigo/term_details?term=GO:0007154
cellular catabolic process	Gene Ontology	GO:0044248	12	907	0.200436	0.506834	Gh_A01G0237.1|Gh_D10G1884.1|Gh_D08G1984.1|Gh_D10G1821.1|Gh_D10G1881.1|Gh_D10G1879.1|Gh_A01G0227.1|Gh_D10G1880.1|Gh_A10G1753.1|Gh_D09G0953.1|Gh_D10G1882.1|Gh_D10G1888.1	http://amigo.geneontology.org/cgi-bin/amigo/term_details?term=GO:0044248
respiratory chain complex	Gene Ontology	GO:0098803	2	82	0.201535	0.506834	Gh_D09G0939.1|Gh_D11G0677.1	http://amigo.geneontology.org/cgi-bin/amigo/term_details?term=GO:0098803
branched-chain amino acid biosynthetic process	Gene Ontology	GO:0009082	1	22	0.204208	0.506834	Gh_D02G0076.1	http://amigo.geneontology.org/cgi-bin/amigo/term_details?term=GO:0009082
histone acetyltransferase activity	Gene Ontology	GO:0004402	1	22	0.204208	0.506834	Gh_D02G0082.1	http://amigo.geneontology.org/cgi-bin/amigo/term_details?term=GO:0004402
quinone metabolic process	Gene Ontology	GO:1901661	1	22	0.204208	0.506834	Gh_D10G1845.1	http://amigo.geneontology.org/cgi-bin/amigo/term_details?term=GO:1901661
peptide-lysine-N-acetyltransferase activity	Gene Ontology	GO:0061733	1	22	0.204208	0.506834	Gh_D02G0082.1	http://amigo.geneontology.org/cgi-bin/amigo/term_details?term=GO:0061733
positive regulation of cell proliferation	Gene Ontology	GO:0008284	1	22	0.204208	0.506834	Gh_D08G1976.1	http://amigo.geneontology.org/cgi-bin/amigo/term_details?term=GO:0008284
quinone biosynthetic process	Gene Ontology	GO:1901663	1	22	0.204208	0.506834	Gh_D10G1845.1	http://amigo.geneontology.org/cgi-bin/amigo/term_details?term=GO:1901663
signal transduction by protein phosphorylation	Gene Ontology	GO:0023014	1	22	0.204208	0.506834	Gh_D11G0703.1	http://amigo.geneontology.org/cgi-bin/amigo/term_details?term=GO:0023014
inorganic anion transmembrane transport	Gene Ontology	GO:0098661	1	22	0.204208	0.506834	Gh_D10G1831.1	http://amigo.geneontology.org/cgi-bin/amigo/term_details?term=GO:0098661
cortical cytoskeleton organization	Gene Ontology	GO:0030865	1	22	0.204208	0.506834	Gh_D09G0960.1	http://amigo.geneontology.org/cgi-bin/amigo/term_details?term=GO:0030865
proton-transporting ATPase activity, rotational mechanism	Gene Ontology	GO:0046961	1	22	0.204208	0.506834	Gh_D11G0674.1	http://amigo.geneontology.org/cgi-bin/amigo/term_details?term=GO:0046961
potassium ion transport	Gene Ontology	GO:0006813	2	83	0.205135	0.508335	Gh_D02G0087.1|Gh_A01G0243.1	http://amigo.geneontology.org/cgi-bin/amigo/term_details?term=GO:0006813
regulation of hormone levels	Gene Ontology	GO:0010817	4	232	0.20575	0.509063	Gh_D11G0701.1|Gh_D10G1828.1|Gh_D10G1834.1|Gh_A01G0246.1	http://amigo.geneontology.org/cgi-bin/amigo/term_details?term=GO:0010817
sequence-specific double-stranded DNA binding	Gene Ontology	GO:1990837	2	84	0.208741	0.514852	Gh_D08G1998.1|Gh_D02G0078.1	http://amigo.geneontology.org/cgi-bin/amigo/term_details?term=GO:1990837
mitochondrial respiratory chain	Gene Ontology	GO:0005746	2	84	0.208741	0.514852	Gh_D09G0939.1|Gh_D11G0677.1	http://amigo.geneontology.org/cgi-bin/amigo/term_details?term=GO:0005746
organelle envelope	Gene Ontology	GO:0031967	13	1006	0.210263	0.515834	Gh_A10G1755.1|Gh_D10G1838.1|Gh_D11G0677.1|Gh_D02G0088.1|Gh_D10G1824.1|Gh_D11G0711.1|Gh_D10G1884.1|Gh_D10G2040.1|Gh_D09G0939.1|Gh_D02G0087.1|Gh_D08G2001.1|Gh_A10G1766.1|Gh_D11G0686.1	http://amigo.geneontology.org/cgi-bin/amigo/term_details?term=GO:0031967
cellular homeostasis	Gene Ontology	GO:0019725	5	315	0.210865	0.515834	Gh_D10G1825.1|Gh_A01G0243.1|Gh_D10G2047.1|Gh_A10G1773.1|Gh_D10G1831.1	http://amigo.geneontology.org/cgi-bin/amigo/term_details?term=GO:0019725
envelope	Gene Ontology	GO:0031975	13	1007	0.211223	0.515834	Gh_A10G1755.1|Gh_D10G1838.1|Gh_D11G0677.1|Gh_D02G0088.1|Gh_D10G1824.1|Gh_D11G0711.1|Gh_D10G1884.1|Gh_D10G2040.1|Gh_D09G0939.1|Gh_D02G0087.1|Gh_D08G2001.1|Gh_A10G1766.1|Gh_D11G0686.1	http://amigo.geneontology.org/cgi-bin/amigo/term_details?term=GO:0031975
metal ion transport	Gene Ontology	GO:0030001	4	235	0.211895	0.515834	Gh_D02G0087.1|Gh_A01G0243.1|Gh_D10G2047.1|Gh_A10G1773.1	http://amigo.geneontology.org/cgi-bin/amigo/term_details?term=GO:0030001
cytoplasmic microtubule organization	Gene Ontology	GO:0031122	1	23	0.212076	0.515834	Gh_D09G0960.1	http://amigo.geneontology.org/cgi-bin/amigo/term_details?term=GO:0031122
MAP kinase activity	Gene Ontology	GO:0004707	1	23	0.212076	0.515834	Gh_D11G0703.1	http://amigo.geneontology.org/cgi-bin/amigo/term_details?term=GO:0004707
ketone biosynthetic process	Gene Ontology	GO:0042181	1	23	0.212076	0.515834	Gh_D10G1845.1	http://amigo.geneontology.org/cgi-bin/amigo/term_details?term=GO:0042181
ATPase activity, coupled to transmembrane movement of substances	Gene Ontology	GO:0042626	3	158	0.213314	0.518047	Gh_D11G0674.1|Gh_D10G1828.1|Gh_D10G1834.1	http://amigo.geneontology.org/cgi-bin/amigo/term_details?term=GO:0042626
developmental process	Gene Ontology	GO:0032502	33	2860	0.214912	0.519719	Gh_D10G1838.1|Gh_D08G1976.1|Gh_D09G0960.1|Gh_D08G1998.1|Gh_D11G0694.1|Gh_D10G1882.1|Gh_D10G2047.1|Gh_D09G0950.1|Gh_D09G0943.1|Gh_D10G1881.1|Gh_D10G1880.1|Gh_D11G0671.1|Gh_D09G0956.1|Gh_D08G1981.1|Gh_D09G0949.1|Gh_D11G0681.1|Gh_A01G0246.1|Gh_D02G0078.1|Gh_A10G1773.1|Gh_D09G0931.1|Gh_D10G1829.1|Gh_D10G1828.1|Gh_D11G0704.1|Gh_D08G1992.1|Gh_D11G0674.1|Gh_D10G1825.1|Gh_D02G0070.1|Gh_D02G0097.1|Gh_D09G…	http://amigo.geneontology.org/cgi-bin/amigo/term_details?term=GO:0032502
ATPase activity, coupled to movement of substances	Gene Ontology	GO:0043492	3	159	0.215879	0.519719	Gh_D11G0674.1|Gh_D10G1828.1|Gh_D10G1834.1	http://amigo.geneontology.org/cgi-bin/amigo/term_details?term=GO:0043492
cellular metal ion homeostasis	Gene Ontology	GO:0006875	2	86	0.215974	0.519719	Gh_A10G1773.1|Gh_D10G2047.1	http://amigo.geneontology.org/cgi-bin/amigo/term_details?term=GO:0006875
regulation of immune response	Gene Ontology	GO:0050776	2	86	0.215974	0.519719	Gh_D09G0949.1|Gh_D11G0703.1	http://amigo.geneontology.org/cgi-bin/amigo/term_details?term=GO:0050776
pyridoxal phosphate binding	Gene Ontology	GO:0030170	2	86	0.215974	0.519719	Gh_D10G1879.1|Gh_D02G0069.1	http://amigo.geneontology.org/cgi-bin/amigo/term_details?term=GO:0030170
protein acetyltransferase complex	Gene Ontology	GO:0031248	1	24	0.219866	0.522719	Gh_D09G0949.1	http://amigo.geneontology.org/cgi-bin/amigo/term_details?term=GO:0031248
protein depolymerization	Gene Ontology	GO:0051261	1	24	0.219866	0.522719	Gh_D02G0085.1	http://amigo.geneontology.org/cgi-bin/amigo/term_details?term=GO:0051261
cellular response to water deprivation	Gene Ontology	GO:0042631	1	24	0.219866	0.522719	Gh_D08G1991.1	http://amigo.geneontology.org/cgi-bin/amigo/term_details?term=GO:0042631
structure-specific DNA binding	Gene Ontology	GO:0043566	1	24	0.219866	0.522719	Gh_A01G0250.1	http://amigo.geneontology.org/cgi-bin/amigo/term_details?term=GO:0043566
cellular response to nitrogen levels	Gene Ontology	GO:0043562	1	24	0.219866	0.522719	Gh_D02G0069.1	http://amigo.geneontology.org/cgi-bin/amigo/term_details?term=GO:0043562
cellular response to water stimulus	Gene Ontology	GO:0071462	1	24	0.219866	0.522719	Gh_D08G1991.1	http://amigo.geneontology.org/cgi-bin/amigo/term_details?term=GO:0071462
acetyltransferase complex	Gene Ontology	GO:1902493	1	24	0.219866	0.522719	Gh_D09G0949.1	http://amigo.geneontology.org/cgi-bin/amigo/term_details?term=GO:1902493
regulation of carbohydrate biosynthetic process	Gene Ontology	GO:0043255	1	24	0.219866	0.522719	Gh_D11G0674.1	http://amigo.geneontology.org/cgi-bin/amigo/term_details?term=GO:0043255
hydrolase activity, acting on acid anhydrides, catalyzing transmembrane movement of substances	Gene Ontology	GO:0016820	3	161	0.221031	0.523912	Gh_D11G0674.1|Gh_D10G1828.1|Gh_D10G1834.1	http://amigo.geneontology.org/cgi-bin/amigo/term_details?term=GO:0016820
vesicle	Gene Ontology	GO:0031982	3	161	0.221031	0.523912	Gh_D08G1977.1|Gh_D10G1836.1|Gh_A10G1751.1	http://amigo.geneontology.org/cgi-bin/amigo/term_details?term=GO:0031982
positive regulation of cellular biosynthetic process	Gene Ontology	GO:0031328	4	241	0.224336	0.530951	Gh_D10G1881.1|Gh_D09G0950.1|Gh_D10G1882.1|Gh_D10G1880.1	http://amigo.geneontology.org/cgi-bin/amigo/term_details?term=GO:0031328
mRNA processing	Gene Ontology	GO:0006397	4	242	0.226428	0.532252	Gh_D02G0084.1|Gh_D02G0089.1|Gh_D08G1997.1|Gh_D09G0931.1	http://amigo.geneontology.org/cgi-bin/amigo/term_details?term=GO:0006397
carboxylic acid transport	Gene Ontology	GO:0046942	2	89	0.226864	0.532252	Gh_A10G1755.1|Gh_D11G0686.1	http://amigo.geneontology.org/cgi-bin/amigo/term_details?term=GO:0046942
RNA secondary structure unwinding	Gene Ontology	GO:0010501	1	25	0.227579	0.532252	Gh_D08G1982.1	http://amigo.geneontology.org/cgi-bin/amigo/term_details?term=GO:0010501
induced systemic resistance	Gene Ontology	GO:0009682	1	25	0.227579	0.532252	Gh_D11G0703.1	http://amigo.geneontology.org/cgi-bin/amigo/term_details?term=GO:0009682
cytochrome complex assembly	Gene Ontology	GO:0017004	1	25	0.227579	0.532252	Gh_D11G0678.1	http://amigo.geneontology.org/cgi-bin/amigo/term_details?term=GO:0017004
ATP-dependent DNA helicase activity	Gene Ontology	GO:0004003	1	25	0.227579	0.532252	Gh_D09G0949.1	http://amigo.geneontology.org/cgi-bin/amigo/term_details?term=GO:0004003
positive regulation of protein complex assembly	Gene Ontology	GO:0031334	1	25	0.227579	0.532252	Gh_D02G0085.1	http://amigo.geneontology.org/cgi-bin/amigo/term_details?term=GO:0031334
clathrin-coated vesicle membrane	Gene Ontology	GO:0030665	1	25	0.227579	0.532252	Gh_D08G1977.1	http://amigo.geneontology.org/cgi-bin/amigo/term_details?term=GO:0030665
mitochondrial inner membrane	Gene Ontology	GO:0005743	4	244	0.230627	0.538584	Gh_A10G1755.1|Gh_D11G0686.1|Gh_D09G0939.1|Gh_D11G0677.1	http://amigo.geneontology.org/cgi-bin/amigo/term_details?term=GO:0005743
helicase activity	Gene Ontology	GO:0004386	3	166	0.234014	0.542886	Gh_D10G1842.1|Gh_D09G0949.1|Gh_D08G1982.1	http://amigo.geneontology.org/cgi-bin/amigo/term_details?term=GO:0004386
mRNA splicing, via spliceosome	Gene Ontology	GO:0000398	2	91	0.234146	0.542886	Gh_D02G0084.1|Gh_D08G1997.1	http://amigo.geneontology.org/cgi-bin/amigo/term_details?term=GO:0000398
cellular component organization or biogenesis	Gene Ontology	GO:0071840	28	2421	0.235001	0.542886	Gh_D10G1838.1|Gh_D09G0960.1|Gh_D02G0085.1|Gh_D02G0084.1|Gh_A01G0250.1|Gh_A10G1758.1|Gh_D08G1997.1|Gh_A10G1751.1|Gh_D08G1982.1|Gh_D09G0956.1|Gh_D11G0695.1|Gh_D02G0061.1|Gh_D09G0949.1|Gh_D11G0681.1|Gh_A01G0249.1|Gh_D11G0674.1|Gh_D10G1890.1|Gh_D09G0945.1|Gh_D02G0097.1|Gh_D09G0936.1|Gh_D11G0678.1|Gh_D10G1840.1|Gh_A01G0228.1|Gh_D09G0947.1|Gh_D08G1979.1|Gh_D09G0935.1|Gh_A01G0226.1|Gh_D11G0690.1	http://amigo.geneontology.org/cgi-bin/amigo/term_details?term=GO:0071840
endodeoxyribonuclease activity	Gene Ontology	GO:0004520	1	26	0.235216	0.542886	Gh_A01G0250.1	http://amigo.geneontology.org/cgi-bin/amigo/term_details?term=GO:0004520
galactose metabolic process	Gene Ontology	GO:0006012	1	26	0.235216	0.542886	Gh_A01G0229.1	http://amigo.geneontology.org/cgi-bin/amigo/term_details?term=GO:0006012
phosphorelay response regulator activity	Gene Ontology	GO:0000156	1	26	0.235216	0.542886	Gh_D10G1869.1	http://amigo.geneontology.org/cgi-bin/amigo/term_details?term=GO:0000156
RNA-directed DNA polymerase activity	Gene Ontology	GO:0003964	1	26	0.235216	0.542886	Gh_D10G2051.1	http://amigo.geneontology.org/cgi-bin/amigo/term_details?term=GO:0003964
transmembrane transport	Gene Ontology	GO:0055085	8	587	0.236908	0.545322	Gh_A10G1773.1|Gh_D10G2047.1|Gh_D10G1832.1|Gh_D11G0674.1|Gh_D10G1828.1|Gh_D10G1834.1|Gh_A01G0243.1|Gh_D10G1831.1	http://amigo.geneontology.org/cgi-bin/amigo/term_details?term=GO:0055085
positive regulation of biosynthetic process	Gene Ontology	GO:0009891	4	247	0.236961	0.545322	Gh_D10G1881.1|Gh_D09G0950.1|Gh_D10G1882.1|Gh_D10G1880.1	http://amigo.geneontology.org/cgi-bin/amigo/term_details?term=GO:0009891
carboxylic acid binding	Gene Ontology	GO:0031406	2	92	0.237793	0.546439	Gh_D02G0076.1|Gh_D08G2001.1	http://amigo.geneontology.org/cgi-bin/amigo/term_details?term=GO:0031406
chloroplast part	Gene Ontology	GO:0044434	15	1219	0.240634	0.549903	Gh_D10G1838.1|Gh_D11G0714.1|Gh_D11G0678.1|Gh_A01G0249.1|Gh_D02G0088.1|Gh_D10G1824.1|Gh_D11G0711.1|Gh_D10G1884.1|Gh_D09G0955.1|Gh_D10G2040.1|Gh_D11G0710.1|Gh_D08G2001.1|Gh_A10G1766.1|Gh_A01G0250.1|Gh_D11G0687.1	http://amigo.geneontology.org/cgi-bin/amigo/term_details?term=GO:0044434
embryonic meristem development	Gene Ontology	GO:0048508	1	27	0.242778	0.549903	Gh_D08G1976.1	http://amigo.geneontology.org/cgi-bin/amigo/term_details?term=GO:0048508
glucose metabolic process	Gene Ontology	GO:0006006	1	27	0.242778	0.549903	Gh_D11G0689.1	http://amigo.geneontology.org/cgi-bin/amigo/term_details?term=GO:0006006
ATP hydrolysis coupled proton transport	Gene Ontology	GO:0015991	1	27	0.242778	0.549903	Gh_D11G0674.1	http://amigo.geneontology.org/cgi-bin/amigo/term_details?term=GO:0015991
peptide N-acetyltransferase activity	Gene Ontology	GO:0034212	1	27	0.242778	0.549903	Gh_D02G0082.1	http://amigo.geneontology.org/cgi-bin/amigo/term_details?term=GO:0034212
response to ionizing radiation	Gene Ontology	GO:0010212	1	27	0.242778	0.549903	Gh_A01G0250.1	http://amigo.geneontology.org/cgi-bin/amigo/term_details?term=GO:0010212
energy coupled proton transmembrane transport, against electrochemical gradient	Gene Ontology	GO:0015988	1	27	0.242778	0.549903	Gh_D11G0674.1	http://amigo.geneontology.org/cgi-bin/amigo/term_details?term=GO:0015988
ATP hydrolysis coupled transmembrane transport	Gene Ontology	GO:0090662	1	27	0.242778	0.549903	Gh_D11G0674.1	http://amigo.geneontology.org/cgi-bin/amigo/term_details?term=GO:0090662
intra-Golgi vesicle-mediated transport	Gene Ontology	GO:0006891	1	27	0.242778	0.549903	Gh_D02G0071.1	http://amigo.geneontology.org/cgi-bin/amigo/term_details?term=GO:0006891
meristem initiation	Gene Ontology	GO:0010014	1	27	0.242778	0.549903	Gh_D08G1976.1	http://amigo.geneontology.org/cgi-bin/amigo/term_details?term=GO:0010014
nuclear transport	Gene Ontology	GO:0051169	2	94	0.245094	0.552772	Gh_D02G0061.1|Gh_D02G0097.1	http://amigo.geneontology.org/cgi-bin/amigo/term_details?term=GO:0051169
nucleocytoplasmic transport	Gene Ontology	GO:0006913	2	94	0.245094	0.552772	Gh_D02G0061.1|Gh_D02G0097.1	http://amigo.geneontology.org/cgi-bin/amigo/term_details?term=GO:0006913
organic anion transport	Gene Ontology	GO:0015711	2	94	0.245094	0.552772	Gh_A10G1755.1|Gh_D11G0686.1	http://amigo.geneontology.org/cgi-bin/amigo/term_details?term=GO:0015711
ubiquitin-like protein ligase activity	Gene Ontology	GO:0061659	2	95	0.248748	0.55416	Gh_D10G1888.1|Gh_D08G1984.1	http://amigo.geneontology.org/cgi-bin/amigo/term_details?term=GO:0061659
ubiquitin protein ligase activity	Gene Ontology	GO:0061630	2	95	0.248748	0.55416	Gh_D10G1888.1|Gh_D08G1984.1	http://amigo.geneontology.org/cgi-bin/amigo/term_details?term=GO:0061630
regulation of immune system process	Gene Ontology	GO:0002682	2	95	0.248748	0.55416	Gh_D09G0949.1|Gh_D11G0703.1	http://amigo.geneontology.org/cgi-bin/amigo/term_details?term=GO:0002682
RNA processing	Gene Ontology	GO:0006396	7	509	0.25019	0.55416	Gh_D02G0084.1|Gh_D11G0681.1|Gh_D09G0931.1|Gh_D08G1982.1|Gh_D02G0089.1|Gh_D08G2003.1|Gh_D08G1997.1	http://amigo.geneontology.org/cgi-bin/amigo/term_details?term=GO:0006396
3'-5'-exoribonuclease activity	Gene Ontology	GO:0000175	1	28	0.250266	0.55416	Gh_D09G0953.1	http://amigo.geneontology.org/cgi-bin/amigo/term_details?term=GO:0000175
auxin efflux transmembrane transporter activity	Gene Ontology	GO:0010329	1	28	0.250266	0.55416	Gh_D10G1834.1	http://amigo.geneontology.org/cgi-bin/amigo/term_details?term=GO:0010329
histone acetylation	Gene Ontology	GO:0016573	1	28	0.250266	0.55416	Gh_D09G0949.1	http://amigo.geneontology.org/cgi-bin/amigo/term_details?term=GO:0016573
peptidyl-lysine acetylation	Gene Ontology	GO:0018394	1	28	0.250266	0.55416	Gh_D09G0949.1	http://amigo.geneontology.org/cgi-bin/amigo/term_details?term=GO:0018394
internal peptidyl-lysine acetylation	Gene Ontology	GO:0018393	1	28	0.250266	0.55416	Gh_D09G0949.1	http://amigo.geneontology.org/cgi-bin/amigo/term_details?term=GO:0018393
internal protein amino acid acetylation	Gene Ontology	GO:0006475	1	28	0.250266	0.55416	Gh_D09G0949.1	http://amigo.geneontology.org/cgi-bin/amigo/term_details?term=GO:0006475
sodium:proton antiporter activity	Gene Ontology	GO:0015385	1	28	0.250266	0.55416	Gh_A01G0243.1	http://amigo.geneontology.org/cgi-bin/amigo/term_details?term=GO:0015385
cell proliferation	Gene Ontology	GO:0008283	2	96	0.252403	0.556563	Gh_D08G1976.1|Gh_D02G0097.1	http://amigo.geneontology.org/cgi-bin/amigo/term_details?term=GO:0008283
carboxylic acid catabolic process	Gene Ontology	GO:0046395	2	96	0.252403	0.556563	Gh_D10G1879.1|Gh_A01G0227.1	http://amigo.geneontology.org/cgi-bin/amigo/term_details?term=GO:0046395
double-stranded DNA binding	Gene Ontology	GO:0003690	3	173	0.252407	0.556563	Gh_A01G0250.1|Gh_D08G1998.1|Gh_D02G0078.1	http://amigo.geneontology.org/cgi-bin/amigo/term_details?term=GO:0003690
transferase activity, transferring hexosyl groups	Gene Ontology	GO:0016758	5	340	0.25604	0.557307	Gh_D02G0080.1|Gh_D10G2031.1|Gh_D02G0079.1|Gh_D02G0081.1|Gh_A10G1759.1	http://amigo.geneontology.org/cgi-bin/amigo/term_details?term=GO:0016758
purine NTP-dependent helicase activity	Gene Ontology	GO:0070035	2	97	0.25606	0.557307	Gh_D08G1982.1|Gh_D09G0949.1	http://amigo.geneontology.org/cgi-bin/amigo/term_details?term=GO:0070035
ATP-dependent helicase activity	Gene Ontology	GO:0008026	2	97	0.25606	0.557307	Gh_D08G1982.1|Gh_D09G0949.1	http://amigo.geneontology.org/cgi-bin/amigo/term_details?term=GO:0008026
sulfur compound binding	Gene Ontology	GO:1901681	1	29	0.25768	0.557307	Gh_D10G1884.1	http://amigo.geneontology.org/cgi-bin/amigo/term_details?term=GO:1901681
carotenoid biosynthetic process	Gene Ontology	GO:0016117	1	29	0.25768	0.557307	Gh_D09G0946.1	http://amigo.geneontology.org/cgi-bin/amigo/term_details?term=GO:0016117
lysosome	Gene Ontology	GO:0005764	1	29	0.25768	0.557307	Gh_D11G0698.1	http://amigo.geneontology.org/cgi-bin/amigo/term_details?term=GO:0005764
transport vesicle membrane	Gene Ontology	GO:0030658	1	29	0.25768	0.557307	Gh_D10G1836.1	http://amigo.geneontology.org/cgi-bin/amigo/term_details?term=GO:0030658
gibberellin biosynthetic process	Gene Ontology	GO:0009686	1	29	0.25768	0.557307	Gh_A01G0237.1	http://amigo.geneontology.org/cgi-bin/amigo/term_details?term=GO:0009686
tetraterpenoid biosynthetic process	Gene Ontology	GO:0016109	1	29	0.25768	0.557307	Gh_D09G0946.1	http://amigo.geneontology.org/cgi-bin/amigo/term_details?term=GO:0016109
Golgi cisterna membrane	Gene Ontology	GO:0032580	1	29	0.25768	0.557307	Gh_A01G0243.1	http://amigo.geneontology.org/cgi-bin/amigo/term_details?term=GO:0032580
cellular response to salt stress	Gene Ontology	GO:0071472	1	29	0.25768	0.557307	Gh_D08G1991.1	http://amigo.geneontology.org/cgi-bin/amigo/term_details?term=GO:0071472
clathrin binding	Gene Ontology	GO:0030276	1	29	0.25768	0.557307	Gh_D08G1977.1	http://amigo.geneontology.org/cgi-bin/amigo/term_details?term=GO:0030276
regulation of actin filament polymerization	Gene Ontology	GO:0030833	1	29	0.25768	0.557307	Gh_D02G0085.1	http://amigo.geneontology.org/cgi-bin/amigo/term_details?term=GO:0030833
plastid part	Gene Ontology	GO:0044435	15	1238	0.258684	0.558714	Gh_D10G1838.1|Gh_D11G0714.1|Gh_D11G0678.1|Gh_A01G0249.1|Gh_D02G0088.1|Gh_D10G1824.1|Gh_D11G0711.1|Gh_D10G1884.1|Gh_D09G0955.1|Gh_D10G2040.1|Gh_D11G0710.1|Gh_D08G2001.1|Gh_A10G1766.1|Gh_A01G0250.1|Gh_D11G0687.1	http://amigo.geneontology.org/cgi-bin/amigo/term_details?term=GO:0044435
respiratory chain	Gene Ontology	GO:0070469	2	98	0.259718	0.559409	Gh_D09G0939.1|Gh_D11G0677.1	http://amigo.geneontology.org/cgi-bin/amigo/term_details?term=GO:0070469
monovalent inorganic cation transmembrane transporter activity	Gene Ontology	GO:0015077	3	176	0.260355	0.559409	Gh_D11G0674.1|Gh_A01G0243.1|Gh_D11G0677.1	http://amigo.geneontology.org/cgi-bin/amigo/term_details?term=GO:0015077
protein complex assembly	Gene Ontology	GO:0006461	4	259	0.262684	0.559409	Gh_D02G0085.1|Gh_D11G0678.1|Gh_A01G0228.1|Gh_A01G0249.1	http://amigo.geneontology.org/cgi-bin/amigo/term_details?term=GO:0006461
negative regulation of transcription, DNA-templated	Gene Ontology	GO:0045892	3	177	0.263012	0.559409	Gh_D09G0954.1|Gh_D09G0947.1|Gh_D08G1979.1	http://amigo.geneontology.org/cgi-bin/amigo/term_details?term=GO:0045892
nuclear chromosome part	Gene Ontology	GO:0044454	2	99	0.263376	0.559409	Gh_D09G0949.1|Gh_D08G1979.1	http://amigo.geneontology.org/cgi-bin/amigo/term_details?term=GO:0044454
transmembrane transporter complex	Gene Ontology	GO:1902495	1	30	0.26502	0.559409	Gh_D11G0677.1	http://amigo.geneontology.org/cgi-bin/amigo/term_details?term=GO:1902495
establishment of protein localization to chloroplast	Gene Ontology	GO:0072596	1	30	0.26502	0.559409	Gh_D02G0088.1	http://amigo.geneontology.org/cgi-bin/amigo/term_details?term=GO:0072596
actin filament polymerization	Gene Ontology	GO:0030041	1	30	0.26502	0.559409	Gh_D02G0085.1	http://amigo.geneontology.org/cgi-bin/amigo/term_details?term=GO:0030041
mitochondrial RNA metabolic process	Gene Ontology	GO:0000959	1	30	0.26502	0.559409	Gh_D09G0932.1	http://amigo.geneontology.org/cgi-bin/amigo/term_details?term=GO:0000959
glutamine metabolic process	Gene Ontology	GO:0006541	1	30	0.26502	0.559409	Gh_D11G0714.1	http://amigo.geneontology.org/cgi-bin/amigo/term_details?term=GO:0006541
protein targeting to chloroplast	Gene Ontology	GO:0045036	1	30	0.26502	0.559409	Gh_D02G0088.1	http://amigo.geneontology.org/cgi-bin/amigo/term_details?term=GO:0045036
drug transmembrane transport	Gene Ontology	GO:0006855	1	30	0.26502	0.559409	Gh_D10G1828.1	http://amigo.geneontology.org/cgi-bin/amigo/term_details?term=GO:0006855
exoribonuclease activity	Gene Ontology	GO:0004532	1	30	0.26502	0.559409	Gh_D09G0953.1	http://amigo.geneontology.org/cgi-bin/amigo/term_details?term=GO:0004532
ATPase activity, coupled to transmembrane movement of ions, rotational mechanism	Gene Ontology	GO:0044769	1	30	0.26502	0.559409	Gh_D11G0674.1	http://amigo.geneontology.org/cgi-bin/amigo/term_details?term=GO:0044769
exoribonuclease activity, producing 5'-phosphomonoesters	Gene Ontology	GO:0016896	1	30	0.26502	0.559409	Gh_D09G0953.1	http://amigo.geneontology.org/cgi-bin/amigo/term_details?term=GO:0016896
gibberellin metabolic process	Gene Ontology	GO:0009685	1	30	0.26502	0.559409	Gh_A01G0237.1	http://amigo.geneontology.org/cgi-bin/amigo/term_details?term=GO:0009685
sodium ion transport	Gene Ontology	GO:0006814	1	30	0.26502	0.559409	Gh_A01G0243.1	http://amigo.geneontology.org/cgi-bin/amigo/term_details?term=GO:0006814
tubulin binding	Gene Ontology	GO:0015631	2	100	0.267035	0.562161	Gh_A01G0228.1|Gh_D11G0690.1	http://amigo.geneontology.org/cgi-bin/amigo/term_details?term=GO:0015631
chloroplast envelope	Gene Ontology	GO:0009941	8	610	0.268484	0.564325	Gh_D10G1838.1|Gh_D10G1824.1|Gh_D11G0711.1|Gh_D10G1884.1|Gh_D10G2040.1|Gh_D08G2001.1|Gh_D02G0088.1|Gh_A10G1766.1	http://amigo.geneontology.org/cgi-bin/amigo/term_details?term=GO:0009941
hydrogen-exporting ATPase activity	Gene Ontology	GO:0036442	1	31	0.272289	0.564325	Gh_D11G0674.1	http://amigo.geneontology.org/cgi-bin/amigo/term_details?term=GO:0036442
deoxyribonuclease activity	Gene Ontology	GO:0004536	1	31	0.272289	0.564325	Gh_A01G0250.1	http://amigo.geneontology.org/cgi-bin/amigo/term_details?term=GO:0004536
seed dormancy process	Gene Ontology	GO:0010162	1	31	0.272289	0.564325	Gh_D10G1825.1	http://amigo.geneontology.org/cgi-bin/amigo/term_details?term=GO:0010162
vesicle coat	Gene Ontology	GO:0030120	1	31	0.272289	0.564325	Gh_D10G1836.1	http://amigo.geneontology.org/cgi-bin/amigo/term_details?term=GO:0030120
dormancy process	Gene Ontology	GO:0022611	1	31	0.272289	0.564325	Gh_D10G1825.1	http://amigo.geneontology.org/cgi-bin/amigo/term_details?term=GO:0022611
protein localization to chloroplast	Gene Ontology	GO:0072598	1	31	0.272289	0.564325	Gh_D02G0088.1	http://amigo.geneontology.org/cgi-bin/amigo/term_details?term=GO:0072598
regulation of protein polymerization	Gene Ontology	GO:0032271	1	31	0.272289	0.564325	Gh_D02G0085.1	http://amigo.geneontology.org/cgi-bin/amigo/term_details?term=GO:0032271
oxidoreductase activity, acting on the CH-CH group of donors, NAD or NADP as acceptor	Gene Ontology	GO:0016628	1	31	0.272289	0.564325	Gh_D02G0075.1	http://amigo.geneontology.org/cgi-bin/amigo/term_details?term=GO:0016628
regulation of actin filament length	Gene Ontology	GO:0030832	1	31	0.272289	0.564325	Gh_D02G0085.1	http://amigo.geneontology.org/cgi-bin/amigo/term_details?term=GO:0030832
regulation of actin polymerization or depolymerization	Gene Ontology	GO:0008064	1	31	0.272289	0.564325	Gh_D02G0085.1	http://amigo.geneontology.org/cgi-bin/amigo/term_details?term=GO:0008064
protein complex biogenesis	Gene Ontology	GO:0070271	4	264	0.273558	0.564325	Gh_D02G0085.1|Gh_D11G0678.1|Gh_A01G0228.1|Gh_A01G0249.1	http://amigo.geneontology.org/cgi-bin/amigo/term_details?term=GO:0070271
RNA splicing, via transesterification reactions	Gene Ontology	GO:0000375	2	102	0.274352	0.564325	Gh_D02G0084.1|Gh_D08G1997.1	http://amigo.geneontology.org/cgi-bin/amigo/term_details?term=GO:0000375
RNA splicing, via transesterification reactions with bulged adenosine as nucleophile	Gene Ontology	GO:0000377	2	102	0.274352	0.564325	Gh_D02G0084.1|Gh_D08G1997.1	http://amigo.geneontology.org/cgi-bin/amigo/term_details?term=GO:0000377
ATPase activity	Gene Ontology	GO:0016887	6	437	0.274656	0.564325	Gh_D09G0949.1|Gh_D11G0674.1|Gh_D08G1982.1|Gh_D10G1828.1|Gh_D10G1834.1|Gh_A01G0250.1	http://amigo.geneontology.org/cgi-bin/amigo/term_details?term=GO:0016887
response to salicylic acid	Gene Ontology	GO:0009751	3	182	0.276343	0.564325	Gh_D10G1840.1|Gh_D02G0082.1|Gh_A01G0253.1	http://amigo.geneontology.org/cgi-bin/amigo/term_details?term=GO:0009751
response to oxygen-containing compound	Gene Ontology	GO:1901700	16	1350	0.277198	0.564325	Gh_A10G1773.1|Gh_D10G1825.1|Gh_D10G2047.1|Gh_D08G1984.1|Gh_D11G0703.1|Gh_D08G1991.1|Gh_A10G1756.1|Gh_A01G0253.1|Gh_D09G0932.1|Gh_D10G1828.1|Gh_D10G1894.1|Gh_D08G1992.1|Gh_D10G1840.1|Gh_D02G0082.1|Gh_D08G1981.1|Gh_A10G1751.1	http://amigo.geneontology.org/cgi-bin/amigo/term_details?term=GO:1901700
Cul4-RING E3 ubiquitin ligase complex	Gene Ontology	GO:0080008	2	103	0.278009	0.564325	Gh_D02G0070.1|Gh_D11G0702.1	http://amigo.geneontology.org/cgi-bin/amigo/term_details?term=GO:0080008
regulation of localization	Gene Ontology	GO:0032879	2	103	0.278009	0.564325	Gh_D02G0083.1|Gh_D10G1840.1	http://amigo.geneontology.org/cgi-bin/amigo/term_details?term=GO:0032879
regulation of actin cytoskeleton organization	Gene Ontology	GO:0032956	1	32	0.279485	0.564325	Gh_D02G0085.1	http://amigo.geneontology.org/cgi-bin/amigo/term_details?term=GO:0032956
protein repair	Gene Ontology	GO:0030091	1	32	0.279485	0.564325	Gh_D11G0710.1	http://amigo.geneontology.org/cgi-bin/amigo/term_details?term=GO:0030091
lytic vacuole	Gene Ontology	GO:0000323	1	32	0.279485	0.564325	Gh_D11G0698.1	http://amigo.geneontology.org/cgi-bin/amigo/term_details?term=GO:0000323
transporter complex	Gene Ontology	GO:1990351	1	32	0.279485	0.564325	Gh_D11G0677.1	http://amigo.geneontology.org/cgi-bin/amigo/term_details?term=GO:1990351
sugar mediated signaling pathway	Gene Ontology	GO:0010182	1	32	0.279485	0.564325	Gh_D09G0932.1	http://amigo.geneontology.org/cgi-bin/amigo/term_details?term=GO:0010182
RNA export from nucleus	Gene Ontology	GO:0006405	1	32	0.279485	0.564325	Gh_D02G0061.1	http://amigo.geneontology.org/cgi-bin/amigo/term_details?term=GO:0006405
calcium-dependent protein serine/threonine kinase activity	Gene Ontology	GO:0009931	1	32	0.279485	0.564325	Gh_A10G1756.1	http://amigo.geneontology.org/cgi-bin/amigo/term_details?term=GO:0009931
calcium-dependent protein kinase activity	Gene Ontology	GO:0010857	1	32	0.279485	0.564325	Gh_A10G1756.1	http://amigo.geneontology.org/cgi-bin/amigo/term_details?term=GO:0010857
adaxial/abaxial pattern specification	Gene Ontology	GO:0009955	1	32	0.279485	0.564325	Gh_D02G0097.1	http://amigo.geneontology.org/cgi-bin/amigo/term_details?term=GO:0009955
regulation of actin filament-based process	Gene Ontology	GO:0032970	1	32	0.279485	0.564325	Gh_D02G0085.1	http://amigo.geneontology.org/cgi-bin/amigo/term_details?term=GO:0032970
stromule	Gene Ontology	GO:0010319	1	32	0.279485	0.564325	Gh_D10G1884.1	http://amigo.geneontology.org/cgi-bin/amigo/term_details?term=GO:0010319
carbohydrate mediated signaling	Gene Ontology	GO:0009756	1	32	0.279485	0.564325	Gh_D09G0932.1	http://amigo.geneontology.org/cgi-bin/amigo/term_details?term=GO:0009756
diterpenoid biosynthetic process	Gene Ontology	GO:0016102	1	32	0.279485	0.564325	Gh_A01G0237.1	http://amigo.geneontology.org/cgi-bin/amigo/term_details?term=GO:0016102
terpenoid biosynthetic process	Gene Ontology	GO:0016114	2	104	0.281665	0.566415	Gh_A01G0237.1|Gh_D09G0946.1	http://amigo.geneontology.org/cgi-bin/amigo/term_details?term=GO:0016114
seed development	Gene Ontology	GO:0048316	8	620	0.282584	0.566415	Gh_D08G1998.1|Gh_D11G0681.1|Gh_A01G0246.1|Gh_D09G0931.1|Gh_D08G1976.1|Gh_D10G1829.1|Gh_D02G0070.1|Gh_D10G1825.1	http://amigo.geneontology.org/cgi-bin/amigo/term_details?term=GO:0048316
cellular nitrogen compound metabolic process	Gene Ontology	GO:0034641	48	4416	0.282711	0.566415	Gh_D10G1838.1|Gh_D08G2003.1|Gh_D10G1884.1|Gh_D02G0084.1|Gh_D08G1998.1|Gh_A01G0250.1|Gh_D10G1869.1|Gh_A10G1763.1|Gh_A10G1758.1|Gh_D08G1976.1|Gh_D11G0694.1|Gh_D08G1997.1|Gh_D02G0082.1|Gh_D09G0953.1|Gh_D09G0950.1|Gh_D10G2048.1|Gh_D09G0943.1|Gh_D11G0689.1|Gh_A10G1752.1|Gh_D08G1982.1|Gh_D10G2045.1|Gh_D09G0956.1|Gh_A10G1772.1|Gh_D10G2046.1|Gh_D09G0949.1|Gh_D10G2034.1|Gh_D11G0681.1|Gh_D10G1877.1|Gh_D02G…	http://amigo.geneontology.org/cgi-bin/amigo/term_details?term=GO:0034641
ncRNA processing	Gene Ontology	GO:0034470	3	185	0.284375	0.566415	Gh_D08G1982.1|Gh_D02G0084.1|Gh_D11G0681.1	http://amigo.geneontology.org/cgi-bin/amigo/term_details?term=GO:0034470
photosynthesis, light reaction	Gene Ontology	GO:0019684	2	105	0.28532	0.566415	Gh_A01G0249.1|Gh_D11G0710.1	http://amigo.geneontology.org/cgi-bin/amigo/term_details?term=GO:0019684
branched-chain amino acid metabolic process	Gene Ontology	GO:0009081	1	33	0.286611	0.566415	Gh_D02G0076.1	http://amigo.geneontology.org/cgi-bin/amigo/term_details?term=GO:0009081
protein acetylation	Gene Ontology	GO:0006473	1	33	0.286611	0.566415	Gh_D09G0949.1	http://amigo.geneontology.org/cgi-bin/amigo/term_details?term=GO:0006473
cytoplasmic mRNA processing body	Gene Ontology	GO:0000932	1	33	0.286611	0.566415	Gh_D02G0084.1	http://amigo.geneontology.org/cgi-bin/amigo/term_details?term=GO:0000932
positive regulation of cell cycle	Gene Ontology	GO:0045787	1	33	0.286611	0.566415	Gh_D09G0956.1	http://amigo.geneontology.org/cgi-bin/amigo/term_details?term=GO:0045787
seed coat development	Gene Ontology	GO:0010214	1	33	0.286611	0.566415	Gh_D08G1998.1	http://amigo.geneontology.org/cgi-bin/amigo/term_details?term=GO:0010214
ATP-dependent RNA helicase activity	Gene Ontology	GO:0004004	1	33	0.286611	0.566415	Gh_D08G1982.1	http://amigo.geneontology.org/cgi-bin/amigo/term_details?term=GO:0004004
drug transport	Gene Ontology	GO:0015893	1	33	0.286611	0.566415	Gh_D10G1828.1	http://amigo.geneontology.org/cgi-bin/amigo/term_details?term=GO:0015893
chromatin remodeling	Gene Ontology	GO:0006338	1	33	0.286611	0.566415	Gh_D09G0949.1	http://amigo.geneontology.org/cgi-bin/amigo/term_details?term=GO:0006338
RNA-dependent ATPase activity	Gene Ontology	GO:0008186	1	33	0.286611	0.566415	Gh_D08G1982.1	http://amigo.geneontology.org/cgi-bin/amigo/term_details?term=GO:0008186
cellular process involved in reproduction in multicellular organism	Gene Ontology	GO:0022412	1	33	0.286611	0.566415	Gh_D09G0931.1	http://amigo.geneontology.org/cgi-bin/amigo/term_details?term=GO:0022412
preribosome	Gene Ontology	GO:0030684	1	33	0.286611	0.566415	Gh_D11G0681.1	http://amigo.geneontology.org/cgi-bin/amigo/term_details?term=GO:0030684
fatty acid beta-oxidation	Gene Ontology	GO:0006635	1	33	0.286611	0.566415	Gh_A01G0227.1	http://amigo.geneontology.org/cgi-bin/amigo/term_details?term=GO:0006635
plastid envelope	Gene Ontology	GO:0009526	8	624	0.288279	0.569	Gh_D10G1838.1|Gh_D10G1824.1|Gh_D11G0711.1|Gh_D10G1884.1|Gh_D10G2040.1|Gh_D08G2001.1|Gh_D02G0088.1|Gh_A10G1766.1	http://amigo.geneontology.org/cgi-bin/amigo/term_details?term=GO:0009526
chromatin	Gene Ontology	GO:0000785	2	107	0.292623	0.572487	Gh_D09G0949.1|Gh_D08G1979.1	http://amigo.geneontology.org/cgi-bin/amigo/term_details?term=GO:0000785
cellular biogenic amine biosynthetic process	Gene Ontology	GO:0042401	1	34	0.293667	0.572487	Gh_D09G0938.1	http://amigo.geneontology.org/cgi-bin/amigo/term_details?term=GO:0042401
Golgi cisterna	Gene Ontology	GO:0031985	1	34	0.293667	0.572487	Gh_A01G0243.1	http://amigo.geneontology.org/cgi-bin/amigo/term_details?term=GO:0031985
Golgi-associated vesicle	Gene Ontology	GO:0005798	1	34	0.293667	0.572487	Gh_A10G1751.1	http://amigo.geneontology.org/cgi-bin/amigo/term_details?term=GO:0005798
positive regulation of cellular component biogenesis	Gene Ontology	GO:0044089	1	34	0.293667	0.572487	Gh_D02G0085.1	http://amigo.geneontology.org/cgi-bin/amigo/term_details?term=GO:0044089
fatty acid catabolic process	Gene Ontology	GO:0009062	1	34	0.293667	0.572487	Gh_A01G0227.1	http://amigo.geneontology.org/cgi-bin/amigo/term_details?term=GO:0009062
response to drug	Gene Ontology	GO:0042493	1	34	0.293667	0.572487	Gh_D10G1828.1	http://amigo.geneontology.org/cgi-bin/amigo/term_details?term=GO:0042493
thioester metabolic process	Gene Ontology	GO:0035383	1	34	0.293667	0.572487	Gh_A01G0224.1	http://amigo.geneontology.org/cgi-bin/amigo/term_details?term=GO:0035383
acyl-CoA metabolic process	Gene Ontology	GO:0006637	1	34	0.293667	0.572487	Gh_A01G0224.1	http://amigo.geneontology.org/cgi-bin/amigo/term_details?term=GO:0006637
amine biosynthetic process	Gene Ontology	GO:0009309	1	34	0.293667	0.572487	Gh_D09G0938.1	http://amigo.geneontology.org/cgi-bin/amigo/term_details?term=GO:0009309
apoplast	Gene Ontology	GO:0048046	6	450	0.296678	0.574073	Gh_D10G1873.1|Gh_D10G2047.1|Gh_A10G1773.1|Gh_D10G1881.1|Gh_D10G1880.1|Gh_D10G1882.1	http://amigo.geneontology.org/cgi-bin/amigo/term_details?term=GO:0048046
negative regulation of RNA biosynthetic process	Gene Ontology	GO:1902679	3	191	0.300493	0.574073	Gh_D09G0954.1|Gh_D09G0947.1|Gh_D08G1979.1	http://amigo.geneontology.org/cgi-bin/amigo/term_details?term=GO:1902679
negative regulation of nucleic acid-templated transcription	Gene Ontology	GO:1903507	3	191	0.300493	0.574073	Gh_D09G0954.1|Gh_D09G0947.1|Gh_D08G1979.1	http://amigo.geneontology.org/cgi-bin/amigo/term_details?term=GO:1903507
auxin transmembrane transporter activity	Gene Ontology	GO:0080161	1	35	0.300653	0.574073	Gh_D10G1834.1	http://amigo.geneontology.org/cgi-bin/amigo/term_details?term=GO:0080161
nuclear membrane	Gene Ontology	GO:0031965	1	35	0.300653	0.574073	Gh_D02G0087.1	http://amigo.geneontology.org/cgi-bin/amigo/term_details?term=GO:0031965
exonuclease activity, active with either ribo- or deoxyribonucleic acids and producing 5'-phosphomonoesters	Gene Ontology	GO:0016796	1	35	0.300653	0.574073	Gh_D09G0953.1	http://amigo.geneontology.org/cgi-bin/amigo/term_details?term=GO:0016796
protein acylation	Gene Ontology	GO:0043543	1	35	0.300653	0.574073	Gh_D09G0949.1	http://amigo.geneontology.org/cgi-bin/amigo/term_details?term=GO:0043543
activation of immune response	Gene Ontology	GO:0002253	1	35	0.300653	0.574073	Gh_D11G0703.1	http://amigo.geneontology.org/cgi-bin/amigo/term_details?term=GO:0002253
monovalent cation:proton antiporter activity	Gene Ontology	GO:0005451	1	35	0.300653	0.574073	Gh_A01G0243.1	http://amigo.geneontology.org/cgi-bin/amigo/term_details?term=GO:0005451
oxidoreductase activity, acting on diphenols and related substances as donors	Gene Ontology	GO:0016679	1	35	0.300653	0.574073	Gh_D11G0677.1	http://amigo.geneontology.org/cgi-bin/amigo/term_details?term=GO:0016679
calmodulin-dependent protein kinase activity	Gene Ontology	GO:0004683	1	35	0.300653	0.574073	Gh_A10G1756.1	http://amigo.geneontology.org/cgi-bin/amigo/term_details?term=GO:0004683
RNA polymerase II regulatory region sequence-specific DNA binding	Gene Ontology	GO:0000977	1	35	0.300653	0.574073	Gh_D02G0078.1	http://amigo.geneontology.org/cgi-bin/amigo/term_details?term=GO:0000977
recognition of pollen	Gene Ontology	GO:0048544	1	35	0.300653	0.574073	Gh_A01G0253.1	http://amigo.geneontology.org/cgi-bin/amigo/term_details?term=GO:0048544
activation of innate immune response	Gene Ontology	GO:0002218	1	35	0.300653	0.574073	Gh_D11G0703.1	http://amigo.geneontology.org/cgi-bin/amigo/term_details?term=GO:0002218
RNA polymerase II regulatory region DNA binding	Gene Ontology	GO:0001012	1	35	0.300653	0.574073	Gh_D02G0078.1	http://amigo.geneontology.org/cgi-bin/amigo/term_details?term=GO:0001012
diterpenoid metabolic process	Gene Ontology	GO:0016101	1	35	0.300653	0.574073	Gh_A01G0237.1	http://amigo.geneontology.org/cgi-bin/amigo/term_details?term=GO:0016101
cellular aromatic compound metabolic process	Gene Ontology	GO:0006725	43	3969	0.304958	0.58159	Gh_D08G2003.1|Gh_D02G0084.1|Gh_D08G1998.1|Gh_D10G1869.1|Gh_A01G0250.1|Gh_D08G1976.1|Gh_D11G0694.1|Gh_D08G1997.1|Gh_D02G0082.1|Gh_D09G0953.1|Gh_D09G0950.1|Gh_D10G2048.1|Gh_D09G0943.1|Gh_D10G1881.1|Gh_D11G0689.1|Gh_A10G1752.1|Gh_D10G1880.1|Gh_D10G1882.1|Gh_D08G1982.1|Gh_D09G0956.1|Gh_A10G1772.1|Gh_D10G2046.1|Gh_D09G0949.1|Gh_D10G2034.1|Gh_D11G0681.1|Gh_D10G1877.1|Gh_D02G0078.1|Gh_D09G0931.1|Gh_D10G…	http://amigo.geneontology.org/cgi-bin/amigo/term_details?term=GO:0006725
negative regulation of RNA metabolic process	Gene Ontology	GO:0051253	3	193	0.305878	0.582642	Gh_D09G0954.1|Gh_D09G0947.1|Gh_D08G1979.1	http://amigo.geneontology.org/cgi-bin/amigo/term_details?term=GO:0051253
carotenoid metabolic process	Gene Ontology	GO:0016116	1	36	0.30757	0.583056	Gh_D09G0946.1	http://amigo.geneontology.org/cgi-bin/amigo/term_details?term=GO:0016116
nuclear-transcribed mRNA catabolic process	Gene Ontology	GO:0000956	1	36	0.30757	0.583056	Gh_D09G0953.1	http://amigo.geneontology.org/cgi-bin/amigo/term_details?term=GO:0000956
defense response to bacterium, incompatible interaction	Gene Ontology	GO:0009816	1	36	0.30757	0.583056	Gh_A01G0253.1	http://amigo.geneontology.org/cgi-bin/amigo/term_details?term=GO:0009816
tetraterpenoid metabolic process	Gene Ontology	GO:0016108	1	36	0.30757	0.583056	Gh_D09G0946.1	http://amigo.geneontology.org/cgi-bin/amigo/term_details?term=GO:0016108
regulation of defense response	Gene Ontology	GO:0031347	3	194	0.308571	0.583303	Gh_D09G0949.1|Gh_D11G0703.1|Gh_D10G1840.1	http://amigo.geneontology.org/cgi-bin/amigo/term_details?term=GO:0031347
cellular response to auxin stimulus	Gene Ontology	GO:0071365	3	194	0.308571	0.583303	Gh_D11G0701.1|Gh_D10G1828.1|Gh_A01G0246.1	http://amigo.geneontology.org/cgi-bin/amigo/term_details?term=GO:0071365
Golgi subcompartment	Gene Ontology	GO:0098791	4	280	0.308807	0.583303	Gh_D10G1890.1|Gh_D02G0071.1|Gh_A01G0243.1|Gh_A10G1751.1	http://amigo.geneontology.org/cgi-bin/amigo/term_details?term=GO:0098791
nuclear chromosome	Gene Ontology	GO:0000228	2	112	0.310832	0.584335	Gh_D09G0949.1|Gh_D08G1979.1	http://amigo.geneontology.org/cgi-bin/amigo/term_details?term=GO:0000228
carbon-carbon lyase activity	Gene Ontology	GO:0016830	2	112	0.310832	0.584335	Gh_D10G1879.1|Gh_D11G0714.1	http://amigo.geneontology.org/cgi-bin/amigo/term_details?term=GO:0016830
histone modification	Gene Ontology	GO:0016570	2	112	0.310832	0.584335	Gh_D09G0949.1|Gh_D09G0947.1	http://amigo.geneontology.org/cgi-bin/amigo/term_details?term=GO:0016570
nucleoside-triphosphatase activity	Gene Ontology	GO:0017111	8	640	0.311335	0.584585	Gh_D09G0949.1|Gh_D10G1842.1|Gh_D09G0931.1|Gh_D11G0674.1|Gh_D08G1982.1|Gh_D10G1828.1|Gh_D10G1834.1|Gh_A01G0250.1	http://amigo.geneontology.org/cgi-bin/amigo/term_details?term=GO:0017111
regulation of cell division	Gene Ontology	GO:0051302	1	37	0.314419	0.586282	Gh_D09G0956.1	http://amigo.geneontology.org/cgi-bin/amigo/term_details?term=GO:0051302
ER to Golgi vesicle-mediated transport	Gene Ontology	GO:0006888	1	37	0.314419	0.586282	Gh_D10G1836.1	http://amigo.geneontology.org/cgi-bin/amigo/term_details?term=GO:0006888
carbohydrate kinase activity	Gene Ontology	GO:0019200	1	37	0.314419	0.586282	Gh_A01G0229.1	http://amigo.geneontology.org/cgi-bin/amigo/term_details?term=GO:0019200
GTPase activator activity	Gene Ontology	GO:0005096	1	37	0.314419	0.586282	Gh_D09G0933.1	http://amigo.geneontology.org/cgi-bin/amigo/term_details?term=GO:0005096
cell recognition	Gene Ontology	GO:0008037	1	37	0.314419	0.586282	Gh_A01G0253.1	http://amigo.geneontology.org/cgi-bin/amigo/term_details?term=GO:0008037
oxidoreduction coenzyme metabolic process	Gene Ontology	GO:0006733	2	113	0.314464	0.586282	Gh_D10G1845.1|Gh_D11G0689.1	http://amigo.geneontology.org/cgi-bin/amigo/term_details?term=GO:0006733
carbohydrate biosynthetic process	Gene Ontology	GO:0016051	4	283	0.315474	0.587472	Gh_D11G0674.1|Gh_D11G0689.1|Gh_D10G1890.1|Gh_D08G1981.1	http://amigo.geneontology.org/cgi-bin/amigo/term_details?term=GO:0016051
nuclease activity	Gene Ontology	GO:0004518	3	197	0.316657	0.588983	Gh_A01G0250.1|Gh_D09G0953.1|Gh_D08G1988.1	http://amigo.geneontology.org/cgi-bin/amigo/term_details?term=GO:0004518
innate immune response	Gene Ontology	GO:0045087	4	284	0.317698	0.590225	Gh_D09G0949.1|Gh_D11G0703.1|Gh_D09G0950.1|Gh_A01G0253.1	http://amigo.geneontology.org/cgi-bin/amigo/term_details?term=GO:0045087
response to bacterium	Gene Ontology	GO:0009617	5	374	0.320645	0.591863	Gh_D10G1884.1|Gh_D09G0953.1|Gh_D11G0703.1|Gh_D11G0689.1|Gh_A01G0253.1	http://amigo.geneontology.org/cgi-bin/amigo/term_details?term=GO:0009617
3'-5' exonuclease activity	Gene Ontology	GO:0008408	1	38	0.321201	0.591863	Gh_D09G0953.1	http://amigo.geneontology.org/cgi-bin/amigo/term_details?term=GO:0008408
pollen-pistil interaction	Gene Ontology	GO:0009875	1	38	0.321201	0.591863	Gh_A01G0253.1	http://amigo.geneontology.org/cgi-bin/amigo/term_details?term=GO:0009875
regulation of cytoskeleton organization	Gene Ontology	GO:0051493	1	38	0.321201	0.591863	Gh_D02G0085.1	http://amigo.geneontology.org/cgi-bin/amigo/term_details?term=GO:0051493
cytoplasmic ribonucleoprotein granule	Gene Ontology	GO:0036464	1	38	0.321201	0.591863	Gh_D02G0084.1	http://amigo.geneontology.org/cgi-bin/amigo/term_details?term=GO:0036464
ribonucleoprotein granule	Gene Ontology	GO:0035770	1	38	0.321201	0.591863	Gh_D02G0084.1	http://amigo.geneontology.org/cgi-bin/amigo/term_details?term=GO:0035770
negative regulation of organelle organization	Gene Ontology	GO:0010639	1	38	0.321201	0.591863	Gh_D02G0085.1	http://amigo.geneontology.org/cgi-bin/amigo/term_details?term=GO:0010639
protein transport	Gene Ontology	GO:0015031	7	557	0.324134	0.595902	Gh_D10G1836.1|Gh_A10G1751.1|Gh_D08G1977.1|Gh_D02G0071.1|Gh_D09G0945.1|Gh_D02G0088.1|Gh_D11G0695.1	http://amigo.geneontology.org/cgi-bin/amigo/term_details?term=GO:0015031
abscisic acid-activated signaling pathway	Gene Ontology	GO:0009738	3	200	0.324747	0.595902	Gh_D08G1992.1|Gh_A10G1751.1|Gh_A10G1756.1	http://amigo.geneontology.org/cgi-bin/amigo/term_details?term=GO:0009738
P-P-bond-hydrolysis-driven transmembrane transporter activity	Gene Ontology	GO:0015405	3	200	0.324747	0.595902	Gh_D11G0674.1|Gh_D10G1828.1|Gh_D10G1834.1	http://amigo.geneontology.org/cgi-bin/amigo/term_details?term=GO:0015405
terpenoid metabolic process	Gene Ontology	GO:0006721	2	116	0.325331	0.595902	Gh_A01G0237.1|Gh_D09G0946.1	http://amigo.geneontology.org/cgi-bin/amigo/term_details?term=GO:0006721
primary active transmembrane transporter activity	Gene Ontology	GO:0015399	3	201	0.327444	0.595902	Gh_D11G0674.1|Gh_D10G1828.1|Gh_D10G1834.1	http://amigo.geneontology.org/cgi-bin/amigo/term_details?term=GO:0015399
photosynthesis, light harvesting	Gene Ontology	GO:0009765	1	39	0.327915	0.595902	Gh_D11G0710.1	http://amigo.geneontology.org/cgi-bin/amigo/term_details?term=GO:0009765
negative regulation of cellular component organization	Gene Ontology	GO:0051129	1	39	0.327915	0.595902	Gh_D02G0085.1	http://amigo.geneontology.org/cgi-bin/amigo/term_details?term=GO:0051129
pectin biosynthetic process	Gene Ontology	GO:0045489	1	39	0.327915	0.595902	Gh_D10G1890.1	http://amigo.geneontology.org/cgi-bin/amigo/term_details?term=GO:0045489
regulation of carbohydrate metabolic process	Gene Ontology	GO:0006109	1	39	0.327915	0.595902	Gh_D11G0674.1	http://amigo.geneontology.org/cgi-bin/amigo/term_details?term=GO:0006109
cellular response to osmotic stress	Gene Ontology	GO:0071470	1	39	0.327915	0.595902	Gh_D08G1991.1	http://amigo.geneontology.org/cgi-bin/amigo/term_details?term=GO:0071470
post-embryonic organ morphogenesis	Gene Ontology	GO:0048563	1	39	0.327915	0.595902	Gh_D08G1981.1	http://amigo.geneontology.org/cgi-bin/amigo/term_details?term=GO:0048563
floral organ morphogenesis	Gene Ontology	GO:0048444	1	39	0.327915	0.595902	Gh_D08G1981.1	http://amigo.geneontology.org/cgi-bin/amigo/term_details?term=GO:0048444
fruit development	Gene Ontology	GO:0010154	8	652	0.328875	0.596331	Gh_D08G1998.1|Gh_D11G0681.1|Gh_A01G0246.1|Gh_D09G0931.1|Gh_D08G1976.1|Gh_D10G1829.1|Gh_D02G0070.1|Gh_D10G1825.1	http://amigo.geneontology.org/cgi-bin/amigo/term_details?term=GO:0010154
endonuclease activity	Gene Ontology	GO:0004519	2	117	0.328944	0.596331	Gh_A01G0250.1|Gh_D08G1988.1	http://amigo.geneontology.org/cgi-bin/amigo/term_details?term=GO:0004519
reproductive structure development	Gene Ontology	GO:0048608	13	1120	0.330091	0.596331	Gh_D08G1998.1|Gh_D09G0949.1|Gh_D11G0681.1|Gh_A01G0246.1|Gh_D09G0931.1|Gh_D02G0070.1|Gh_D10G1829.1|Gh_D11G0671.1|Gh_D09G0950.1|Gh_D08G1976.1|Gh_D08G1992.1|Gh_D10G1825.1|Gh_D08G1981.1	http://amigo.geneontology.org/cgi-bin/amigo/term_details?term=GO:0048608
reproductive system development	Gene Ontology	GO:0061458	13	1120	0.330091	0.596331	Gh_D08G1998.1|Gh_D09G0949.1|Gh_D11G0681.1|Gh_A01G0246.1|Gh_D09G0931.1|Gh_D02G0070.1|Gh_D10G1829.1|Gh_D11G0671.1|Gh_D09G0950.1|Gh_D08G1976.1|Gh_D08G1992.1|Gh_D10G1825.1|Gh_D08G1981.1	http://amigo.geneontology.org/cgi-bin/amigo/term_details?term=GO:0061458
cytoskeletal protein binding	Gene Ontology	GO:0008092	3	202	0.330141	0.596331	Gh_D02G0085.1|Gh_A01G0228.1|Gh_D11G0690.1	http://amigo.geneontology.org/cgi-bin/amigo/term_details?term=GO:0008092
peptide metabolic process	Gene Ontology	GO:0006518	9	746	0.330839	0.596331	Gh_A10G1755.1|Gh_D10G1838.1|Gh_D10G1884.1|Gh_D09G0935.1|Gh_A10G1758.1|Gh_D10G2045.1|Gh_D09G0936.1|Gh_D02G0097.1|Gh_D02G0061.1	http://amigo.geneontology.org/cgi-bin/amigo/term_details?term=GO:0006518
establishment of protein localization	Gene Ontology	GO:0045184	7	562	0.332065	0.596331	Gh_D10G1836.1|Gh_A10G1751.1|Gh_D08G1977.1|Gh_D02G0071.1|Gh_D09G0945.1|Gh_D02G0088.1|Gh_D11G0695.1	http://amigo.geneontology.org/cgi-bin/amigo/term_details?term=GO:0045184
cellular response to nutrient levels	Gene Ontology	GO:0031669	2	118	0.332551	0.596331	Gh_D02G0069.1|Gh_D10G1831.1	http://amigo.geneontology.org/cgi-bin/amigo/term_details?term=GO:0031669
response to acid chemical	Gene Ontology	GO:0001101	12	1028	0.332593	0.596331	Gh_D10G1825.1|Gh_A10G1751.1|Gh_D11G0703.1|Gh_D08G1991.1|Gh_A10G1756.1|Gh_A01G0253.1|Gh_D10G1828.1|Gh_D10G1894.1|Gh_D08G1992.1|Gh_D10G1840.1|Gh_D02G0082.1|Gh_D08G1981.1	http://amigo.geneontology.org/cgi-bin/amigo/term_details?term=GO:0001101
embryo development ending in seed dormancy	Gene Ontology	GO:0009793	6	471	0.332917	0.596331	Gh_D11G0681.1|Gh_A01G0246.1|Gh_D09G0931.1|Gh_D02G0070.1|Gh_D10G1829.1|Gh_D08G1976.1	http://amigo.geneontology.org/cgi-bin/amigo/term_details?term=GO:0009793
immune response	Gene Ontology	GO:0006955	4	291	0.333305	0.596331	Gh_D09G0949.1|Gh_D11G0703.1|Gh_D09G0950.1|Gh_A01G0253.1	http://amigo.geneontology.org/cgi-bin/amigo/term_details?term=GO:0006955
cellular lipid metabolic process	Gene Ontology	GO:0044255	7	563	0.333655	0.596331	Gh_A01G0237.1|Gh_D08G1972.1|Gh_D09G0946.1|Gh_A01G0227.1|Gh_A10G1767.1|Gh_D10G2041.1|Gh_D08G2001.1	http://amigo.geneontology.org/cgi-bin/amigo/term_details?term=GO:0044255
DNA helicase activity	Gene Ontology	GO:0003678	1	40	0.334564	0.596331	Gh_D09G0949.1	http://amigo.geneontology.org/cgi-bin/amigo/term_details?term=GO:0003678
negative regulation of flower development	Gene Ontology	GO:0009910	1	40	0.334564	0.596331	Gh_D09G0950.1	http://amigo.geneontology.org/cgi-bin/amigo/term_details?term=GO:0009910
ribonucleoprotein complex export from nucleus	Gene Ontology	GO:0071426	1	40	0.334564	0.596331	Gh_D02G0061.1	http://amigo.geneontology.org/cgi-bin/amigo/term_details?term=GO:0071426
ribonucleoprotein complex localization	Gene Ontology	GO:0071166	1	40	0.334564	0.596331	Gh_D02G0061.1	http://amigo.geneontology.org/cgi-bin/amigo/term_details?term=GO:0071166
inner mitochondrial membrane protein complex	Gene Ontology	GO:0098800	2	119	0.336153	0.598489	Gh_D09G0939.1|Gh_D11G0677.1	http://amigo.geneontology.org/cgi-bin/amigo/term_details?term=GO:0098800
membrane part	Gene Ontology	GO:0044425	56	5299	0.339744	0.603979	Gh_A01G0240.1|Gh_A10G1751.1|Gh_D02G0085.1|Gh_D10G1839.1|Gh_D08G1977.1|Gh_D09G0958.1|Gh_D02G0087.1|Gh_D10G1834.1|Gh_D02G0086.1|Gh_D02G0083.1|Gh_D02G0068.1|Gh_A01G0239.1|Gh_D11G0695.1|Gh_D10G1836.1|Gh_A01G0249.1|Gh_D09G0948.1|Gh_D08G1984.1|Gh_D09G0963.1|Gh_D02G0063.1|Gh_A01G0253.1|Gh_A10G1767.1|Gh_D10G2050.1|Gh_D11G0693.1|Gh_A10G1755.1|Gh_D11G0682.1|Gh_D09G0965.1|Gh_D10G1831.1|Gh_D08G1985.1|Gh_D10G…	http://amigo.geneontology.org/cgi-bin/amigo/term_details?term=GO:0044425
RNA helicase activity	Gene Ontology	GO:0003724	1	41	0.341147	0.603979	Gh_D08G1982.1	http://amigo.geneontology.org/cgi-bin/amigo/term_details?term=GO:0003724
GTPase regulator activity	Gene Ontology	GO:0030695	1	41	0.341147	0.603979	Gh_D09G0933.1	http://amigo.geneontology.org/cgi-bin/amigo/term_details?term=GO:0030695
regulation of protein complex assembly	Gene Ontology	GO:0043254	1	41	0.341147	0.603979	Gh_D02G0085.1	http://amigo.geneontology.org/cgi-bin/amigo/term_details?term=GO:0043254
manganese ion binding	Gene Ontology	GO:0030145	1	41	0.341147	0.603979	Gh_D10G1873.1	http://amigo.geneontology.org/cgi-bin/amigo/term_details?term=GO:0030145
nitrogen compound transport	Gene Ontology	GO:0071705	4	295	0.342241	0.605239	Gh_D10G1871.1|Gh_D02G0061.1|Gh_D02G0059.1|Gh_D10G1878.1	http://amigo.geneontology.org/cgi-bin/amigo/term_details?term=GO:0071705
regulation of transcription from RNA polymerase II promoter	Gene Ontology	GO:0006357	3	208	0.346312	0.606018	Gh_D11G0694.1|Gh_D09G0949.1|Gh_D02G0078.1	http://amigo.geneontology.org/cgi-bin/amigo/term_details?term=GO:0006357
translation	Gene Ontology	GO:0006412	8	664	0.346582	0.606018	Gh_A10G1755.1|Gh_D10G1838.1|Gh_D09G0935.1|Gh_A10G1758.1|Gh_D10G2045.1|Gh_D09G0936.1|Gh_D02G0097.1|Gh_D02G0061.1	http://amigo.geneontology.org/cgi-bin/amigo/term_details?term=GO:0006412
plant-type cell wall	Gene Ontology	GO:0009505	4	297	0.346712	0.606018	Gh_D10G1845.1|Gh_A01G0226.1|Gh_D09G0963.1|Gh_D08G1996.1	http://amigo.geneontology.org/cgi-bin/amigo/term_details?term=GO:0009505
protein transporter activity	Gene Ontology	GO:0008565	2	122	0.346924	0.606018	Gh_D08G1977.1|Gh_D02G0071.1	http://amigo.geneontology.org/cgi-bin/amigo/term_details?term=GO:0008565
single-organism membrane organization	Gene Ontology	GO:0044802	2	122	0.346924	0.606018	Gh_A10G1751.1|Gh_D09G0945.1	http://amigo.geneontology.org/cgi-bin/amigo/term_details?term=GO:0044802
proton-transporting two-sector ATPase complex	Gene Ontology	GO:0016469	1	42	0.347665	0.606018	Gh_D11G0674.1	http://amigo.geneontology.org/cgi-bin/amigo/term_details?term=GO:0016469
sodium ion transmembrane transporter activity	Gene Ontology	GO:0015081	1	42	0.347665	0.606018	Gh_A01G0243.1	http://amigo.geneontology.org/cgi-bin/amigo/term_details?term=GO:0015081
peroxisomal membrane	Gene Ontology	GO:0005778	1	42	0.347665	0.606018	Gh_A10G1756.1	http://amigo.geneontology.org/cgi-bin/amigo/term_details?term=GO:0005778
amino acid binding	Gene Ontology	GO:0016597	1	42	0.347665	0.606018	Gh_D02G0076.1	http://amigo.geneontology.org/cgi-bin/amigo/term_details?term=GO:0016597
microbody membrane	Gene Ontology	GO:0031903	1	42	0.347665	0.606018	Gh_A10G1756.1	http://amigo.geneontology.org/cgi-bin/amigo/term_details?term=GO:0031903
microgametogenesis	Gene Ontology	GO:0055046	1	42	0.347665	0.606018	Gh_D11G0690.1	http://amigo.geneontology.org/cgi-bin/amigo/term_details?term=GO:0055046
solute:proton antiporter activity	Gene Ontology	GO:0015299	1	42	0.347665	0.606018	Gh_A01G0243.1	http://amigo.geneontology.org/cgi-bin/amigo/term_details?term=GO:0015299
response to water deprivation	Gene Ontology	GO:0009414	4	298	0.348948	0.607585	Gh_D10G1894.1|Gh_D08G1992.1|Gh_D10G1825.1|Gh_D08G1991.1	http://amigo.geneontology.org/cgi-bin/amigo/term_details?term=GO:0009414
mitochondrial membrane	Gene Ontology	GO:0031966	4	299	0.351185	0.609667	Gh_A10G1755.1|Gh_D11G0686.1|Gh_D09G0939.1|Gh_D11G0677.1	http://amigo.geneontology.org/cgi-bin/amigo/term_details?term=GO:0031966
peptide biosynthetic process	Gene Ontology	GO:0043043	8	668	0.352514	0.609667	Gh_A10G1755.1|Gh_D10G1838.1|Gh_D09G0935.1|Gh_A10G1758.1|Gh_D10G2045.1|Gh_D09G0936.1|Gh_D02G0097.1|Gh_D02G0061.1	http://amigo.geneontology.org/cgi-bin/amigo/term_details?term=GO:0043043
response to cadmium ion	Gene Ontology	GO:0046686	4	300	0.353421	0.609667	Gh_A10G1773.1|Gh_D11G0689.1|Gh_D10G2047.1|Gh_D02G0088.1	http://amigo.geneontology.org/cgi-bin/amigo/term_details?term=GO:0046686
protein homodimerization activity	Gene Ontology	GO:0042803	2	124	0.354072	0.609667	Gh_D10G1830.1|Gh_A01G0241.1	http://amigo.geneontology.org/cgi-bin/amigo/term_details?term=GO:0042803
plant-type cell wall modification	Gene Ontology	GO:0009827	1	43	0.354119	0.609667	Gh_D10G1890.1	http://amigo.geneontology.org/cgi-bin/amigo/term_details?term=GO:0009827
defense response to fungus, incompatible interaction	Gene Ontology	GO:0009817	1	43	0.354119	0.609667	Gh_D09G0949.1	http://amigo.geneontology.org/cgi-bin/amigo/term_details?term=GO:0009817
mRNA catabolic process	Gene Ontology	GO:0006402	1	43	0.354119	0.609667	Gh_D09G0953.1	http://amigo.geneontology.org/cgi-bin/amigo/term_details?term=GO:0006402
actin polymerization or depolymerization	Gene Ontology	GO:0008154	1	43	0.354119	0.609667	Gh_D02G0085.1	http://amigo.geneontology.org/cgi-bin/amigo/term_details?term=GO:0008154
protein polymerization	Gene Ontology	GO:0051258	1	43	0.354119	0.609667	Gh_D02G0085.1	http://amigo.geneontology.org/cgi-bin/amigo/term_details?term=GO:0051258
negative regulation of nucleobase-containing compound metabolic process	Gene Ontology	GO:0045934	3	211	0.354386	0.609667	Gh_D09G0954.1|Gh_D09G0947.1|Gh_D08G1979.1	http://amigo.geneontology.org/cgi-bin/amigo/term_details?term=GO:0045934
cellular response to hormone stimulus	Gene Ontology	GO:0032870	9	764	0.355758	0.610291	Gh_A10G1751.1|Gh_D11G0703.1|Gh_A10G1756.1|Gh_D10G1869.1|Gh_D10G1828.1|Gh_D11G0701.1|Gh_D08G1992.1|Gh_D08G1981.1|Gh_A01G0246.1	http://amigo.geneontology.org/cgi-bin/amigo/term_details?term=GO:0032870
aromatic compound biosynthetic process	Gene Ontology	GO:0019438	30	2782	0.355907	0.610291	Gh_D08G1976.1|Gh_D08G1998.1|Gh_D10G1869.1|Gh_D11G0694.1|Gh_D09G0953.1|Gh_D02G0082.1|Gh_D09G0950.1|Gh_D10G2048.1|Gh_D09G0943.1|Gh_D10G1881.1|Gh_D10G1880.1|Gh_D10G1882.1|Gh_D09G0956.1|Gh_A10G1772.1|Gh_D10G2046.1|Gh_D09G0949.1|Gh_D10G2034.1|Gh_D10G1877.1|Gh_D02G0078.1|Gh_D10G2037.1|Gh_D11G0674.1|Gh_D09G0944.1|Gh_D09G0947.1|Gh_D08G1979.1|Gh_D09G0954.1|Gh_A10G1763.1|Gh_A10G1752.1|Gh_D08G1974.1|Gh_D10G…	http://amigo.geneontology.org/cgi-bin/amigo/term_details?term=GO:0019438
lipid catabolic process	Gene Ontology	GO:0016042	3	213	0.359762	0.610745	Gh_A01G0237.1|Gh_D08G2000.1|Gh_A01G0227.1	http://amigo.geneontology.org/cgi-bin/amigo/term_details?term=GO:0016042
histone methyltransferase activity	Gene Ontology	GO:0042054	1	44	0.360509	0.610745	Gh_D10G2048.1	http://amigo.geneontology.org/cgi-bin/amigo/term_details?term=GO:0042054
gamete generation	Gene Ontology	GO:0007276	1	44	0.360509	0.610745	Gh_D09G0931.1	http://amigo.geneontology.org/cgi-bin/amigo/term_details?term=GO:0007276
DNA polymerase activity	Gene Ontology	GO:0034061	1	44	0.360509	0.610745	Gh_D10G2051.1	http://amigo.geneontology.org/cgi-bin/amigo/term_details?term=GO:0034061
positive regulation of organelle organization	Gene Ontology	GO:0010638	1	44	0.360509	0.610745	Gh_D02G0085.1	http://amigo.geneontology.org/cgi-bin/amigo/term_details?term=GO:0010638
microbody part	Gene Ontology	GO:0044438	1	44	0.360509	0.610745	Gh_A10G1756.1	http://amigo.geneontology.org/cgi-bin/amigo/term_details?term=GO:0044438
peroxisomal part	Gene Ontology	GO:0044439	1	44	0.360509	0.610745	Gh_A10G1756.1	http://amigo.geneontology.org/cgi-bin/amigo/term_details?term=GO:0044439
monocarboxylic acid catabolic process	Gene Ontology	GO:0072329	1	44	0.360509	0.610745	Gh_A01G0227.1	http://amigo.geneontology.org/cgi-bin/amigo/term_details?term=GO:0072329
microtubule associated complex	Gene Ontology	GO:0005875	1	44	0.360509	0.610745	Gh_D11G0690.1	http://amigo.geneontology.org/cgi-bin/amigo/term_details?term=GO:0005875
mitochondrial protein complex	Gene Ontology	GO:0098798	2	126	0.361193	0.610745	Gh_D09G0939.1|Gh_D11G0677.1	http://amigo.geneontology.org/cgi-bin/amigo/term_details?term=GO:0098798
metal ion homeostasis	Gene Ontology	GO:0055065	2	126	0.361193	0.610745	Gh_A10G1773.1|Gh_D10G2047.1	http://amigo.geneontology.org/cgi-bin/amigo/term_details?term=GO:0055065
isoprenoid biosynthetic process	Gene Ontology	GO:0008299	2	126	0.361193	0.610745	Gh_A01G0237.1|Gh_D09G0946.1	http://amigo.geneontology.org/cgi-bin/amigo/term_details?term=GO:0008299
ubiquitin ligase complex	Gene Ontology	GO:0000151	3	214	0.362448	0.612028	Gh_D10G1821.1|Gh_D02G0070.1|Gh_D11G0702.1	http://amigo.geneontology.org/cgi-bin/amigo/term_details?term=GO:0000151
cellular response to endogenous stimulus	Gene Ontology	GO:0071495	9	769	0.362727	0.612028	Gh_A10G1751.1|Gh_D11G0703.1|Gh_A10G1756.1|Gh_D10G1869.1|Gh_D10G1828.1|Gh_D11G0701.1|Gh_D08G1992.1|Gh_D08G1981.1|Gh_A01G0246.1	http://amigo.geneontology.org/cgi-bin/amigo/term_details?term=GO:0071495
response to water	Gene Ontology	GO:0009415	4	305	0.364602	0.614537	Gh_D10G1894.1|Gh_D08G1992.1|Gh_D10G1825.1|Gh_D08G1991.1	http://amigo.geneontology.org/cgi-bin/amigo/term_details?term=GO:0009415
pyrophosphatase activity	Gene Ontology	GO:0016462	8	677	0.365906	0.614682	Gh_D09G0949.1|Gh_D10G1842.1|Gh_D09G0931.1|Gh_D11G0674.1|Gh_D08G1982.1|Gh_D10G1828.1|Gh_D10G1834.1|Gh_A01G0250.1	http://amigo.geneontology.org/cgi-bin/amigo/term_details?term=GO:0016462
cellular response to carbohydrate stimulus	Gene Ontology	GO:0071322	1	45	0.366836	0.614682	Gh_D09G0932.1	http://amigo.geneontology.org/cgi-bin/amigo/term_details?term=GO:0071322
mRNA binding	Gene Ontology	GO:0003729	1	45	0.366836	0.614682	Gh_A10G1758.1	http://amigo.geneontology.org/cgi-bin/amigo/term_details?term=GO:0003729
organic cyclic compound metabolic process	Gene Ontology	GO:1901360	43	4069	0.367348	0.614682	Gh_D08G2003.1|Gh_D02G0084.1|Gh_D08G1998.1|Gh_D10G1869.1|Gh_A01G0250.1|Gh_D08G1976.1|Gh_D11G0694.1|Gh_D08G1997.1|Gh_D02G0082.1|Gh_D09G0953.1|Gh_D09G0950.1|Gh_D10G2048.1|Gh_D09G0943.1|Gh_D10G1881.1|Gh_D11G0689.1|Gh_A10G1752.1|Gh_D10G1880.1|Gh_D10G1882.1|Gh_D08G1982.1|Gh_D09G0956.1|Gh_A10G1772.1|Gh_D10G2046.1|Gh_D09G0949.1|Gh_D10G2034.1|Gh_D11G0681.1|Gh_D10G1877.1|Gh_D02G0078.1|Gh_D09G0931.1|Gh_D10G…	http://amigo.geneontology.org/cgi-bin/amigo/term_details?term=GO:1901360
embryo development	Gene Ontology	GO:0009790	6	491	0.367907	0.614682	Gh_D11G0681.1|Gh_A01G0246.1|Gh_D09G0931.1|Gh_D02G0070.1|Gh_D10G1829.1|Gh_D08G1976.1	http://amigo.geneontology.org/cgi-bin/amigo/term_details?term=GO:0009790
peptidase activity	Gene Ontology	GO:0008233	6	491	0.367907	0.614682	Gh_D09G0947.1|Gh_D11G0685.1|Gh_D10G2049.1|Gh_D08G2006.1|Gh_D11G0710.1|Gh_A10G1753.1	http://amigo.geneontology.org/cgi-bin/amigo/term_details?term=GO:0008233
multicellular organismal reproductive process	Gene Ontology	GO:0048609	2	128	0.368285	0.614682	Gh_D09G0931.1|Gh_D10G1825.1	http://amigo.geneontology.org/cgi-bin/amigo/term_details?term=GO:0048609
hydrolase activity, acting on acid anhydrides, in phosphorus-containing anhydrides	Gene Ontology	GO:0016818	8	680	0.370382	0.614682	Gh_D09G0949.1|Gh_D10G1842.1|Gh_D09G0931.1|Gh_D11G0674.1|Gh_D08G1982.1|Gh_D10G1828.1|Gh_D10G1834.1|Gh_A01G0250.1	http://amigo.geneontology.org/cgi-bin/amigo/term_details?term=GO:0016818
peroxisome	Gene Ontology	GO:0005777	3	217	0.370494	0.614682	Gh_D11G0689.1|Gh_A10G1756.1|Gh_A01G0227.1	http://amigo.geneontology.org/cgi-bin/amigo/term_details?term=GO:0005777
regulation of reproductive process	Gene Ontology	GO:2000241	3	217	0.370494	0.614682	Gh_D09G0956.1|Gh_D09G0931.1|Gh_D09G0950.1	http://amigo.geneontology.org/cgi-bin/amigo/term_details?term=GO:2000241
microbody	Gene Ontology	GO:0042579	3	217	0.370494	0.614682	Gh_D11G0689.1|Gh_A10G1756.1|Gh_A01G0227.1	http://amigo.geneontology.org/cgi-bin/amigo/term_details?term=GO:0042579
single-organism biosynthetic process	Gene Ontology	GO:0044711	17	1540	0.370652	0.614682	Gh_D02G0076.1|Gh_A01G0237.1|Gh_D09G0946.1|Gh_D10G1881.1|Gh_D11G0714.1|Gh_D11G0689.1|Gh_D09G0938.1|Gh_D10G1880.1|Gh_D08G1998.1|Gh_A10G1767.1|Gh_D10G2041.1|Gh_D10G1890.1|Gh_D02G0063.1|Gh_D10G1845.1|Gh_D11G0674.1|Gh_D10G1882.1|Gh_D08G1981.1	http://amigo.geneontology.org/cgi-bin/amigo/term_details?term=GO:0044711
secondary metabolite catabolic process	Gene Ontology	GO:0090487	1	46	0.373101	0.614682	Gh_D10G1884.1	http://amigo.geneontology.org/cgi-bin/amigo/term_details?term=GO:0090487
cotyledon development	Gene Ontology	GO:0048825	1	46	0.373101	0.614682	Gh_A01G0246.1	http://amigo.geneontology.org/cgi-bin/amigo/term_details?term=GO:0048825
regulation of ion transport	Gene Ontology	GO:0043269	1	46	0.373101	0.614682	Gh_D02G0083.1	http://amigo.geneontology.org/cgi-bin/amigo/term_details?term=GO:0043269
nucleoside-triphosphatase regulator activity	Gene Ontology	GO:0060589	1	46	0.373101	0.614682	Gh_D09G0933.1	http://amigo.geneontology.org/cgi-bin/amigo/term_details?term=GO:0060589
potassium ion transmembrane transport	Gene Ontology	GO:0071805	1	46	0.373101	0.614682	Gh_A01G0243.1	http://amigo.geneontology.org/cgi-bin/amigo/term_details?term=GO:0071805
toxin catabolic process	Gene Ontology	GO:0009407	1	46	0.373101	0.614682	Gh_D10G1884.1	http://amigo.geneontology.org/cgi-bin/amigo/term_details?term=GO:0009407
nuclear export	Gene Ontology	GO:0051168	1	46	0.373101	0.614682	Gh_D02G0061.1	http://amigo.geneontology.org/cgi-bin/amigo/term_details?term=GO:0051168
cellular potassium ion transport	Gene Ontology	GO:0071804	1	46	0.373101	0.614682	Gh_A01G0243.1	http://amigo.geneontology.org/cgi-bin/amigo/term_details?term=GO:0071804
calmodulin binding	Gene Ontology	GO:0005516	3	218	0.373172	0.614682	Gh_D02G0082.1|Gh_A10G1756.1|Gh_A01G0253.1	http://amigo.geneontology.org/cgi-bin/amigo/term_details?term=GO:0005516
cellular response to abscisic acid stimulus	Gene Ontology	GO:0071215	3	219	0.375848	0.614682	Gh_D08G1992.1|Gh_A10G1751.1|Gh_A10G1756.1	http://amigo.geneontology.org/cgi-bin/amigo/term_details?term=GO:0071215
cellular response to alcohol	Gene Ontology	GO:0097306	3	219	0.375848	0.614682	Gh_D08G1992.1|Gh_A10G1751.1|Gh_A10G1756.1	http://amigo.geneontology.org/cgi-bin/amigo/term_details?term=GO:0097306
lipid metabolic process	Gene Ontology	GO:0006629	10	875	0.377904	0.614682	Gh_A01G0224.1|Gh_A01G0237.1|Gh_D08G1972.1|Gh_D09G0946.1|Gh_D10G2041.1|Gh_A01G0227.1|Gh_A10G1767.1|Gh_D02G0062.1|Gh_D08G2001.1|Gh_D08G2000.1	http://amigo.geneontology.org/cgi-bin/amigo/term_details?term=GO:0006629
positive regulation of signaling	Gene Ontology	GO:0023056	1	47	0.379304	0.614682	Gh_D08G1981.1	http://amigo.geneontology.org/cgi-bin/amigo/term_details?term=GO:0023056
salicylic acid mediated signaling pathway	Gene Ontology	GO:0009863	1	47	0.379304	0.614682	Gh_D10G1840.1	http://amigo.geneontology.org/cgi-bin/amigo/term_details?term=GO:0009863
cellulose biosynthetic process	Gene Ontology	GO:0030244	1	47	0.379304	0.614682	Gh_D10G1890.1	http://amigo.geneontology.org/cgi-bin/amigo/term_details?term=GO:0030244
cell cortex part	Gene Ontology	GO:0044448	1	47	0.379304	0.614682	Gh_D09G0960.1	http://amigo.geneontology.org/cgi-bin/amigo/term_details?term=GO:0044448
positive regulation of signal transduction	Gene Ontology	GO:0009967	1	47	0.379304	0.614682	Gh_D08G1981.1	http://amigo.geneontology.org/cgi-bin/amigo/term_details?term=GO:0009967
double-strand break repair via homologous recombination	Gene Ontology	GO:0000724	1	47	0.379304	0.614682	Gh_A01G0250.1	http://amigo.geneontology.org/cgi-bin/amigo/term_details?term=GO:0000724
O-acetyltransferase activity	Gene Ontology	GO:0016413	1	47	0.379304	0.614682	Gh_D10G1890.1	http://amigo.geneontology.org/cgi-bin/amigo/term_details?term=GO:0016413
metalloendopeptidase activity	Gene Ontology	GO:0004222	1	47	0.379304	0.614682	Gh_D11G0685.1	http://amigo.geneontology.org/cgi-bin/amigo/term_details?term=GO:0004222
intracellular organelle lumen	Gene Ontology	GO:0070013	10	877	0.380552	0.614682	Gh_D09G0949.1|Gh_D02G0084.1|Gh_D11G0681.1|Gh_D08G1979.1|Gh_D09G0931.1|Gh_D11G0689.1|Gh_D02G0097.1|Gh_D08G1982.1|Gh_A10G1752.1|Gh_D09G0939.1	http://amigo.geneontology.org/cgi-bin/amigo/term_details?term=GO:0070013
membrane-enclosed lumen	Gene Ontology	GO:0031974	10	877	0.380552	0.614682	Gh_D09G0949.1|Gh_D02G0084.1|Gh_D11G0681.1|Gh_D08G1979.1|Gh_D09G0931.1|Gh_D11G0689.1|Gh_D02G0097.1|Gh_D08G1982.1|Gh_A10G1752.1|Gh_D09G0939.1	http://amigo.geneontology.org/cgi-bin/amigo/term_details?term=GO:0031974
organelle lumen	Gene Ontology	GO:0043233	10	877	0.380552	0.614682	Gh_D09G0949.1|Gh_D02G0084.1|Gh_D11G0681.1|Gh_D08G1979.1|Gh_D09G0931.1|Gh_D11G0689.1|Gh_D02G0097.1|Gh_D08G1982.1|Gh_A10G1752.1|Gh_D09G0939.1	http://amigo.geneontology.org/cgi-bin/amigo/term_details?term=GO:0043233
peptidase activity, acting on L-amino acid peptides	Gene Ontology	GO:0070011	5	405	0.381041	0.614682	Gh_D11G0685.1|Gh_A10G1753.1|Gh_D09G0947.1|Gh_D10G2049.1|Gh_D11G0710.1	http://amigo.geneontology.org/cgi-bin/amigo/term_details?term=GO:0070011
alpha-amino acid metabolic process	Gene Ontology	GO:1901605	3	221	0.381193	0.614682	Gh_D02G0076.1|Gh_D11G0714.1|Gh_D09G0938.1	http://amigo.geneontology.org/cgi-bin/amigo/term_details?term=GO:1901605
mitochondrial envelope	Gene Ontology	GO:0005740	4	313	0.382473	0.614682	Gh_A10G1755.1|Gh_D11G0686.1|Gh_D09G0939.1|Gh_D11G0677.1	http://amigo.geneontology.org/cgi-bin/amigo/term_details?term=GO:0005740
protein catabolic process	Gene Ontology	GO:0030163	5	406	0.382994	0.614682	Gh_D10G1821.1|Gh_D08G1984.1|Gh_D10G1888.1|Gh_A10G1753.1|Gh_D11G0710.1	http://amigo.geneontology.org/cgi-bin/amigo/term_details?term=GO:0030163
amide biosynthetic process	Gene Ontology	GO:0043604	8	689	0.383833	0.614682	Gh_A10G1755.1|Gh_D10G1838.1|Gh_D09G0935.1|Gh_A10G1758.1|Gh_D10G2045.1|Gh_D09G0936.1|Gh_D02G0097.1|Gh_D02G0061.1	http://amigo.geneontology.org/cgi-bin/amigo/term_details?term=GO:0043604
hydrolase activity, acting on acid anhydrides	Gene Ontology	GO:0016817	8	689	0.383833	0.614682	Gh_D09G0949.1|Gh_D10G1842.1|Gh_D09G0931.1|Gh_D11G0674.1|Gh_D08G1982.1|Gh_D10G1828.1|Gh_D10G1834.1|Gh_A01G0250.1	http://amigo.geneontology.org/cgi-bin/amigo/term_details?term=GO:0016817
gene expression	Gene Ontology	GO:0010467	37	3505	0.383872	0.614682	Gh_D10G1838.1|Gh_D08G2003.1|Gh_D02G0084.1|Gh_D08G1998.1|Gh_D10G1869.1|Gh_A10G1758.1|Gh_D08G1976.1|Gh_D11G0694.1|Gh_D08G1997.1|Gh_D02G0082.1|Gh_D09G0953.1|Gh_D09G0950.1|Gh_D10G2048.1|Gh_D09G0943.1|Gh_A10G1752.1|Gh_D08G1982.1|Gh_D10G2045.1|Gh_D09G0956.1|Gh_A10G1772.1|Gh_D10G2046.1|Gh_D09G0949.1|Gh_D11G0681.1|Gh_D10G1877.1|Gh_D02G0078.1|Gh_D09G0948.1|Gh_D09G0931.1|Gh_D02G0097.1|Gh_D09G0936.1|Gh_D09G…	http://amigo.geneontology.org/cgi-bin/amigo/term_details?term=GO:0010467
translation elongation factor activity	Gene Ontology	GO:0003746	1	48	0.385446	0.614682	Gh_D09G0931.1	http://amigo.geneontology.org/cgi-bin/amigo/term_details?term=GO:0003746
peptidyl-serine phosphorylation	Gene Ontology	GO:0018105	1	48	0.385446	0.614682	Gh_A10G1756.1	http://amigo.geneontology.org/cgi-bin/amigo/term_details?term=GO:0018105
polysaccharide binding	Gene Ontology	GO:0030247	1	48	0.385446	0.614682	Gh_D10G1893.1	http://amigo.geneontology.org/cgi-bin/amigo/term_details?term=GO:0030247
peptidyl-serine modification	Gene Ontology	GO:0018209	1	48	0.385446	0.614682	Gh_A10G1756.1	http://amigo.geneontology.org/cgi-bin/amigo/term_details?term=GO:0018209
oxidoreductase activity, acting on the aldehyde or oxo group of donors, NAD or NADP as acceptor	Gene Ontology	GO:0016620	1	48	0.385446	0.614682	Gh_D11G0689.1	http://amigo.geneontology.org/cgi-bin/amigo/term_details?term=GO:0016620
pattern binding	Gene Ontology	GO:0001871	1	48	0.385446	0.614682	Gh_D10G1893.1	http://amigo.geneontology.org/cgi-bin/amigo/term_details?term=GO:0001871
recombinational repair	Gene Ontology	GO:0000725	1	48	0.385446	0.614682	Gh_A01G0250.1	http://amigo.geneontology.org/cgi-bin/amigo/term_details?term=GO:0000725
cellular amide metabolic process	Gene Ontology	GO:0043603	9	786	0.386526	0.614682	Gh_A10G1755.1|Gh_D10G1838.1|Gh_D10G1884.1|Gh_D09G0935.1|Gh_A10G1758.1|Gh_D10G2045.1|Gh_D09G0936.1|Gh_D02G0097.1|Gh_D02G0061.1	http://amigo.geneontology.org/cgi-bin/amigo/term_details?term=GO:0043603
integral component of plasma membrane	Gene Ontology	GO:0005887	3	223	0.386528	0.614682	Gh_D10G1831.1|Gh_D10G2040.1|Gh_A10G1766.1	http://amigo.geneontology.org/cgi-bin/amigo/term_details?term=GO:0005887
negative regulation of cellular macromolecule biosynthetic process	Gene Ontology	GO:2000113	3	223	0.386528	0.614682	Gh_D09G0954.1|Gh_D09G0947.1|Gh_D08G1979.1	http://amigo.geneontology.org/cgi-bin/amigo/term_details?term=GO:2000113
response to organic cyclic compound	Gene Ontology	GO:0014070	4	315	0.386933	0.614682	Gh_D10G1840.1|Gh_D02G0082.1|Gh_D10G1828.1|Gh_A01G0253.1	http://amigo.geneontology.org/cgi-bin/amigo/term_details?term=GO:0014070
positive regulation of cellular metabolic process	Gene Ontology	GO:0031325	4	315	0.386933	0.614682	Gh_D10G1881.1|Gh_D09G0950.1|Gh_D10G1882.1|Gh_D10G1880.1	http://amigo.geneontology.org/cgi-bin/amigo/term_details?term=GO:0031325
thylakoid	Gene Ontology	GO:0009579	6	502	0.387238	0.614682	Gh_D11G0678.1|Gh_A01G0249.1|Gh_D10G1884.1|Gh_D09G0955.1|Gh_D11G0710.1|Gh_D02G0088.1	http://amigo.geneontology.org/cgi-bin/amigo/term_details?term=GO:0009579
RNA metabolic process	Gene Ontology	GO:0016070	31	2924	0.389231	0.616826	Gh_D08G2003.1|Gh_D02G0084.1|Gh_D08G1998.1|Gh_D10G1869.1|Gh_D08G1976.1|Gh_D11G0694.1|Gh_D08G1997.1|Gh_D02G0082.1|Gh_D09G0953.1|Gh_D09G0950.1|Gh_D10G2048.1|Gh_D09G0943.1|Gh_D02G0089.1|Gh_D08G1982.1|Gh_D09G0956.1|Gh_A10G1772.1|Gh_D10G2046.1|Gh_D09G0949.1|Gh_D11G0681.1|Gh_D10G1877.1|Gh_D02G0078.1|Gh_D09G0931.1|Gh_D09G0932.1|Gh_A10G1768.1|Gh_D09G0944.1|Gh_D09G0947.1|Gh_D08G1979.1|Gh_D09G0954.1|Gh_A10G…	http://amigo.geneontology.org/cgi-bin/amigo/term_details?term=GO:0016070
multicellular organism reproduction	Gene Ontology	GO:0032504	2	134	0.389369	0.616826	Gh_D09G0931.1|Gh_D10G1825.1	http://amigo.geneontology.org/cgi-bin/amigo/term_details?term=GO:0032504
response to endoplasmic reticulum stress	Gene Ontology	GO:0034976	1	49	0.391528	0.617154	Gh_D09G0950.1	http://amigo.geneontology.org/cgi-bin/amigo/term_details?term=GO:0034976
histone binding	Gene Ontology	GO:0042393	1	49	0.391528	0.617154	Gh_D09G0947.1	http://amigo.geneontology.org/cgi-bin/amigo/term_details?term=GO:0042393
hydrogen ion transmembrane transport	Gene Ontology	GO:1902600	1	49	0.391528	0.617154	Gh_D11G0674.1	http://amigo.geneontology.org/cgi-bin/amigo/term_details?term=GO:1902600
cation:cation antiporter activity	Gene Ontology	GO:0015491	1	49	0.391528	0.617154	Gh_A01G0243.1	http://amigo.geneontology.org/cgi-bin/amigo/term_details?term=GO:0015491
RNA catabolic process	Gene Ontology	GO:0006401	1	49	0.391528	0.617154	Gh_D09G0953.1	http://amigo.geneontology.org/cgi-bin/amigo/term_details?term=GO:0006401
protein localization	Gene Ontology	GO:0008104	7	600	0.393024	0.618757	Gh_D10G1836.1|Gh_A10G1751.1|Gh_D08G1977.1|Gh_D02G0071.1|Gh_D09G0945.1|Gh_D02G0088.1|Gh_D11G0695.1	http://amigo.geneontology.org/cgi-bin/amigo/term_details?term=GO:0008104
cellular response to stimulus	Gene Ontology	GO:0051716	25	2342	0.393327	0.618757	Gh_A10G1751.1|Gh_D02G0069.1|Gh_D09G0933.1|Gh_A01G0250.1|Gh_D02G0077.1|Gh_D09G0950.1|Gh_A10G1756.1|Gh_A01G0253.1|Gh_D10G1874.1|Gh_D08G1992.1|Gh_D08G1981.1|Gh_D10G1831.1|Gh_D09G0949.1|Gh_D11G0703.1|Gh_A01G0246.1|Gh_D10G1893.1|Gh_D08G1983.1|Gh_D09G0932.1|Gh_D10G1828.1|Gh_D11G0701.1|Gh_D10G1840.1|Gh_D02G0060.1|Gh_D08G1991.1|Gh_D02G0070.1|Gh_D10G1869.1	http://amigo.geneontology.org/cgi-bin/amigo/term_details?term=GO:0051716
positive regulation of reproductive process	Gene Ontology	GO:2000243	1	50	0.397549	0.621687	Gh_D09G0956.1	http://amigo.geneontology.org/cgi-bin/amigo/term_details?term=GO:2000243
solute:cation antiporter activity	Gene Ontology	GO:0015298	1	50	0.397549	0.621687	Gh_A01G0243.1	http://amigo.geneontology.org/cgi-bin/amigo/term_details?term=GO:0015298
single-stranded DNA binding	Gene Ontology	GO:0003697	1	50	0.397549	0.621687	Gh_A01G0250.1	http://amigo.geneontology.org/cgi-bin/amigo/term_details?term=GO:0003697
negative regulation of reproductive process	Gene Ontology	GO:2000242	1	50	0.397549	0.621687	Gh_D09G0950.1	http://amigo.geneontology.org/cgi-bin/amigo/term_details?term=GO:2000242
positive regulation of cell communication	Gene Ontology	GO:0010647	1	50	0.397549	0.621687	Gh_D08G1981.1	http://amigo.geneontology.org/cgi-bin/amigo/term_details?term=GO:0010647
endomembrane system	Gene Ontology	GO:0012505	20	1861	0.399628	0.62432	Gh_A01G0240.1|Gh_D10G2050.1|Gh_D08G1996.1|Gh_D09G0950.1|Gh_A10G1751.1|Gh_D09G0948.1|Gh_D08G1977.1|Gh_D10G1881.1|Gh_D10G1880.1|Gh_D11G0674.1|Gh_D02G0071.1|Gh_D10G1890.1|Gh_D02G0087.1|Gh_D09G0945.1|Gh_D02G0083.1|Gh_D10G1836.1|Gh_D10G1845.1|Gh_D10G1840.1|Gh_A01G0243.1|Gh_D10G1882.1	http://amigo.geneontology.org/cgi-bin/amigo/term_details?term=GO:0012505
organelle inner membrane	Gene Ontology	GO:0019866	4	321	0.400288	0.624734	Gh_A10G1755.1|Gh_D11G0686.1|Gh_D09G0939.1|Gh_D11G0677.1	http://amigo.geneontology.org/cgi-bin/amigo/term_details?term=GO:0019866
catalytic complex	Gene Ontology	GO:1902494	7	606	0.402698	0.627287	Gh_D09G0949.1|Gh_D11G0702.1|Gh_A01G0249.1|Gh_D11G0677.1|Gh_D10G1821.1|Gh_D02G0070.1|Gh_D09G0939.1	http://amigo.geneontology.org/cgi-bin/amigo/term_details?term=GO:1902494
response to gibberellin	Gene Ontology	GO:0009739	2	138	0.403251	0.627287	Gh_D02G0082.1|Gh_D08G1981.1	http://amigo.geneontology.org/cgi-bin/amigo/term_details?term=GO:0009739
positive regulation of innate immune response	Gene Ontology	GO:0045089	1	51	0.403511	0.627287	Gh_D11G0703.1	http://amigo.geneontology.org/cgi-bin/amigo/term_details?term=GO:0045089
cellular biogenic amine metabolic process	Gene Ontology	GO:0006576	1	51	0.403511	0.627287	Gh_D09G0938.1	http://amigo.geneontology.org/cgi-bin/amigo/term_details?term=GO:0006576
immune system process	Gene Ontology	GO:0002376	4	323	0.404729	0.628563	Gh_D09G0949.1|Gh_D11G0703.1|Gh_D09G0950.1|Gh_A01G0253.1	http://amigo.geneontology.org/cgi-bin/amigo/term_details?term=GO:0002376
endosome membrane	Gene Ontology	GO:0010008	2	139	0.406699	0.628589	Gh_A01G0243.1|Gh_A10G1751.1	http://amigo.geneontology.org/cgi-bin/amigo/term_details?term=GO:0010008
proteasome-mediated ubiquitin-dependent protein catabolic process	Gene Ontology	GO:0043161	2	139	0.406699	0.628589	Gh_D10G1888.1|Gh_D08G1984.1	http://amigo.geneontology.org/cgi-bin/amigo/term_details?term=GO:0043161
ubiquitin-protein transferase activity	Gene Ontology	GO:0004842	4	324	0.406948	0.628589	Gh_D10G1821.1|Gh_D11G0671.1|Gh_D10G1888.1|Gh_D08G1984.1	http://amigo.geneontology.org/cgi-bin/amigo/term_details?term=GO:0004842
integral component of membrane	Gene Ontology	GO:0016021	49	4726	0.408826	0.628589	Gh_A01G0240.1|Gh_A10G1751.1|Gh_D02G0085.1|Gh_D10G1839.1|Gh_D11G0693.1|Gh_D09G0958.1|Gh_D02G0087.1|Gh_D10G1834.1|Gh_D02G0086.1|Gh_D02G0083.1|Gh_D02G0068.1|Gh_A01G0239.1|Gh_D09G0948.1|Gh_D08G1984.1|Gh_D09G0963.1|Gh_D02G0063.1|Gh_A01G0253.1|Gh_A10G1767.1|Gh_D10G2050.1|Gh_A10G1766.1|Gh_A10G1755.1|Gh_D11G0682.1|Gh_D09G0965.1|Gh_D10G1831.1|Gh_D08G1985.1|Gh_D10G1878.1|Gh_D11G0677.1|Gh_D08G1972.1|Gh_D10G…	http://amigo.geneontology.org/cgi-bin/amigo/term_details?term=GO:0016021
beta-glucan biosynthetic process	Gene Ontology	GO:0051274	1	52	0.409415	0.628589	Gh_D10G1890.1	http://amigo.geneontology.org/cgi-bin/amigo/term_details?term=GO:0051274
respiratory chain complex I	Gene Ontology	GO:0045271	1	52	0.409415	0.628589	Gh_D09G0939.1	http://amigo.geneontology.org/cgi-bin/amigo/term_details?term=GO:0045271
NADH dehydrogenase complex	Gene Ontology	GO:0030964	1	52	0.409415	0.628589	Gh_D09G0939.1	http://amigo.geneontology.org/cgi-bin/amigo/term_details?term=GO:0030964
mitochondrial respiratory chain complex I	Gene Ontology	GO:0005747	1	52	0.409415	0.628589	Gh_D09G0939.1	http://amigo.geneontology.org/cgi-bin/amigo/term_details?term=GO:0005747
late endosome membrane	Gene Ontology	GO:0031902	1	52	0.409415	0.628589	Gh_A10G1751.1	http://amigo.geneontology.org/cgi-bin/amigo/term_details?term=GO:0031902
photosystem II	Gene Ontology	GO:0009523	1	52	0.409415	0.628589	Gh_A01G0249.1	http://amigo.geneontology.org/cgi-bin/amigo/term_details?term=GO:0009523
isoprenoid metabolic process	Gene Ontology	GO:0006720	2	140	0.410136	0.628589	Gh_A01G0237.1|Gh_D09G0946.1	http://amigo.geneontology.org/cgi-bin/amigo/term_details?term=GO:0006720
proteasomal protein catabolic process	Gene Ontology	GO:0010498	2	140	0.410136	0.628589	Gh_D10G1888.1|Gh_D08G1984.1	http://amigo.geneontology.org/cgi-bin/amigo/term_details?term=GO:0010498
response to inorganic substance	Gene Ontology	GO:0010035	9	804	0.411825	0.628589	Gh_A10G1773.1|Gh_D10G1825.1|Gh_D10G2047.1|Gh_D11G0689.1|Gh_D08G1991.1|Gh_D02G0088.1|Gh_D10G1894.1|Gh_D08G1992.1|Gh_D02G0082.1	http://amigo.geneontology.org/cgi-bin/amigo/term_details?term=GO:0010035
endosomal part	Gene Ontology	GO:0044440	2	141	0.413564	0.628589	Gh_A01G0243.1|Gh_A10G1751.1	http://amigo.geneontology.org/cgi-bin/amigo/term_details?term=GO:0044440
pectin metabolic process	Gene Ontology	GO:0045488	2	141	0.413564	0.628589	Gh_A01G0226.1|Gh_D10G1890.1	http://amigo.geneontology.org/cgi-bin/amigo/term_details?term=GO:0045488
galacturonan metabolic process	Gene Ontology	GO:0010393	2	141	0.413564	0.628589	Gh_A01G0226.1|Gh_D10G1890.1	http://amigo.geneontology.org/cgi-bin/amigo/term_details?term=GO:0010393
anatomical structure development	Gene Ontology	GO:0048856	28	2663	0.415163	0.628589	Gh_D08G1976.1|Gh_D09G0960.1|Gh_D08G1998.1|Gh_D10G1882.1|Gh_D09G0950.1|Gh_D09G0943.1|Gh_D10G1881.1|Gh_D10G1880.1|Gh_D11G0671.1|Gh_D09G0956.1|Gh_D08G1981.1|Gh_D09G0949.1|Gh_D11G0681.1|Gh_A01G0246.1|Gh_D02G0078.1|Gh_D09G0931.1|Gh_D10G1829.1|Gh_D10G1828.1|Gh_D11G0704.1|Gh_D08G1992.1|Gh_D11G0674.1|Gh_D10G1825.1|Gh_D02G0070.1|Gh_D02G0097.1|Gh_D09G0963.1|Gh_D11G0690.1|Gh_D10G1888.1|Gh_D10G1845.1	http://amigo.geneontology.org/cgi-bin/amigo/term_details?term=GO:0048856
protein processing	Gene Ontology	GO:0016485	1	53	0.41526	0.628589	Gh_D09G0948.1	http://amigo.geneontology.org/cgi-bin/amigo/term_details?term=GO:0016485
NADP binding	Gene Ontology	GO:0050661	1	53	0.41526	0.628589	Gh_D11G0689.1	http://amigo.geneontology.org/cgi-bin/amigo/term_details?term=GO:0050661
cellular amino acid catabolic process	Gene Ontology	GO:0009063	1	53	0.41526	0.628589	Gh_D10G1879.1	http://amigo.geneontology.org/cgi-bin/amigo/term_details?term=GO:0009063
organelle subcompartment	Gene Ontology	GO:0031984	8	710	0.41529	0.628589	Gh_D11G0678.1|Gh_A10G1751.1|Gh_A01G0249.1|Gh_D09G0955.1|Gh_D11G0710.1|Gh_D02G0071.1|Gh_D10G1890.1|Gh_A01G0243.1	http://amigo.geneontology.org/cgi-bin/amigo/term_details?term=GO:0031984
chloroplast membrane	Gene Ontology	GO:0031969	3	234	0.415657	0.628589	Gh_D10G1824.1|Gh_D10G2040.1|Gh_A10G1766.1	http://amigo.geneontology.org/cgi-bin/amigo/term_details?term=GO:0031969
chloroplast thylakoid membrane	Gene Ontology	GO:0009535	4	328	0.415805	0.628589	Gh_D11G0678.1|Gh_D09G0955.1|Gh_A01G0249.1|Gh_D11G0710.1	http://amigo.geneontology.org/cgi-bin/amigo/term_details?term=GO:0009535
hormone-mediated signaling pathway	Gene Ontology	GO:0009755	8	711	0.416788	0.628589	Gh_A10G1751.1|Gh_D11G0703.1|Gh_A10G1756.1|Gh_D10G1869.1|Gh_D11G0701.1|Gh_D08G1992.1|Gh_D08G1981.1|Gh_A01G0246.1	http://amigo.geneontology.org/cgi-bin/amigo/term_details?term=GO:0009755
response to organonitrogen compound	Gene Ontology	GO:0010243	2	142	0.416983	0.628589	Gh_D10G1828.1|Gh_D08G1984.1	http://amigo.geneontology.org/cgi-bin/amigo/term_details?term=GO:0010243
proteolysis	Gene Ontology	GO:0006508	9	808	0.41745	0.628589	Gh_D09G0947.1|Gh_D08G1984.1|Gh_D11G0685.1|Gh_D09G0948.1|Gh_D08G2006.1|Gh_D11G0710.1|Gh_D10G1821.1|Gh_A10G1753.1|Gh_D10G1888.1	http://amigo.geneontology.org/cgi-bin/amigo/term_details?term=GO:0006508
ubiquitin-dependent protein catabolic process	Gene Ontology	GO:0006511	4	329	0.418015	0.628589	Gh_D10G1821.1|Gh_A10G1753.1|Gh_D10G1888.1|Gh_D08G1984.1	http://amigo.geneontology.org/cgi-bin/amigo/term_details?term=GO:0006511
ubiquitin-like protein transferase activity	Gene Ontology	GO:0019787	4	329	0.418015	0.628589	Gh_D10G1821.1|Gh_D11G0671.1|Gh_D10G1888.1|Gh_D08G1984.1	http://amigo.geneontology.org/cgi-bin/amigo/term_details?term=GO:0019787
plastid thylakoid membrane	Gene Ontology	GO:0055035	4	329	0.418015	0.628589	Gh_D11G0678.1|Gh_D09G0955.1|Gh_A01G0249.1|Gh_D11G0710.1	http://amigo.geneontology.org/cgi-bin/amigo/term_details?term=GO:0055035
ADP binding	Gene Ontology	GO:0043531	2	143	0.420391	0.628589	Gh_D02G0094.1|Gh_D02G0093.1	http://amigo.geneontology.org/cgi-bin/amigo/term_details?term=GO:0043531
positive regulation of immune system process	Gene Ontology	GO:0002684	1	54	0.421047	0.628589	Gh_D11G0703.1	http://amigo.geneontology.org/cgi-bin/amigo/term_details?term=GO:0002684
trichome morphogenesis	Gene Ontology	GO:0010090	1	54	0.421047	0.628589	Gh_D09G0956.1	http://amigo.geneontology.org/cgi-bin/amigo/term_details?term=GO:0010090
poly(A) RNA binding	Gene Ontology	GO:0044822	1	54	0.421047	0.628589	Gh_A10G1758.1	http://amigo.geneontology.org/cgi-bin/amigo/term_details?term=GO:0044822
oligosaccharide biosynthetic process	Gene Ontology	GO:0009312	1	54	0.421047	0.628589	Gh_D08G1981.1	http://amigo.geneontology.org/cgi-bin/amigo/term_details?term=GO:0009312
glutathione transferase activity	Gene Ontology	GO:0004364	1	54	0.421047	0.628589	Gh_D10G1884.1	http://amigo.geneontology.org/cgi-bin/amigo/term_details?term=GO:0004364
positive regulation of immune response	Gene Ontology	GO:0050778	1	54	0.421047	0.628589	Gh_D11G0703.1	http://amigo.geneontology.org/cgi-bin/amigo/term_details?term=GO:0050778
positive regulation of cellular component organization	Gene Ontology	GO:0051130	1	54	0.421047	0.628589	Gh_D02G0085.1	http://amigo.geneontology.org/cgi-bin/amigo/term_details?term=GO:0051130
negative regulation of macromolecule biosynthetic process	Gene Ontology	GO:0010558	3	237	0.423528	0.630894	Gh_D09G0954.1|Gh_D09G0947.1|Gh_D08G1979.1	http://amigo.geneontology.org/cgi-bin/amigo/term_details?term=GO:0010558
cell wall modification	Gene Ontology	GO:0042545	2	144	0.423789	0.630894	Gh_A01G0226.1|Gh_D10G1890.1	http://amigo.geneontology.org/cgi-bin/amigo/term_details?term=GO:0042545
regionalization	Gene Ontology	GO:0003002	2	144	0.423789	0.630894	Gh_D11G0704.1|Gh_D02G0097.1	http://amigo.geneontology.org/cgi-bin/amigo/term_details?term=GO:0003002
cellular amine metabolic process	Gene Ontology	GO:0044106	1	55	0.426777	0.632958	Gh_D09G0938.1	http://amigo.geneontology.org/cgi-bin/amigo/term_details?term=GO:0044106
regulation of cell proliferation	Gene Ontology	GO:0042127	1	55	0.426777	0.632958	Gh_D08G1976.1	http://amigo.geneontology.org/cgi-bin/amigo/term_details?term=GO:0042127
nucleosome	Gene Ontology	GO:0000786	1	55	0.426777	0.632958	Gh_D08G1979.1	http://amigo.geneontology.org/cgi-bin/amigo/term_details?term=GO:0000786
modification-dependent protein catabolic process	Gene Ontology	GO:0019941	4	333	0.426835	0.632958	Gh_D10G1821.1|Gh_A10G1753.1|Gh_D10G1888.1|Gh_D08G1984.1	http://amigo.geneontology.org/cgi-bin/amigo/term_details?term=GO:0019941
microtubule	Gene Ontology	GO:0005874	2	145	0.427176	0.632958	Gh_D09G0960.1|Gh_D11G0690.1	http://amigo.geneontology.org/cgi-bin/amigo/term_details?term=GO:0005874
response to stress	Gene Ontology	GO:0006950	32	3074	0.428045	0.633651	Gh_D10G1884.1|Gh_D08G1991.1|Gh_D10G1894.1|Gh_D08G1996.1|Gh_A10G1768.1|Gh_A01G0250.1|Gh_D10G1880.1|Gh_D02G0082.1|Gh_D02G0093.1|Gh_D09G0953.1|Gh_D09G0950.1|Gh_D10G1881.1|Gh_D11G0689.1|Gh_A01G0253.1|Gh_D10G1882.1|Gh_D11G0671.1|Gh_D02G0075.1|Gh_D08G1992.1|Gh_D09G0949.1|Gh_D10G1879.1|Gh_D10G2047.1|Gh_D11G0703.1|Gh_D09G0945.1|Gh_D02G0094.1|Gh_D08G1994.1|Gh_D10G1840.1|Gh_A10G1773.1|Gh_D10G1825.1|Gh_D10G…	http://amigo.geneontology.org/cgi-bin/amigo/term_details?term=GO:0006950
plastid membrane	Gene Ontology	GO:0042170	3	239	0.428755	0.633698	Gh_D10G1824.1|Gh_D10G2040.1|Gh_A10G1766.1	http://amigo.geneontology.org/cgi-bin/amigo/term_details?term=GO:0042170
chemical homeostasis	Gene Ontology	GO:0048878	4	334	0.429035	0.633698	Gh_A10G1773.1|Gh_A01G0243.1|Gh_D10G2047.1|Gh_D10G1831.1	http://amigo.geneontology.org/cgi-bin/amigo/term_details?term=GO:0048878
cellular biosynthetic process	Gene Ontology	GO:0044249	47	4561	0.429596	0.633698	Gh_D02G0076.1|Gh_D10G1838.1|Gh_D08G1976.1|Gh_D11G0714.1|Gh_D08G1998.1|Gh_D02G0069.1|Gh_D09G0938.1|Gh_A10G1758.1|Gh_D11G0694.1|Gh_D09G0953.1|Gh_D02G0082.1|Gh_A01G0224.1|Gh_D09G0950.1|Gh_D10G2048.1|Gh_D09G0943.1|Gh_D10G1881.1|Gh_D10G1880.1|Gh_D10G1882.1|Gh_D10G2045.1|Gh_D09G0956.1|Gh_A10G1772.1|Gh_D10G2046.1|Gh_D09G0949.1|Gh_D10G2034.1|Gh_D10G1877.1|Gh_D02G0078.1|Gh_A01G0237.1|Gh_D10G2037.1|Gh_D11G…	http://amigo.geneontology.org/cgi-bin/amigo/term_details?term=GO:0044249
organic substance catabolic process	Gene Ontology	GO:1901575	12	1109	0.42968	0.633698	Gh_A01G0237.1|Gh_D09G0953.1|Gh_D08G1984.1|Gh_D10G1821.1|Gh_D10G1879.1|Gh_D11G0689.1|Gh_A01G0227.1|Gh_D11G0710.1|Gh_A01G0226.1|Gh_A10G1753.1|Gh_D08G2000.1|Gh_D10G1888.1	http://amigo.geneontology.org/cgi-bin/amigo/term_details?term=GO:1901575
hydrolase activity, acting on carbon-nitrogen (but not peptide) bonds, in linear amides	Gene Ontology	GO:0016811	1	56	0.432451	0.635414	Gh_D09G0938.1	http://amigo.geneontology.org/cgi-bin/amigo/term_details?term=GO:0016811
cytokinin-activated signaling pathway	Gene Ontology	GO:0009736	1	56	0.432451	0.635414	Gh_D10G1869.1	http://amigo.geneontology.org/cgi-bin/amigo/term_details?term=GO:0009736
2 iron, 2 sulfur cluster binding	Gene Ontology	GO:0051537	1	56	0.432451	0.635414	Gh_D11G0677.1	http://amigo.geneontology.org/cgi-bin/amigo/term_details?term=GO:0051537
organic cyclic compound biosynthetic process	Gene Ontology	GO:1901362	30	2885	0.434612	0.636944	Gh_D08G1976.1|Gh_D08G1998.1|Gh_D10G1869.1|Gh_D11G0694.1|Gh_D09G0953.1|Gh_D02G0082.1|Gh_D09G0950.1|Gh_D10G2048.1|Gh_D09G0943.1|Gh_D10G1881.1|Gh_D10G1880.1|Gh_D10G1882.1|Gh_D09G0956.1|Gh_A10G1772.1|Gh_D10G2046.1|Gh_D09G0949.1|Gh_D10G2034.1|Gh_D10G1877.1|Gh_D02G0078.1|Gh_D10G2037.1|Gh_D11G0674.1|Gh_D09G0944.1|Gh_D09G0947.1|Gh_D08G1979.1|Gh_D09G0954.1|Gh_A10G1763.1|Gh_A10G1752.1|Gh_D08G1974.1|Gh_D10G…	http://amigo.geneontology.org/cgi-bin/amigo/term_details?term=GO:1901362
modification-dependent macromolecule catabolic process	Gene Ontology	GO:0043632	4	337	0.435621	0.636944	Gh_D10G1821.1|Gh_A10G1753.1|Gh_D10G1888.1|Gh_D08G1984.1	http://amigo.geneontology.org/cgi-bin/amigo/term_details?term=GO:0043632
single-organism developmental process	Gene Ontology	GO:0044767	29	2788	0.436048	0.636944	Gh_D08G1976.1|Gh_D09G0960.1|Gh_D08G1998.1|Gh_D11G0694.1|Gh_D10G2047.1|Gh_D09G0950.1|Gh_D09G0943.1|Gh_D11G0671.1|Gh_D08G1992.1|Gh_D08G1981.1|Gh_D09G0949.1|Gh_D11G0681.1|Gh_A01G0246.1|Gh_D02G0078.1|Gh_A10G1773.1|Gh_D09G0931.1|Gh_D10G1829.1|Gh_D10G1828.1|Gh_D11G0704.1|Gh_D09G0956.1|Gh_D11G0674.1|Gh_D10G1825.1|Gh_D02G0070.1|Gh_D02G0097.1|Gh_D09G0963.1|Gh_D11G0690.1|Gh_D10G1888.1|Gh_D10G1845.1|Gh_D10G…	http://amigo.geneontology.org/cgi-bin/amigo/term_details?term=GO:0044767
cellular response to lipid	Gene Ontology	GO:0071396	4	338	0.437812	0.636944	Gh_D08G1992.1|Gh_A10G1756.1|Gh_A10G1751.1|Gh_D08G1981.1	http://amigo.geneontology.org/cgi-bin/amigo/term_details?term=GO:0071396
transcription regulatory region DNA binding	Gene Ontology	GO:0044212	4	338	0.437812	0.636944	Gh_D08G1998.1|Gh_A10G1752.1|Gh_D11G0694.1|Gh_D02G0078.1	http://amigo.geneontology.org/cgi-bin/amigo/term_details?term=GO:0044212
nuclear speck	Gene Ontology	GO:0016607	1	57	0.438069	0.636944	Gh_D09G0931.1	http://amigo.geneontology.org/cgi-bin/amigo/term_details?term=GO:0016607
protein methyltransferase activity	Gene Ontology	GO:0008276	1	57	0.438069	0.636944	Gh_D10G2048.1	http://amigo.geneontology.org/cgi-bin/amigo/term_details?term=GO:0008276
toxin metabolic process	Gene Ontology	GO:0009404	1	57	0.438069	0.636944	Gh_D10G1884.1	http://amigo.geneontology.org/cgi-bin/amigo/term_details?term=GO:0009404
cellular response to cytokinin stimulus	Gene Ontology	GO:0071368	1	57	0.438069	0.636944	Gh_D10G1869.1	http://amigo.geneontology.org/cgi-bin/amigo/term_details?term=GO:0071368
chloroplast stroma	Gene Ontology	GO:0009570	7	628	0.438098	0.636944	Gh_D10G1884.1|Gh_D11G0711.1|Gh_D11G0714.1|Gh_D08G2001.1|Gh_D02G0088.1|Gh_A01G0250.1|Gh_D11G0687.1	http://amigo.geneontology.org/cgi-bin/amigo/term_details?term=GO:0009570
calcium ion binding	Gene Ontology	GO:0005509	3	243	0.439158	0.636944	Gh_D10G1894.1|Gh_D10G1833.1|Gh_A10G1756.1	http://amigo.geneontology.org/cgi-bin/amigo/term_details?term=GO:0005509
response to cold	Gene Ontology	GO:0009409	4	340	0.442187	0.636944	Gh_D10G1894.1|Gh_A10G1768.1|Gh_D10G1884.1|Gh_D02G0088.1	http://amigo.geneontology.org/cgi-bin/amigo/term_details?term=GO:0009409
macromolecule localization	Gene Ontology	GO:0033036	9	826	0.442735	0.636944	Gh_D10G1836.1|Gh_A10G1751.1|Gh_D08G1977.1|Gh_D08G2006.1|Gh_D02G0071.1|Gh_D09G0945.1|Gh_D02G0088.1|Gh_D02G0061.1|Gh_D11G0695.1	http://amigo.geneontology.org/cgi-bin/amigo/term_details?term=GO:0033036
establishment of RNA localization	Gene Ontology	GO:0051236	1	58	0.443632	0.636944	Gh_D02G0061.1	http://amigo.geneontology.org/cgi-bin/amigo/term_details?term=GO:0051236
cytoplasmic region	Gene Ontology	GO:0099568	1	58	0.443632	0.636944	Gh_D09G0960.1	http://amigo.geneontology.org/cgi-bin/amigo/term_details?term=GO:0099568
meristem structural organization	Gene Ontology	GO:0009933	1	58	0.443632	0.636944	Gh_D08G1976.1	http://amigo.geneontology.org/cgi-bin/amigo/term_details?term=GO:0009933
cell cortex	Gene Ontology	GO:0005938	1	58	0.443632	0.636944	Gh_D09G0960.1	http://amigo.geneontology.org/cgi-bin/amigo/term_details?term=GO:0005938
RNA transport	Gene Ontology	GO:0050658	1	58	0.443632	0.636944	Gh_D02G0061.1	http://amigo.geneontology.org/cgi-bin/amigo/term_details?term=GO:0050658
nucleic acid transport	Gene Ontology	GO:0050657	1	58	0.443632	0.636944	Gh_D02G0061.1	http://amigo.geneontology.org/cgi-bin/amigo/term_details?term=GO:0050657
intramolecular oxidoreductase activity	Gene Ontology	GO:0016860	1	58	0.443632	0.636944	Gh_D09G0946.1	http://amigo.geneontology.org/cgi-bin/amigo/term_details?term=GO:0016860
chromatin silencing	Gene Ontology	GO:0006342	1	58	0.443632	0.636944	Gh_D08G1979.1	http://amigo.geneontology.org/cgi-bin/amigo/term_details?term=GO:0006342
positive regulation of response to stimulus	Gene Ontology	GO:0048584	2	150	0.443956	0.636944	Gh_D11G0703.1|Gh_D08G1981.1	http://amigo.geneontology.org/cgi-bin/amigo/term_details?term=GO:0048584
shoot system morphogenesis	Gene Ontology	GO:0010016	2	150	0.443956	0.636944	Gh_D08G1976.1|Gh_D02G0097.1	http://amigo.geneontology.org/cgi-bin/amigo/term_details?term=GO:0010016
ncRNA metabolic process	Gene Ontology	GO:0034660	3	245	0.444333	0.636944	Gh_D08G1982.1|Gh_D02G0084.1|Gh_D11G0681.1	http://amigo.geneontology.org/cgi-bin/amigo/term_details?term=GO:0034660
regulation of response to stress	Gene Ontology	GO:0080134	3	245	0.444333	0.636944	Gh_D09G0949.1|Gh_D11G0703.1|Gh_D10G1840.1	http://amigo.geneontology.org/cgi-bin/amigo/term_details?term=GO:0080134
regulatory region DNA binding	Gene Ontology	GO:0000975	4	341	0.44437	0.636944	Gh_D08G1998.1|Gh_A10G1752.1|Gh_D11G0694.1|Gh_D02G0078.1	http://amigo.geneontology.org/cgi-bin/amigo/term_details?term=GO:0000975
regulatory region nucleic acid binding	Gene Ontology	GO:0001067	4	341	0.44437	0.636944	Gh_D08G1998.1|Gh_A10G1752.1|Gh_D11G0694.1|Gh_D02G0078.1	http://amigo.geneontology.org/cgi-bin/amigo/term_details?term=GO:0001067
signal transduction	Gene Ontology	GO:0007165	17	1615	0.446425	0.637995	Gh_D02G0060.1|Gh_A01G0246.1|Gh_D10G1893.1|Gh_D02G0077.1|Gh_D11G0703.1|Gh_D08G1983.1|Gh_D11G0701.1|Gh_D02G0070.1|Gh_D10G1874.1|Gh_D10G1869.1|Gh_A10G1756.1|Gh_D09G0933.1|Gh_D09G0932.1|Gh_D08G1992.1|Gh_D10G1840.1|Gh_D08G1981.1|Gh_A10G1751.1	http://amigo.geneontology.org/cgi-bin/amigo/term_details?term=GO:0007165
positive regulation of metabolic process	Gene Ontology	GO:0009893	4	342	0.446551	0.637995	Gh_D10G1881.1|Gh_D09G0950.1|Gh_D10G1882.1|Gh_D10G1880.1	http://amigo.geneontology.org/cgi-bin/amigo/term_details?term=GO:0009893
polymeric cytoskeletal fiber	Gene Ontology	GO:0099513	2	151	0.447279	0.637995	Gh_D09G0960.1|Gh_D11G0690.1	http://amigo.geneontology.org/cgi-bin/amigo/term_details?term=GO:0099513
supramolecular fiber	Gene Ontology	GO:0099512	2	151	0.447279	0.637995	Gh_D09G0960.1|Gh_D11G0690.1	http://amigo.geneontology.org/cgi-bin/amigo/term_details?term=GO:0099512
response to hypoxia	Gene Ontology	GO:0001666	1	59	0.449139	0.637995	Gh_D10G1883.1	http://amigo.geneontology.org/cgi-bin/amigo/term_details?term=GO:0001666
N-methyltransferase activity	Gene Ontology	GO:0008170	1	59	0.449139	0.637995	Gh_D10G2048.1	http://amigo.geneontology.org/cgi-bin/amigo/term_details?term=GO:0008170
response to hydrogen peroxide	Gene Ontology	GO:0042542	1	59	0.449139	0.637995	Gh_D02G0082.1	http://amigo.geneontology.org/cgi-bin/amigo/term_details?term=GO:0042542
DNA packaging complex	Gene Ontology	GO:0044815	1	59	0.449139	0.637995	Gh_D08G1979.1	http://amigo.geneontology.org/cgi-bin/amigo/term_details?term=GO:0044815
spindle	Gene Ontology	GO:0005819	1	59	0.449139	0.637995	Gh_D11G0690.1	http://amigo.geneontology.org/cgi-bin/amigo/term_details?term=GO:0005819
vesicle docking	Gene Ontology	GO:0048278	1	59	0.449139	0.637995	Gh_A10G1751.1	http://amigo.geneontology.org/cgi-bin/amigo/term_details?term=GO:0048278
negative regulation of cellular biosynthetic process	Gene Ontology	GO:0031327	3	248	0.45206	0.641569	Gh_D09G0954.1|Gh_D09G0947.1|Gh_D08G1979.1	http://amigo.geneontology.org/cgi-bin/amigo/term_details?term=GO:0031327
mitochondrial membrane part	Gene Ontology	GO:0044455	2	153	0.453892	0.641706	Gh_D09G0939.1|Gh_D11G0677.1	http://amigo.geneontology.org/cgi-bin/amigo/term_details?term=GO:0044455
RNA localization	Gene Ontology	GO:0006403	1	60	0.454592	0.641706	Gh_D02G0061.1	http://amigo.geneontology.org/cgi-bin/amigo/term_details?term=GO:0006403
immune effector process	Gene Ontology	GO:0002252	1	60	0.454592	0.641706	Gh_D11G0703.1	http://amigo.geneontology.org/cgi-bin/amigo/term_details?term=GO:0002252
actin filament organization	Gene Ontology	GO:0007015	1	60	0.454592	0.641706	Gh_D02G0085.1	http://amigo.geneontology.org/cgi-bin/amigo/term_details?term=GO:0007015
negative regulation of gene expression, epigenetic	Gene Ontology	GO:0045814	1	60	0.454592	0.641706	Gh_D08G1979.1	http://amigo.geneontology.org/cgi-bin/amigo/term_details?term=GO:0045814
glutathione metabolic process	Gene Ontology	GO:0006749	1	60	0.454592	0.641706	Gh_D10G1884.1	http://amigo.geneontology.org/cgi-bin/amigo/term_details?term=GO:0006749
cellular nitrogen compound biosynthetic process	Gene Ontology	GO:0044271	34	3310	0.456155	0.643337	Gh_D10G1838.1|Gh_D08G1976.1|Gh_D08G1998.1|Gh_D10G1869.1|Gh_D09G0938.1|Gh_A10G1758.1|Gh_D11G0694.1|Gh_D09G0953.1|Gh_D02G0082.1|Gh_D09G0950.1|Gh_D10G2048.1|Gh_D09G0943.1|Gh_D10G2045.1|Gh_D09G0956.1|Gh_D02G0061.1|Gh_D10G2046.1|Gh_D09G0949.1|Gh_D10G2034.1|Gh_D10G1877.1|Gh_D02G0078.1|Gh_D10G2037.1|Gh_D02G0097.1|Gh_D09G0936.1|Gh_D09G0944.1|Gh_A10G1755.1|Gh_D09G0947.1|Gh_D08G1979.1|Gh_D09G0954.1|Gh_A10G…	http://amigo.geneontology.org/cgi-bin/amigo/term_details?term=GO:0044271
thylakoid membrane	Gene Ontology	GO:0042651	4	348	0.45958	0.646442	Gh_D11G0678.1|Gh_D09G0955.1|Gh_A01G0249.1|Gh_D11G0710.1	http://amigo.geneontology.org/cgi-bin/amigo/term_details?term=GO:0042651
negative regulation of nitrogen compound metabolic process	Gene Ontology	GO:0051172	3	251	0.459743	0.646442	Gh_D09G0954.1|Gh_D09G0947.1|Gh_D08G1979.1	http://amigo.geneontology.org/cgi-bin/amigo/term_details?term=GO:0051172
transcription from RNA polymerase II promoter	Gene Ontology	GO:0006366	3	251	0.459743	0.646442	Gh_D11G0694.1|Gh_D09G0949.1|Gh_D02G0078.1	http://amigo.geneontology.org/cgi-bin/amigo/term_details?term=GO:0006366
seed maturation	Gene Ontology	GO:0010431	1	61	0.459992	0.646442	Gh_D10G1825.1	http://amigo.geneontology.org/cgi-bin/amigo/term_details?term=GO:0010431
endosome	Gene Ontology	GO:0005768	4	349	0.461742	0.647623	Gh_D10G1890.1|Gh_D10G1840.1|Gh_A01G0243.1|Gh_A10G1751.1	http://amigo.geneontology.org/cgi-bin/amigo/term_details?term=GO:0005768
cell surface receptor signaling pathway	Gene Ontology	GO:0007166	2	156	0.463727	0.647623	Gh_D10G1893.1|Gh_D02G0077.1	http://amigo.geneontology.org/cgi-bin/amigo/term_details?term=GO:0007166
photosynthetic membrane	Gene Ontology	GO:0034357	4	350	0.463901	0.647623	Gh_D11G0678.1|Gh_D09G0955.1|Gh_A01G0249.1|Gh_D11G0710.1	http://amigo.geneontology.org/cgi-bin/amigo/term_details?term=GO:0034357
negative regulation of biosynthetic process	Gene Ontology	GO:0009890	3	253	0.46484	0.647623	Gh_D09G0954.1|Gh_D09G0947.1|Gh_D08G1979.1	http://amigo.geneontology.org/cgi-bin/amigo/term_details?term=GO:0009890
plastid stroma	Gene Ontology	GO:0009532	7	645	0.465251	0.647623	Gh_D10G1884.1|Gh_D11G0711.1|Gh_D11G0714.1|Gh_D08G2001.1|Gh_D02G0088.1|Gh_A01G0250.1|Gh_D11G0687.1	http://amigo.geneontology.org/cgi-bin/amigo/term_details?term=GO:0009532
membrane docking	Gene Ontology	GO:0022406	1	62	0.465338	0.647623	Gh_A10G1751.1	http://amigo.geneontology.org/cgi-bin/amigo/term_details?term=GO:0022406
transaminase activity	Gene Ontology	GO:0008483	1	62	0.465338	0.647623	Gh_D02G0069.1	http://amigo.geneontology.org/cgi-bin/amigo/term_details?term=GO:0008483
response to UV-B	Gene Ontology	GO:0010224	1	62	0.465338	0.647623	Gh_D10G1838.1	http://amigo.geneontology.org/cgi-bin/amigo/term_details?term=GO:0010224
ligase activity, forming carbon-nitrogen bonds	Gene Ontology	GO:0016879	1	62	0.465338	0.647623	Gh_D10G1872.1	http://amigo.geneontology.org/cgi-bin/amigo/term_details?term=GO:0016879
transferase activity, transferring nitrogenous groups	Gene Ontology	GO:0016769	1	62	0.465338	0.647623	Gh_D02G0069.1	http://amigo.geneontology.org/cgi-bin/amigo/term_details?term=GO:0016769
NAD binding	Gene Ontology	GO:0051287	1	62	0.465338	0.647623	Gh_D11G0689.1	http://amigo.geneontology.org/cgi-bin/amigo/term_details?term=GO:0051287
cellular macromolecule catabolic process	Gene Ontology	GO:0044265	5	450	0.468093	0.650884	Gh_D10G1821.1|Gh_D09G0953.1|Gh_A10G1753.1|Gh_D10G1888.1|Gh_D08G1984.1	http://amigo.geneontology.org/cgi-bin/amigo/term_details?term=GO:0044265
regulation of seed germination	Gene Ontology	GO:0010029	1	63	0.470632	0.650979	Gh_D08G1992.1	http://amigo.geneontology.org/cgi-bin/amigo/term_details?term=GO:0010029
protein maturation	Gene Ontology	GO:0051604	1	63	0.470632	0.650979	Gh_D09G0948.1	http://amigo.geneontology.org/cgi-bin/amigo/term_details?term=GO:0051604
protein-DNA complex assembly	Gene Ontology	GO:0065004	1	63	0.470632	0.650979	Gh_A01G0250.1	http://amigo.geneontology.org/cgi-bin/amigo/term_details?term=GO:0065004
plant-type secondary cell wall biogenesis	Gene Ontology	GO:0009834	1	63	0.470632	0.650979	Gh_D10G1890.1	http://amigo.geneontology.org/cgi-bin/amigo/term_details?term=GO:0009834
macromolecule catabolic process	Gene Ontology	GO:0009057	7	650	0.473184	0.653707	Gh_D08G1984.1|Gh_D10G1821.1|Gh_A10G1753.1|Gh_D11G0710.1|Gh_A01G0226.1|Gh_D10G1888.1|Gh_D09G0953.1	http://amigo.geneontology.org/cgi-bin/amigo/term_details?term=GO:0009057
intrinsic component of membrane	Gene Ontology	GO:0031224	50	4929	0.473431	0.653707	Gh_A01G0240.1|Gh_A10G1751.1|Gh_D02G0085.1|Gh_D10G1839.1|Gh_D11G0693.1|Gh_D09G0958.1|Gh_D02G0087.1|Gh_D10G1834.1|Gh_D02G0086.1|Gh_D02G0083.1|Gh_D02G0068.1|Gh_A01G0239.1|Gh_D09G0948.1|Gh_D08G1984.1|Gh_D09G0963.1|Gh_D02G0063.1|Gh_A01G0253.1|Gh_A10G1767.1|Gh_D10G2050.1|Gh_A10G1766.1|Gh_A10G1755.1|Gh_D11G0682.1|Gh_D09G0965.1|Gh_D10G1831.1|Gh_D08G1985.1|Gh_D10G1878.1|Gh_D11G0677.1|Gh_D08G1972.1|Gh_D10G…	http://amigo.geneontology.org/cgi-bin/amigo/term_details?term=GO:0031224
single organism signaling	Gene Ontology	GO:0044700	17	1644	0.475816	0.655362	Gh_D02G0060.1|Gh_A01G0246.1|Gh_D10G1893.1|Gh_D02G0077.1|Gh_D11G0703.1|Gh_D08G1983.1|Gh_D11G0701.1|Gh_D02G0070.1|Gh_D10G1874.1|Gh_D10G1869.1|Gh_A10G1756.1|Gh_D09G0933.1|Gh_D09G0932.1|Gh_D08G1992.1|Gh_D10G1840.1|Gh_D08G1981.1|Gh_A10G1751.1	http://amigo.geneontology.org/cgi-bin/amigo/term_details?term=GO:0044700
transferase activity, transferring pentosyl groups	Gene Ontology	GO:0016763	1	64	0.475873	0.655362	Gh_D11G0714.1	http://amigo.geneontology.org/cgi-bin/amigo/term_details?term=GO:0016763
exocytosis	Gene Ontology	GO:0006887	1	64	0.475873	0.655362	Gh_D09G0945.1	http://amigo.geneontology.org/cgi-bin/amigo/term_details?term=GO:0006887
signaling	Gene Ontology	GO:0023052	17	1645	0.476827	0.656104	Gh_D02G0060.1|Gh_A01G0246.1|Gh_D10G1893.1|Gh_D02G0077.1|Gh_D11G0703.1|Gh_D08G1983.1|Gh_D11G0701.1|Gh_D02G0070.1|Gh_D10G1874.1|Gh_D10G1869.1|Gh_A10G1756.1|Gh_D09G0933.1|Gh_D09G0932.1|Gh_D08G1992.1|Gh_D10G1840.1|Gh_D08G1981.1|Gh_A10G1751.1	http://amigo.geneontology.org/cgi-bin/amigo/term_details?term=GO:0023052
cation-transporting ATPase activity	Gene Ontology	GO:0019829	1	65	0.481062	0.658827	Gh_D11G0674.1	http://amigo.geneontology.org/cgi-bin/amigo/term_details?term=GO:0019829
response to decreased oxygen levels	Gene Ontology	GO:0036293	1	65	0.481062	0.658827	Gh_D10G1883.1	http://amigo.geneontology.org/cgi-bin/amigo/term_details?term=GO:0036293
peptide binding	Gene Ontology	GO:0042277	1	65	0.481062	0.658827	Gh_D10G1884.1	http://amigo.geneontology.org/cgi-bin/amigo/term_details?term=GO:0042277
protein-DNA complex subunit organization	Gene Ontology	GO:0071824	1	65	0.481062	0.658827	Gh_A01G0250.1	http://amigo.geneontology.org/cgi-bin/amigo/term_details?term=GO:0071824
double-strand break repair	Gene Ontology	GO:0006302	1	65	0.481062	0.658827	Gh_A01G0250.1	http://amigo.geneontology.org/cgi-bin/amigo/term_details?term=GO:0006302
single-organism catabolic process	Gene Ontology	GO:0044712	6	556	0.481307	0.658827	Gh_A01G0237.1|Gh_D10G1879.1|Gh_D10G1884.1|Gh_D11G0689.1|Gh_A01G0227.1|Gh_D08G2000.1	http://amigo.geneontology.org/cgi-bin/amigo/term_details?term=GO:0044712
response to nematode	Gene Ontology	GO:0009624	1	66	0.486201	0.660949	Gh_D10G1878.1	http://amigo.geneontology.org/cgi-bin/amigo/term_details?term=GO:0009624
response to oxygen levels	Gene Ontology	GO:0070482	1	66	0.486201	0.660949	Gh_D10G1883.1	http://amigo.geneontology.org/cgi-bin/amigo/term_details?term=GO:0070482
regulation of seedling development	Gene Ontology	GO:1900140	1	66	0.486201	0.660949	Gh_D08G1992.1	http://amigo.geneontology.org/cgi-bin/amigo/term_details?term=GO:1900140
aspartyl esterase activity	Gene Ontology	GO:0045330	1	66	0.486201	0.660949	Gh_A01G0226.1	http://amigo.geneontology.org/cgi-bin/amigo/term_details?term=GO:0045330
anatomical structure arrangement	Gene Ontology	GO:0048532	1	66	0.486201	0.660949	Gh_D08G1976.1	http://amigo.geneontology.org/cgi-bin/amigo/term_details?term=GO:0048532
unfolded protein binding	Gene Ontology	GO:0051082	1	66	0.486201	0.660949	Gh_D02G0088.1	http://amigo.geneontology.org/cgi-bin/amigo/term_details?term=GO:0051082
endocytosis	Gene Ontology	GO:0006897	1	66	0.486201	0.660949	Gh_D10G1840.1	http://amigo.geneontology.org/cgi-bin/amigo/term_details?term=GO:0006897
cellular component organization	Gene Ontology	GO:0016043	22	2154	0.487057	0.661544	Gh_D10G1838.1|Gh_D09G0960.1|Gh_D02G0085.1|Gh_A01G0250.1|Gh_A10G1758.1|Gh_D08G1997.1|Gh_D11G0695.1|Gh_D09G0956.1|Gh_D09G0949.1|Gh_A01G0249.1|Gh_D11G0674.1|Gh_D10G1890.1|Gh_D09G0945.1|Gh_D11G0678.1|Gh_D10G1840.1|Gh_A01G0228.1|Gh_A10G1751.1|Gh_D09G0947.1|Gh_D08G1979.1|Gh_D02G0097.1|Gh_A01G0226.1|Gh_D11G0690.1	http://amigo.geneontology.org/cgi-bin/amigo/term_details?term=GO:0016043
ADP metabolic process	Gene Ontology	GO:0046031	1	67	0.491289	0.665576	Gh_D11G0689.1	http://amigo.geneontology.org/cgi-bin/amigo/term_details?term=GO:0046031
ATP generation from ADP	Gene Ontology	GO:0006757	1	67	0.491289	0.665576	Gh_D11G0689.1	http://amigo.geneontology.org/cgi-bin/amigo/term_details?term=GO:0006757
glycolytic process	Gene Ontology	GO:0006096	1	67	0.491289	0.665576	Gh_D11G0689.1	http://amigo.geneontology.org/cgi-bin/amigo/term_details?term=GO:0006096
response to abiotic stimulus	Gene Ontology	GO:0009628	18	1760	0.492073	0.666068	Gh_A01G0237.1|Gh_D10G1838.1|Gh_D08G1996.1|Gh_D10G1825.1|Gh_D10G2047.1|Gh_A10G1773.1|Gh_D10G1884.1|Gh_D08G1991.1|Gh_D09G0952.1|Gh_D10G1894.1|Gh_D10G1845.1|Gh_D09G0945.1|Gh_D02G0088.1|Gh_A01G0250.1|Gh_A10G1768.1|Gh_D08G1992.1|Gh_D10G1883.1|Gh_D02G0082.1	http://amigo.geneontology.org/cgi-bin/amigo/term_details?term=GO:0009628
single organism reproductive process	Gene Ontology	GO:0044702	14	1361	0.492618	0.666235	Gh_D08G1998.1|Gh_D09G0949.1|Gh_D11G0681.1|Gh_A01G0246.1|Gh_D09G0931.1|Gh_D02G0070.1|Gh_A01G0253.1|Gh_D10G1829.1|Gh_D11G0671.1|Gh_D09G0950.1|Gh_D08G1976.1|Gh_D09G0956.1|Gh_D10G1825.1|Gh_D08G1981.1	http://amigo.geneontology.org/cgi-bin/amigo/term_details?term=GO:0044702
purine ribonucleoside diphosphate metabolic process	Gene Ontology	GO:0009179	1	68	0.496326	0.668391	Gh_D11G0689.1	http://amigo.geneontology.org/cgi-bin/amigo/term_details?term=GO:0009179
enzyme activator activity	Gene Ontology	GO:0008047	1	68	0.496326	0.668391	Gh_D09G0933.1	http://amigo.geneontology.org/cgi-bin/amigo/term_details?term=GO:0008047
actin cytoskeleton organization	Gene Ontology	GO:0030036	1	68	0.496326	0.668391	Gh_D02G0085.1	http://amigo.geneontology.org/cgi-bin/amigo/term_details?term=GO:0030036
ribonucleoside diphosphate metabolic process	Gene Ontology	GO:0009185	1	68	0.496326	0.668391	Gh_D11G0689.1	http://amigo.geneontology.org/cgi-bin/amigo/term_details?term=GO:0009185
purine nucleoside diphosphate metabolic process	Gene Ontology	GO:0009135	1	68	0.496326	0.668391	Gh_D11G0689.1	http://amigo.geneontology.org/cgi-bin/amigo/term_details?term=GO:0009135
amide binding	Gene Ontology	GO:0033218	1	69	0.501314	0.673387	Gh_D10G1884.1	http://amigo.geneontology.org/cgi-bin/amigo/term_details?term=GO:0033218
jasmonic acid mediated signaling pathway	Gene Ontology	GO:0009867	1	69	0.501314	0.673387	Gh_D11G0703.1	http://amigo.geneontology.org/cgi-bin/amigo/term_details?term=GO:0009867
post-embryonic development	Gene Ontology	GO:0009791	14	1371	0.503651	0.675953	Gh_D08G1998.1|Gh_D09G0949.1|Gh_D11G0681.1|Gh_A01G0246.1|Gh_D02G0078.1|Gh_D09G0931.1|Gh_D02G0070.1|Gh_D10G1829.1|Gh_D11G0671.1|Gh_D09G0950.1|Gh_D08G1976.1|Gh_D08G1992.1|Gh_D10G1825.1|Gh_D08G1981.1	http://amigo.geneontology.org/cgi-bin/amigo/term_details?term=GO:0009791
transferase activity, transferring acyl groups	Gene Ontology	GO:0016746	4	369	0.504289	0.676001	Gh_D08G2002.1|Gh_D10G1890.1|Gh_D02G0082.1|Gh_A01G0224.1	http://amigo.geneontology.org/cgi-bin/amigo/term_details?term=GO:0016746
nucleobase-containing compound catabolic process	Gene Ontology	GO:0034655	1	70	0.506252	0.676001	Gh_D09G0953.1	http://amigo.geneontology.org/cgi-bin/amigo/term_details?term=GO:0034655
oxidoreductase activity, acting on paired donors, with incorporation or reduction of molecular oxygen, 2-oxoglutarate as one donor, and incorporation of one atom each of oxygen into both donors	Gene Ontology	GO:0016706	1	70	0.506252	0.676001	Gh_A01G0237.1	http://amigo.geneontology.org/cgi-bin/amigo/term_details?term=GO:0016706
positive regulation of defense response	Gene Ontology	GO:0031349	1	70	0.506252	0.676001	Gh_D11G0703.1	http://amigo.geneontology.org/cgi-bin/amigo/term_details?term=GO:0031349
pectinesterase activity	Gene Ontology	GO:0030599	1	70	0.506252	0.676001	Gh_A01G0226.1	http://amigo.geneontology.org/cgi-bin/amigo/term_details?term=GO:0030599
photosystem	Gene Ontology	GO:0009521	1	70	0.506252	0.676001	Gh_A01G0249.1	http://amigo.geneontology.org/cgi-bin/amigo/term_details?term=GO:0009521
cell differentiation	Gene Ontology	GO:0030154	7	672	0.507711	0.677376	Gh_D09G0949.1|Gh_D08G1976.1|Gh_D09G0960.1|Gh_D09G0931.1|Gh_D08G1998.1|Gh_D09G0956.1|Gh_D11G0694.1	http://amigo.geneontology.org/cgi-bin/amigo/term_details?term=GO:0030154
carbohydrate binding	Gene Ontology	GO:0030246	3	271	0.509702	0.677949	Gh_D02G0068.1|Gh_D10G1893.1|Gh_A01G0253.1	http://amigo.geneontology.org/cgi-bin/amigo/term_details?term=GO:0030246
nucleoside diphosphate phosphorylation	Gene Ontology	GO:0006165	1	71	0.511142	0.677949	Gh_D11G0689.1	http://amigo.geneontology.org/cgi-bin/amigo/term_details?term=GO:0006165
oligopeptide transport	Gene Ontology	GO:0006857	1	71	0.511142	0.677949	Gh_D10G1878.1	http://amigo.geneontology.org/cgi-bin/amigo/term_details?term=GO:0006857
oxidoreductase activity, acting on the CH-CH group of donors	Gene Ontology	GO:0016627	1	71	0.511142	0.677949	Gh_D02G0075.1	http://amigo.geneontology.org/cgi-bin/amigo/term_details?term=GO:0016627
peptide transport	Gene Ontology	GO:0015833	1	71	0.511142	0.677949	Gh_D10G1878.1	http://amigo.geneontology.org/cgi-bin/amigo/term_details?term=GO:0015833
oxidoreductase activity, acting on the aldehyde or oxo group of donors	Gene Ontology	GO:0016903	1	71	0.511142	0.677949	Gh_D11G0689.1	http://amigo.geneontology.org/cgi-bin/amigo/term_details?term=GO:0016903
pattern specification process	Gene Ontology	GO:0007389	2	172	0.51436	0.679809	Gh_D11G0704.1|Gh_D02G0097.1	http://amigo.geneontology.org/cgi-bin/amigo/term_details?term=GO:0007389
chromatin organization	Gene Ontology	GO:0006325	3	273	0.514566	0.679809	Gh_D09G0949.1|Gh_D09G0947.1|Gh_D08G1979.1	http://amigo.geneontology.org/cgi-bin/amigo/term_details?term=GO:0006325
plant-type hypersensitive response	Gene Ontology	GO:0009626	1	72	0.515984	0.679809	Gh_D09G0950.1	http://amigo.geneontology.org/cgi-bin/amigo/term_details?term=GO:0009626
cellular response to jasmonic acid stimulus	Gene Ontology	GO:0071395	1	72	0.515984	0.679809	Gh_D11G0703.1	http://amigo.geneontology.org/cgi-bin/amigo/term_details?term=GO:0071395
carboxy-lyase activity	Gene Ontology	GO:0016831	1	72	0.515984	0.679809	Gh_D10G1879.1	http://amigo.geneontology.org/cgi-bin/amigo/term_details?term=GO:0016831
late endosome	Gene Ontology	GO:0005770	1	72	0.515984	0.679809	Gh_A10G1751.1	http://amigo.geneontology.org/cgi-bin/amigo/term_details?term=GO:0005770
gibberellic acid mediated signaling pathway	Gene Ontology	GO:0009740	1	72	0.515984	0.679809	Gh_D08G1981.1	http://amigo.geneontology.org/cgi-bin/amigo/term_details?term=GO:0009740
purine ribonucleoside metabolic process	Gene Ontology	GO:0046128	2	173	0.517419	0.680047	Gh_D11G0689.1|Gh_D10G1833.1	http://amigo.geneontology.org/cgi-bin/amigo/term_details?term=GO:0046128
vacuolar transport	Gene Ontology	GO:0007034	1	73	0.520778	0.680047	Gh_A10G1757.1	http://amigo.geneontology.org/cgi-bin/amigo/term_details?term=GO:0007034
cellulose metabolic process	Gene Ontology	GO:0030243	1	73	0.520778	0.680047	Gh_D10G1890.1	http://amigo.geneontology.org/cgi-bin/amigo/term_details?term=GO:0030243
plastid thylakoid lumen	Gene Ontology	GO:0031978	1	73	0.520778	0.680047	Gh_D11G0710.1	http://amigo.geneontology.org/cgi-bin/amigo/term_details?term=GO:0031978
chloroplast thylakoid lumen	Gene Ontology	GO:0009543	1	73	0.520778	0.680047	Gh_D11G0710.1	http://amigo.geneontology.org/cgi-bin/amigo/term_details?term=GO:0009543
host programmed cell death induced by symbiont	Gene Ontology	GO:0034050	1	73	0.520778	0.680047	Gh_D09G0950.1	http://amigo.geneontology.org/cgi-bin/amigo/term_details?term=GO:0034050
gibberellin mediated signaling pathway	Gene Ontology	GO:0010476	1	73	0.520778	0.680047	Gh_D08G1981.1	http://amigo.geneontology.org/cgi-bin/amigo/term_details?term=GO:0010476
hydro-lyase activity	Gene Ontology	GO:0016836	1	73	0.520778	0.680047	Gh_A01G0227.1	http://amigo.geneontology.org/cgi-bin/amigo/term_details?term=GO:0016836
cellular response to nitrogen compound	Gene Ontology	GO:1901699	1	73	0.520778	0.680047	Gh_D10G1828.1	http://amigo.geneontology.org/cgi-bin/amigo/term_details?term=GO:1901699
potassium ion transmembrane transporter activity	Gene Ontology	GO:0015079	1	73	0.520778	0.680047	Gh_A01G0243.1	http://amigo.geneontology.org/cgi-bin/amigo/term_details?term=GO:0015079
proteolysis involved in cellular protein catabolic process	Gene Ontology	GO:0051603	4	377	0.520896	0.680047	Gh_D10G1821.1|Gh_A10G1753.1|Gh_D10G1888.1|Gh_D08G1984.1	http://amigo.geneontology.org/cgi-bin/amigo/term_details?term=GO:0051603
transferase complex	Gene Ontology	GO:1990234	4	378	0.522954	0.682146	Gh_D10G1821.1|Gh_D09G0949.1|Gh_D02G0070.1|Gh_D11G0702.1	http://amigo.geneontology.org/cgi-bin/amigo/term_details?term=GO:1990234
cellular amino acid biosynthetic process	Gene Ontology	GO:0008652	2	175	0.523499	0.682146	Gh_D02G0076.1|Gh_D11G0714.1	http://amigo.geneontology.org/cgi-bin/amigo/term_details?term=GO:0008652
response to external stimulus	Gene Ontology	GO:0009605	14	1390	0.524462	0.682146	Gh_D09G0949.1|Gh_D10G1884.1|Gh_D10G1878.1|Gh_D09G0953.1|Gh_D11G0703.1|Gh_D11G0689.1|Gh_D10G1833.1|Gh_A01G0253.1|Gh_D08G1991.1|Gh_D02G0069.1|Gh_D10G1893.1|Gh_A01G0250.1|Gh_D10G1840.1|Gh_D10G1831.1	http://amigo.geneontology.org/cgi-bin/amigo/term_details?term=GO:0009605
ubiquitin-like protein ligase binding	Gene Ontology	GO:0044389	1	74	0.525524	0.682146	Gh_A01G0253.1	http://amigo.geneontology.org/cgi-bin/amigo/term_details?term=GO:0044389
nucleotide phosphorylation	Gene Ontology	GO:0046939	1	74	0.525524	0.682146	Gh_D11G0689.1	http://amigo.geneontology.org/cgi-bin/amigo/term_details?term=GO:0046939
ubiquitin protein ligase binding	Gene Ontology	GO:0031625	1	74	0.525524	0.682146	Gh_A01G0253.1	http://amigo.geneontology.org/cgi-bin/amigo/term_details?term=GO:0031625
purine nucleoside metabolic process	Gene Ontology	GO:0042278	2	176	0.526519	0.682574	Gh_D11G0689.1|Gh_D10G1833.1	http://amigo.geneontology.org/cgi-bin/amigo/term_details?term=GO:0042278
reproductive process	Gene Ontology	GO:0022414	15	1493	0.526717	0.682574	Gh_D08G1998.1|Gh_D09G0949.1|Gh_D09G0931.1|Gh_D08G1976.1|Gh_A01G0246.1|Gh_D10G1825.1|Gh_D02G0070.1|Gh_A01G0253.1|Gh_D10G1829.1|Gh_D11G0671.1|Gh_D09G0950.1|Gh_D08G1992.1|Gh_D11G0681.1|Gh_D09G0956.1|Gh_D08G1981.1	http://amigo.geneontology.org/cgi-bin/amigo/term_details?term=GO:0022414
purine ribonucleotide metabolic process	Gene Ontology	GO:0009150	2	177	0.529526	0.683755	Gh_D11G0689.1|Gh_D10G1833.1	http://amigo.geneontology.org/cgi-bin/amigo/term_details?term=GO:0009150
stamen development	Gene Ontology	GO:0048443	1	75	0.530224	0.683755	Gh_D11G0671.1	http://amigo.geneontology.org/cgi-bin/amigo/term_details?term=GO:0048443
cellular response to gibberellin stimulus	Gene Ontology	GO:0071370	1	75	0.530224	0.683755	Gh_D08G1981.1	http://amigo.geneontology.org/cgi-bin/amigo/term_details?term=GO:0071370
nucleoside diphosphate metabolic process	Gene Ontology	GO:0009132	1	75	0.530224	0.683755	Gh_D11G0689.1	http://amigo.geneontology.org/cgi-bin/amigo/term_details?term=GO:0009132
phragmoplast	Gene Ontology	GO:0009524	1	75	0.530224	0.683755	Gh_D11G0690.1	http://amigo.geneontology.org/cgi-bin/amigo/term_details?term=GO:0009524
androecium development	Gene Ontology	GO:0048466	1	75	0.530224	0.683755	Gh_D11G0671.1	http://amigo.geneontology.org/cgi-bin/amigo/term_details?term=GO:0048466
inorganic cation transmembrane transporter activity	Gene Ontology	GO:0022890	3	280	0.531386	0.684049	Gh_D11G0674.1|Gh_A01G0243.1|Gh_D11G0677.1	http://amigo.geneontology.org/cgi-bin/amigo/term_details?term=GO:0022890
organelle organization	Gene Ontology	GO:0006996	11	1093	0.531526	0.684049	Gh_D10G1838.1|Gh_D09G0947.1|Gh_A10G1751.1|Gh_D02G0085.1|Gh_D08G1979.1|Gh_D09G0949.1|Gh_D02G0097.1|Gh_D09G0945.1|Gh_A10G1758.1|Gh_D11G0690.1|Gh_D09G0960.1	http://amigo.geneontology.org/cgi-bin/amigo/term_details?term=GO:0006996
purine nucleotide metabolic process	Gene Ontology	GO:0006163	2	178	0.532521	0.684049	Gh_D11G0689.1|Gh_D10G1833.1	http://amigo.geneontology.org/cgi-bin/amigo/term_details?term=GO:0006163
developmental maturation	Gene Ontology	GO:0021700	2	178	0.532521	0.684049	Gh_D11G0671.1|Gh_D10G1825.1	http://amigo.geneontology.org/cgi-bin/amigo/term_details?term=GO:0021700
reproduction	Gene Ontology	GO:0000003	15	1499	0.533021	0.684049	Gh_D08G1998.1|Gh_D09G0949.1|Gh_D09G0931.1|Gh_D08G1976.1|Gh_A01G0246.1|Gh_D10G1825.1|Gh_D02G0070.1|Gh_A01G0253.1|Gh_D10G1829.1|Gh_D11G0671.1|Gh_D09G0950.1|Gh_D08G1992.1|Gh_D11G0681.1|Gh_D09G0956.1|Gh_D08G1981.1	http://amigo.geneontology.org/cgi-bin/amigo/term_details?term=GO:0000003
heterocycle metabolic process	Gene Ontology	GO:0046483	38	3818	0.533048	0.684049	Gh_D08G2003.1|Gh_D02G0084.1|Gh_D08G1998.1|Gh_D10G1869.1|Gh_A01G0250.1|Gh_D08G1976.1|Gh_D11G0694.1|Gh_D08G1997.1|Gh_D02G0082.1|Gh_D09G0953.1|Gh_D09G0950.1|Gh_D10G2048.1|Gh_D09G0943.1|Gh_D11G0689.1|Gh_A10G1752.1|Gh_D08G1982.1|Gh_D09G0956.1|Gh_A10G1772.1|Gh_D10G2046.1|Gh_D09G0949.1|Gh_D10G2034.1|Gh_D11G0681.1|Gh_D10G1877.1|Gh_D02G0078.1|Gh_D09G0931.1|Gh_D10G2037.1|Gh_D09G0932.1|Gh_A10G1768.1|Gh_D09G…	http://amigo.geneontology.org/cgi-bin/amigo/term_details?term=GO:0046483
plant epidermis morphogenesis	Gene Ontology	GO:0090626	1	76	0.534877	0.684729	Gh_D09G0956.1	http://amigo.geneontology.org/cgi-bin/amigo/term_details?term=GO:0090626
ATPase coupled ion transmembrane transporter activity	Gene Ontology	GO:0042625	1	76	0.534877	0.684729	Gh_D11G0674.1	http://amigo.geneontology.org/cgi-bin/amigo/term_details?term=GO:0042625
metallopeptidase activity	Gene Ontology	GO:0008237	1	76	0.534877	0.684729	Gh_D11G0685.1	http://amigo.geneontology.org/cgi-bin/amigo/term_details?term=GO:0008237
cellular protein catabolic process	Gene Ontology	GO:0044257	4	385	0.537238	0.687195	Gh_D10G1821.1|Gh_A10G1753.1|Gh_D10G1888.1|Gh_D08G1984.1	http://amigo.geneontology.org/cgi-bin/amigo/term_details?term=GO:0044257
transcription cofactor activity	Gene Ontology	GO:0003712	1	77	0.539484	0.688954	Gh_D02G0082.1	http://amigo.geneontology.org/cgi-bin/amigo/term_details?term=GO:0003712
auxin-activated signaling pathway	Gene Ontology	GO:0009734	2	181	0.541427	0.690319	Gh_D11G0701.1|Gh_A01G0246.1	http://amigo.geneontology.org/cgi-bin/amigo/term_details?term=GO:0009734
cullin-RING ubiquitin ligase complex	Gene Ontology	GO:0031461	2	181	0.541427	0.690319	Gh_D02G0070.1|Gh_D11G0702.1	http://amigo.geneontology.org/cgi-bin/amigo/term_details?term=GO:0031461
nucleic acid metabolic process	Gene Ontology	GO:0090304	32	3226	0.541973	0.690459	Gh_D08G2003.1|Gh_D02G0084.1|Gh_D08G1998.1|Gh_D10G1869.1|Gh_A01G0250.1|Gh_D08G1976.1|Gh_D11G0694.1|Gh_D08G1997.1|Gh_D02G0082.1|Gh_D09G0953.1|Gh_D09G0950.1|Gh_D10G2048.1|Gh_D09G0943.1|Gh_D02G0089.1|Gh_D08G1982.1|Gh_D09G0956.1|Gh_A10G1772.1|Gh_D10G2046.1|Gh_D09G0949.1|Gh_D11G0681.1|Gh_D10G1877.1|Gh_D02G0078.1|Gh_D09G0931.1|Gh_D09G0932.1|Gh_A10G1768.1|Gh_D09G0944.1|Gh_D09G0947.1|Gh_D08G1979.1|Gh_D09G…	http://amigo.geneontology.org/cgi-bin/amigo/term_details?term=GO:0090304
negative regulation of gene expression	Gene Ontology	GO:0010629	3	285	0.543199	0.691186	Gh_D09G0954.1|Gh_D09G0947.1|Gh_D08G1979.1	http://amigo.geneontology.org/cgi-bin/amigo/term_details?term=GO:0010629
developmental process involved in reproduction	Gene Ontology	GO:0003006	13	1306	0.543418	0.691186	Gh_D08G1998.1|Gh_D09G0949.1|Gh_D11G0681.1|Gh_A01G0246.1|Gh_D09G0931.1|Gh_D02G0070.1|Gh_D10G1829.1|Gh_D11G0671.1|Gh_D09G0950.1|Gh_D08G1976.1|Gh_D08G1992.1|Gh_D10G1825.1|Gh_D08G1981.1	http://amigo.geneontology.org/cgi-bin/amigo/term_details?term=GO:0003006
beta-glucan metabolic process	Gene Ontology	GO:0051273	1	78	0.544046	0.691428	Gh_D10G1890.1	http://amigo.geneontology.org/cgi-bin/amigo/term_details?term=GO:0051273
thylakoid part	Gene Ontology	GO:0044436	4	389	0.545304	0.69247	Gh_D11G0678.1|Gh_D09G0955.1|Gh_A01G0249.1|Gh_D11G0710.1	http://amigo.geneontology.org/cgi-bin/amigo/term_details?term=GO:0044436
pyruvate metabolic process	Gene Ontology	GO:0006090	1	79	0.548563	0.695492	Gh_D11G0689.1	http://amigo.geneontology.org/cgi-bin/amigo/term_details?term=GO:0006090
regulation of cellular component biogenesis	Gene Ontology	GO:0044087	1	79	0.548563	0.695492	Gh_D02G0085.1	http://amigo.geneontology.org/cgi-bin/amigo/term_details?term=GO:0044087
macromolecular complex binding	Gene Ontology	GO:0044877	2	184	0.550214	0.697026	Gh_D09G0947.1|Gh_D02G0085.1	http://amigo.geneontology.org/cgi-bin/amigo/term_details?term=GO:0044877
amide transport	Gene Ontology	GO:0042886	1	80	0.553035	0.700039	Gh_D10G1878.1	http://amigo.geneontology.org/cgi-bin/amigo/term_details?term=GO:0042886
protein-DNA complex	Gene Ontology	GO:0032993	1	81	0.557463	0.704446	Gh_D08G1979.1	http://amigo.geneontology.org/cgi-bin/amigo/term_details?term=GO:0032993
active ion transmembrane transporter activity	Gene Ontology	GO:0022853	1	81	0.557463	0.704446	Gh_D11G0674.1	http://amigo.geneontology.org/cgi-bin/amigo/term_details?term=GO:0022853
transferase activity, transferring glycosyl groups	Gene Ontology	GO:0016757	6	602	0.557853	0.704446	Gh_D10G2031.1|Gh_D11G0714.1|Gh_D02G0081.1|Gh_D02G0079.1|Gh_D02G0080.1|Gh_A10G1759.1	http://amigo.geneontology.org/cgi-bin/amigo/term_details?term=GO:0016757
cellular ketone metabolic process	Gene Ontology	GO:0042180	1	82	0.561848	0.708924	Gh_D10G1845.1	http://amigo.geneontology.org/cgi-bin/amigo/term_details?term=GO:0042180
homeostatic process	Gene Ontology	GO:0042592	5	503	0.565199	0.71227	Gh_D10G1825.1|Gh_A01G0243.1|Gh_D10G2047.1|Gh_A10G1773.1|Gh_D10G1831.1	http://amigo.geneontology.org/cgi-bin/amigo/term_details?term=GO:0042592
transcription factor complex	Gene Ontology	GO:0005667	1	83	0.566189	0.71227	Gh_D09G0956.1	http://amigo.geneontology.org/cgi-bin/amigo/term_details?term=GO:0005667
negative regulation of post-embryonic development	Gene Ontology	GO:0048581	1	83	0.566189	0.71227	Gh_D09G0950.1	http://amigo.geneontology.org/cgi-bin/amigo/term_details?term=GO:0048581
generation of precursor metabolites and energy	Gene Ontology	GO:0006091	3	295	0.566302	0.71227	Gh_D11G0689.1|Gh_A01G0249.1|Gh_D11G0710.1	http://amigo.geneontology.org/cgi-bin/amigo/term_details?term=GO:0006091
covalent chromatin modification	Gene Ontology	GO:0016569	2	191	0.570257	0.715826	Gh_D09G0949.1|Gh_D09G0947.1	http://amigo.geneontology.org/cgi-bin/amigo/term_details?term=GO:0016569
actin filament-based process	Gene Ontology	GO:0030029	1	84	0.570487	0.715826	Gh_D02G0085.1	http://amigo.geneontology.org/cgi-bin/amigo/term_details?term=GO:0030029
secretion by cell	Gene Ontology	GO:0032940	1	84	0.570487	0.715826	Gh_D09G0945.1	http://amigo.geneontology.org/cgi-bin/amigo/term_details?term=GO:0032940
microtubule cytoskeleton	Gene Ontology	GO:0015630	2	192	0.573067	0.718492	Gh_D09G0960.1|Gh_D11G0690.1	http://amigo.geneontology.org/cgi-bin/amigo/term_details?term=GO:0015630
positive regulation of developmental process	Gene Ontology	GO:0051094	1	85	0.574743	0.718883	Gh_D08G1976.1	http://amigo.geneontology.org/cgi-bin/amigo/term_details?term=GO:0051094
thylakoid lumen	Gene Ontology	GO:0031977	1	85	0.574743	0.718883	Gh_D11G0710.1	http://amigo.geneontology.org/cgi-bin/amigo/term_details?term=GO:0031977
leaf morphogenesis	Gene Ontology	GO:0009965	1	85	0.574743	0.718883	Gh_D02G0097.1	http://amigo.geneontology.org/cgi-bin/amigo/term_details?term=GO:0009965
mitochondrial part	Gene Ontology	GO:0044429	4	405	0.576823	0.720166	Gh_A10G1755.1|Gh_D11G0686.1|Gh_D09G0939.1|Gh_D11G0677.1	http://amigo.geneontology.org/cgi-bin/amigo/term_details?term=GO:0044429
floral organ development	Gene Ontology	GO:0048437	2	194	0.578647	0.720166	Gh_D11G0671.1|Gh_D08G1981.1	http://amigo.geneontology.org/cgi-bin/amigo/term_details?term=GO:0048437
pectinesterase inhibitor activity	Gene Ontology	GO:0046910	1	86	0.578957	0.720166	Gh_A01G0231.1	http://amigo.geneontology.org/cgi-bin/amigo/term_details?term=GO:0046910
nuclear body	Gene Ontology	GO:0016604	1	86	0.578957	0.720166	Gh_D09G0931.1	http://amigo.geneontology.org/cgi-bin/amigo/term_details?term=GO:0016604
ribonuclease activity	Gene Ontology	GO:0004540	1	86	0.578957	0.720166	Gh_D09G0953.1	http://amigo.geneontology.org/cgi-bin/amigo/term_details?term=GO:0004540
inorganic anion transport	Gene Ontology	GO:0015698	1	86	0.578957	0.720166	Gh_D10G1831.1	http://amigo.geneontology.org/cgi-bin/amigo/term_details?term=GO:0015698
peptidyl-lysine modification	Gene Ontology	GO:0018205	1	86	0.578957	0.720166	Gh_D09G0949.1	http://amigo.geneontology.org/cgi-bin/amigo/term_details?term=GO:0018205
Golgi apparatus part	Gene Ontology	GO:0044431	5	513	0.582517	0.724025	Gh_D10G1890.1|Gh_D02G0071.1|Gh_A01G0243.1|Gh_A10G1751.1|Gh_D09G0945.1	http://amigo.geneontology.org/cgi-bin/amigo/term_details?term=GO:0044431
ribonucleotide metabolic process	Gene Ontology	GO:0009259	2	196	0.584173	0.724943	Gh_D11G0689.1|Gh_D10G1833.1	http://amigo.geneontology.org/cgi-bin/amigo/term_details?term=GO:0009259
ribonucleoside metabolic process	Gene Ontology	GO:0009119	2	196	0.584173	0.724943	Gh_D11G0689.1|Gh_D10G1833.1	http://amigo.geneontology.org/cgi-bin/amigo/term_details?term=GO:0009119
regulation of cellular process	Gene Ontology	GO:0050794	41	4201	0.586445	0.727062	Gh_D08G1976.1|Gh_A10G1751.1|Gh_D02G0085.1|Gh_D08G1998.1|Gh_D10G1869.1|Gh_D09G0933.1|Gh_D11G0694.1|Gh_D09G0953.1|Gh_D02G0082.1|Gh_D10G1877.1|Gh_D10G1840.1|Gh_D09G0950.1|Gh_D10G1825.1|Gh_D09G0943.1|Gh_D10G1881.1|Gh_A10G1756.1|Gh_D10G1880.1|Gh_D10G1882.1|Gh_D10G1874.1|Gh_D10G1893.1|Gh_D09G0956.1|Gh_D08G1981.1|Gh_D09G0949.1|Gh_D09G0931.1|Gh_D10G2048.1|Gh_D02G0077.1|Gh_D02G0078.1|Gh_D11G0703.1|Gh_D08G…	http://amigo.geneontology.org/cgi-bin/amigo/term_details?term=GO:0050794
microtubule binding	Gene Ontology	GO:0008017	1	88	0.58726	0.727062	Gh_D11G0690.1	http://amigo.geneontology.org/cgi-bin/amigo/term_details?term=GO:0008017
secretion	Gene Ontology	GO:0046903	1	88	0.58726	0.727062	Gh_D09G0945.1	http://amigo.geneontology.org/cgi-bin/amigo/term_details?term=GO:0046903
cation transmembrane transporter activity	Gene Ontology	GO:0008324	4	411	0.588322	0.727806	Gh_D11G0674.1|Gh_D02G0087.1|Gh_A01G0243.1|Gh_D11G0677.1	http://amigo.geneontology.org/cgi-bin/amigo/term_details?term=GO:0008324
photosynthesis	Gene Ontology	GO:0015979	2	198	0.589646	0.728875	Gh_A01G0249.1|Gh_D11G0710.1	http://amigo.geneontology.org/cgi-bin/amigo/term_details?term=GO:0015979
amine metabolic process	Gene Ontology	GO:0009308	1	89	0.59135	0.73041	Gh_D09G0938.1	http://amigo.geneontology.org/cgi-bin/amigo/term_details?term=GO:0009308
response to jasmonic acid	Gene Ontology	GO:0009753	2	199	0.592363	0.730972	Gh_D11G0703.1|Gh_D02G0082.1	http://amigo.geneontology.org/cgi-bin/amigo/term_details?term=GO:0009753
protein dimerization activity	Gene Ontology	GO:0046983	5	519	0.59273	0.730972	Gh_D08G1998.1|Gh_D10G1830.1|Gh_D02G0078.1|Gh_A01G0241.1|Gh_D08G1979.1	http://amigo.geneontology.org/cgi-bin/amigo/term_details?term=GO:0046983
response to metal ion	Gene Ontology	GO:0010038	4	414	0.594002	0.73197	Gh_A10G1773.1|Gh_D11G0689.1|Gh_D10G2047.1|Gh_D02G0088.1	http://amigo.geneontology.org/cgi-bin/amigo/term_details?term=GO:0010038
negative regulation of cellular metabolic process	Gene Ontology	GO:0031324	3	308	0.595248	0.732551	Gh_D09G0954.1|Gh_D09G0947.1|Gh_D08G1979.1	http://amigo.geneontology.org/cgi-bin/amigo/term_details?term=GO:0031324
negative regulation of catalytic activity	Gene Ontology	GO:0043086	1	90	0.5954	0.732551	Gh_A01G0231.1	http://amigo.geneontology.org/cgi-bin/amigo/term_details?term=GO:0043086
intracellular signal transduction	Gene Ontology	GO:0035556	5	522	0.597785	0.734912	Gh_D11G0701.1|Gh_D11G0703.1|Gh_D10G1869.1|Gh_A10G1756.1|Gh_D02G0070.1	http://amigo.geneontology.org/cgi-bin/amigo/term_details?term=GO:0035556
multi-organism reproductive process	Gene Ontology	GO:0044703	3	310	0.599589	0.736558	Gh_D10G1829.1|Gh_D09G0931.1|Gh_A01G0253.1	http://amigo.geneontology.org/cgi-bin/amigo/term_details?term=GO:0044703
system development	Gene Ontology	GO:0048731	16	1668	0.600389	0.736968	Gh_D08G1998.1|Gh_D09G0949.1|Gh_D11G0681.1|Gh_A01G0246.1|Gh_D09G0931.1|Gh_D02G0070.1|Gh_D02G0097.1|Gh_D10G1829.1|Gh_D11G0671.1|Gh_D09G0950.1|Gh_D10G1828.1|Gh_D11G0704.1|Gh_D08G1976.1|Gh_D08G1992.1|Gh_D10G1825.1|Gh_D08G1981.1	http://amigo.geneontology.org/cgi-bin/amigo/term_details?term=GO:0048731
meristem development	Gene Ontology	GO:0048507	2	203	0.603095	0.739492	Gh_D09G0949.1|Gh_D08G1976.1	http://amigo.geneontology.org/cgi-bin/amigo/term_details?term=GO:0048507
GTPase activity	Gene Ontology	GO:0003924	1	92	0.60338	0.739492	Gh_D09G0931.1	http://amigo.geneontology.org/cgi-bin/amigo/term_details?term=GO:0003924
single-organism carbohydrate catabolic process	Gene Ontology	GO:0044724	1	93	0.607311	0.743733	Gh_D11G0689.1	http://amigo.geneontology.org/cgi-bin/amigo/term_details?term=GO:0044724
glucan biosynthetic process	Gene Ontology	GO:0009250	1	94	0.611203	0.746764	Gh_D10G1890.1	http://amigo.geneontology.org/cgi-bin/amigo/term_details?term=GO:0009250
regulation of cellular component size	Gene Ontology	GO:0032535	1	94	0.611203	0.746764	Gh_D02G0085.1	http://amigo.geneontology.org/cgi-bin/amigo/term_details?term=GO:0032535
regulation of anatomical structure size	Gene Ontology	GO:0090066	1	94	0.611203	0.746764	Gh_D02G0085.1	http://amigo.geneontology.org/cgi-bin/amigo/term_details?term=GO:0090066
chloroplast thylakoid	Gene Ontology	GO:0009534	4	425	0.614432	0.749464	Gh_D11G0678.1|Gh_D09G0955.1|Gh_A01G0249.1|Gh_D11G0710.1	http://amigo.geneontology.org/cgi-bin/amigo/term_details?term=GO:0009534
sulfur compound biosynthetic process	Gene Ontology	GO:0044272	1	95	0.615057	0.749464	Gh_A01G0224.1	http://amigo.geneontology.org/cgi-bin/amigo/term_details?term=GO:0044272
pectin catabolic process	Gene Ontology	GO:0045490	1	95	0.615057	0.749464	Gh_A01G0226.1	http://amigo.geneontology.org/cgi-bin/amigo/term_details?term=GO:0045490
single-organism carbohydrate metabolic process	Gene Ontology	GO:0044723	5	533	0.616016	0.749464	Gh_A01G0229.1|Gh_D11G0674.1|Gh_D10G1890.1|Gh_D08G1981.1|Gh_D11G0689.1	http://amigo.geneontology.org/cgi-bin/amigo/term_details?term=GO:0044723
phosphorelay signal transduction system	Gene Ontology	GO:0000160	2	208	0.616209	0.749464	Gh_D11G0703.1|Gh_D10G1869.1	http://amigo.geneontology.org/cgi-bin/amigo/term_details?term=GO:0000160
plastid thylakoid	Gene Ontology	GO:0031976	4	426	0.616257	0.749464	Gh_D11G0678.1|Gh_D09G0955.1|Gh_A01G0249.1|Gh_D11G0710.1	http://amigo.geneontology.org/cgi-bin/amigo/term_details?term=GO:0031976
transferase activity, transferring acyl groups other than amino-acyl groups	Gene Ontology	GO:0016747	3	319	0.618743	0.750912	Gh_D08G2002.1|Gh_D10G1890.1|Gh_D02G0082.1	http://amigo.geneontology.org/cgi-bin/amigo/term_details?term=GO:0016747
serine-type endopeptidase activity	Gene Ontology	GO:0004252	1	96	0.618873	0.750912	Gh_D11G0710.1	http://amigo.geneontology.org/cgi-bin/amigo/term_details?term=GO:0004252
nucleobase-containing compound transport	Gene Ontology	GO:0015931	1	96	0.618873	0.750912	Gh_D02G0061.1	http://amigo.geneontology.org/cgi-bin/amigo/term_details?term=GO:0015931
purine-containing compound metabolic process	Gene Ontology	GO:0072521	2	210	0.621361	0.753353	Gh_D11G0689.1|Gh_D10G1833.1	http://amigo.geneontology.org/cgi-bin/amigo/term_details?term=GO:0072521
actin binding	Gene Ontology	GO:0003779	1	97	0.622651	0.754338	Gh_D02G0085.1	http://amigo.geneontology.org/cgi-bin/amigo/term_details?term=GO:0003779
intrinsic component of plasma membrane	Gene Ontology	GO:0031226	3	322	0.624989	0.756591	Gh_D10G1831.1|Gh_D10G2040.1|Gh_A10G1766.1	http://amigo.geneontology.org/cgi-bin/amigo/term_details?term=GO:0031226
macromolecule biosynthetic process	Gene Ontology	GO:0009059	32	3348	0.629297	0.760404	Gh_D10G1838.1|Gh_D08G1976.1|Gh_D08G1998.1|Gh_D10G1869.1|Gh_A10G1758.1|Gh_D11G0694.1|Gh_D09G0953.1|Gh_D02G0082.1|Gh_D09G0950.1|Gh_D10G2048.1|Gh_D09G0943.1|Gh_A10G1767.1|Gh_D10G2045.1|Gh_D09G0956.1|Gh_D02G0061.1|Gh_D10G2046.1|Gh_D09G0949.1|Gh_D10G1877.1|Gh_D02G0078.1|Gh_D10G1890.1|Gh_D02G0097.1|Gh_D09G0936.1|Gh_D09G0944.1|Gh_A10G1755.1|Gh_D09G0947.1|Gh_D08G1979.1|Gh_D09G0954.1|Gh_A10G1772.1|Gh_D09G…	http://amigo.geneontology.org/cgi-bin/amigo/term_details?term=GO:0009059
negative regulation of multicellular organismal process	Gene Ontology	GO:0051241	1	99	0.630096	0.760404	Gh_D09G0950.1	http://amigo.geneontology.org/cgi-bin/amigo/term_details?term=GO:0051241
O-acyltransferase activity	Gene Ontology	GO:0008374	1	99	0.630096	0.760404	Gh_D10G1890.1	http://amigo.geneontology.org/cgi-bin/amigo/term_details?term=GO:0008374
oligosaccharide metabolic process	Gene Ontology	GO:0009311	1	99	0.630096	0.760404	Gh_D08G1981.1	http://amigo.geneontology.org/cgi-bin/amigo/term_details?term=GO:0009311
cellular developmental process	Gene Ontology	GO:0048869	8	862	0.630706	0.760404	Gh_D11G0674.1|Gh_D09G0949.1|Gh_D08G1976.1|Gh_D09G0960.1|Gh_D09G0931.1|Gh_D08G1998.1|Gh_D09G0956.1|Gh_D11G0694.1	http://amigo.geneontology.org/cgi-bin/amigo/term_details?term=GO:0048869
chromosomal part	Gene Ontology	GO:0044427	2	214	0.631506	0.760404	Gh_D09G0949.1|Gh_D08G1979.1	http://amigo.geneontology.org/cgi-bin/amigo/term_details?term=GO:0044427
plant epidermis development	Gene Ontology	GO:0090558	2	214	0.631506	0.760404	Gh_D08G1998.1|Gh_D09G0956.1	http://amigo.geneontology.org/cgi-bin/amigo/term_details?term=GO:0090558
negative regulation of molecular function	Gene Ontology	GO:0044092	1	101	0.637394	0.766327	Gh_A01G0231.1	http://amigo.geneontology.org/cgi-bin/amigo/term_details?term=GO:0044092
nuclear envelope	Gene Ontology	GO:0005635	1	101	0.637394	0.766327	Gh_D02G0087.1	http://amigo.geneontology.org/cgi-bin/amigo/term_details?term=GO:0005635
shoot system development	Gene Ontology	GO:0048367	7	762	0.638953	0.767061	Gh_D09G0949.1|Gh_D08G1976.1|Gh_A01G0246.1|Gh_D02G0097.1|Gh_D11G0671.1|Gh_D09G0950.1|Gh_D08G1981.1	http://amigo.geneontology.org/cgi-bin/amigo/term_details?term=GO:0048367
endopeptidase activity	Gene Ontology	GO:0004175	2	217	0.638975	0.767061	Gh_D11G0685.1|Gh_D11G0710.1	http://amigo.geneontology.org/cgi-bin/amigo/term_details?term=GO:0004175
mitotic nuclear division	Gene Ontology	GO:0007067	1	102	0.640989	0.767686	Gh_D11G0690.1	http://amigo.geneontology.org/cgi-bin/amigo/term_details?term=GO:0007067
chromatin binding	Gene Ontology	GO:0003682	1	102	0.640989	0.767686	Gh_D09G0947.1	http://amigo.geneontology.org/cgi-bin/amigo/term_details?term=GO:0003682
ribose phosphate metabolic process	Gene Ontology	GO:0019693	2	218	0.641438	0.767686	Gh_D11G0689.1|Gh_D10G1833.1	http://amigo.geneontology.org/cgi-bin/amigo/term_details?term=GO:0019693
nucleoside metabolic process	Gene Ontology	GO:0009116	2	218	0.641438	0.767686	Gh_D11G0689.1|Gh_D10G1833.1	http://amigo.geneontology.org/cgi-bin/amigo/term_details?term=GO:0009116
flower development	Gene Ontology	GO:0009908	4	441	0.64299	0.767712	Gh_D11G0671.1|Gh_D09G0949.1|Gh_D09G0950.1|Gh_D08G1981.1	http://amigo.geneontology.org/cgi-bin/amigo/term_details?term=GO:0009908
multi-multicellular organism process	Gene Ontology	GO:0044706	2	219	0.643888	0.767712	Gh_D10G1829.1|Gh_A01G0253.1	http://amigo.geneontology.org/cgi-bin/amigo/term_details?term=GO:0044706
peptidyl-amino acid modification	Gene Ontology	GO:0018193	2	219	0.643888	0.767712	Gh_D09G0949.1|Gh_A10G1756.1	http://amigo.geneontology.org/cgi-bin/amigo/term_details?term=GO:0018193
regulation of cellular component organization	Gene Ontology	GO:0051128	2	219	0.643888	0.767712	Gh_D10G1840.1|Gh_D02G0085.1	http://amigo.geneontology.org/cgi-bin/amigo/term_details?term=GO:0051128
pollination	Gene Ontology	GO:0009856	2	219	0.643888	0.767712	Gh_D10G1829.1|Gh_A01G0253.1	http://amigo.geneontology.org/cgi-bin/amigo/term_details?term=GO:0009856
sexual reproduction	Gene Ontology	GO:0019953	1	103	0.644548	0.767921	Gh_D09G0931.1	http://amigo.geneontology.org/cgi-bin/amigo/term_details?term=GO:0019953
cytoskeletal part	Gene Ontology	GO:0044430	2	220	0.646324	0.769342	Gh_D09G0960.1|Gh_D11G0690.1	http://amigo.geneontology.org/cgi-bin/amigo/term_details?term=GO:0044430
pyridine nucleotide metabolic process	Gene Ontology	GO:0019362	1	104	0.648073	0.769342	Gh_D11G0689.1	http://amigo.geneontology.org/cgi-bin/amigo/term_details?term=GO:0019362
nicotinamide nucleotide metabolic process	Gene Ontology	GO:0046496	1	104	0.648073	0.769342	Gh_D11G0689.1	http://amigo.geneontology.org/cgi-bin/amigo/term_details?term=GO:0046496
response to UV	Gene Ontology	GO:0009411	1	104	0.648073	0.769342	Gh_D10G1838.1	http://amigo.geneontology.org/cgi-bin/amigo/term_details?term=GO:0009411
regulation of biosynthetic process	Gene Ontology	GO:0009889	23	2447	0.648174	0.769342	Gh_D08G1976.1|Gh_D08G1998.1|Gh_D10G1869.1|Gh_D11G0694.1|Gh_D09G0953.1|Gh_D02G0082.1|Gh_D09G0950.1|Gh_D10G2048.1|Gh_D09G0943.1|Gh_D10G1881.1|Gh_D10G1880.1|Gh_D10G1882.1|Gh_D09G0956.1|Gh_D09G0949.1|Gh_D10G1877.1|Gh_D02G0078.1|Gh_D11G0674.1|Gh_D09G0944.1|Gh_D09G0947.1|Gh_D08G1979.1|Gh_D09G0954.1|Gh_A10G1752.1|Gh_D08G1974.1	http://amigo.geneontology.org/cgi-bin/amigo/term_details?term=GO:0009889
regulation of growth	Gene Ontology	GO:0040008	2	221	0.648748	0.769445	Gh_A01G0246.1|Gh_D02G0070.1	http://amigo.geneontology.org/cgi-bin/amigo/term_details?term=GO:0040008
nucleobase-containing compound metabolic process	Gene Ontology	GO:0006139	34	3583	0.649271	0.769489	Gh_D08G2003.1|Gh_D02G0084.1|Gh_D08G1998.1|Gh_D10G1869.1|Gh_A01G0250.1|Gh_D08G1976.1|Gh_D11G0694.1|Gh_D08G1997.1|Gh_D02G0082.1|Gh_D09G0953.1|Gh_D09G0950.1|Gh_D10G2048.1|Gh_D09G0943.1|Gh_D11G0689.1|Gh_D02G0089.1|Gh_D08G1982.1|Gh_D09G0956.1|Gh_A10G1772.1|Gh_D10G2046.1|Gh_D09G0949.1|Gh_D11G0681.1|Gh_D10G1877.1|Gh_D02G0078.1|Gh_D09G0931.1|Gh_D09G0932.1|Gh_A10G1768.1|Gh_D09G0944.1|Gh_D09G0947.1|Gh_D08G…	http://amigo.geneontology.org/cgi-bin/amigo/term_details?term=GO:0006139
DNA recombination	Gene Ontology	GO:0006310	1	106	0.655018	0.775137	Gh_A01G0250.1	http://amigo.geneontology.org/cgi-bin/amigo/term_details?term=GO:0006310
negative regulation of developmental process	Gene Ontology	GO:0051093	1	106	0.655018	0.775137	Gh_D09G0950.1	http://amigo.geneontology.org/cgi-bin/amigo/term_details?term=GO:0051093
transcription factor activity, transcription factor binding	Gene Ontology	GO:0000989	2	224	0.65594	0.775648	Gh_D11G0694.1|Gh_D02G0082.1	http://amigo.geneontology.org/cgi-bin/amigo/term_details?term=GO:0000989
reproductive shoot system development	Gene Ontology	GO:0090567	4	452	0.661806	0.780856	Gh_D11G0671.1|Gh_D09G0949.1|Gh_D09G0950.1|Gh_D08G1981.1	http://amigo.geneontology.org/cgi-bin/amigo/term_details?term=GO:0090567
phospholipid binding	Gene Ontology	GO:0005543	1	108	0.661826	0.780856	Gh_D10G1894.1	http://amigo.geneontology.org/cgi-bin/amigo/term_details?term=GO:0005543
response to carbohydrate	Gene Ontology	GO:0009743	1	108	0.661826	0.780856	Gh_D09G0932.1	http://amigo.geneontology.org/cgi-bin/amigo/term_details?term=GO:0009743
heterocycle biosynthetic process	Gene Ontology	GO:0018130	25	2674	0.66298	0.781635	Gh_D08G1976.1|Gh_D08G1998.1|Gh_D10G1869.1|Gh_D11G0694.1|Gh_D09G0953.1|Gh_D02G0082.1|Gh_D09G0950.1|Gh_D10G2048.1|Gh_D09G0943.1|Gh_D09G0956.1|Gh_A10G1772.1|Gh_D10G2046.1|Gh_D09G0949.1|Gh_D10G2034.1|Gh_D10G1877.1|Gh_D02G0078.1|Gh_D10G2037.1|Gh_D09G0944.1|Gh_D09G0947.1|Gh_D08G1979.1|Gh_D09G0954.1|Gh_A10G1763.1|Gh_A10G1752.1|Gh_D08G1974.1|Gh_D10G1872.1	http://amigo.geneontology.org/cgi-bin/amigo/term_details?term=GO:0018130
small molecule biosynthetic process	Gene Ontology	GO:0044283	5	564	0.664711	0.783091	Gh_D02G0076.1|Gh_A01G0237.1|Gh_D10G1845.1|Gh_D11G0714.1|Gh_D11G0689.1	http://amigo.geneontology.org/cgi-bin/amigo/term_details?term=GO:0044283
response to nitrogen compound	Gene Ontology	GO:1901698	2	230	0.669971	0.788113	Gh_D10G1828.1|Gh_D08G1984.1	http://amigo.geneontology.org/cgi-bin/amigo/term_details?term=GO:1901698
transcription factor activity, protein binding	Gene Ontology	GO:0000988	2	230	0.669971	0.788113	Gh_D11G0694.1|Gh_D02G0082.1	http://amigo.geneontology.org/cgi-bin/amigo/term_details?term=GO:0000988
heterocycle catabolic process	Gene Ontology	GO:0046700	1	111	0.671788	0.789663	Gh_D09G0953.1	http://amigo.geneontology.org/cgi-bin/amigo/term_details?term=GO:0046700
regulation of response to stimulus	Gene Ontology	GO:0048583	4	459	0.673427	0.791001	Gh_D09G0949.1|Gh_D11G0703.1|Gh_D10G1840.1|Gh_D08G1981.1	http://amigo.geneontology.org/cgi-bin/amigo/term_details?term=GO:0048583
carbohydrate transport	Gene Ontology	GO:0008643	1	112	0.675043	0.791723	Gh_A01G0240.1	http://amigo.geneontology.org/cgi-bin/amigo/term_details?term=GO:0008643
animal organ development	Gene Ontology	GO:0048513	3	349	0.678024	0.793802	Gh_D11G0704.1|Gh_D08G1981.1|Gh_D02G0097.1	http://amigo.geneontology.org/cgi-bin/amigo/term_details?term=GO:0048513
pyridine-containing compound metabolic process	Gene Ontology	GO:0072524	1	113	0.678266	0.793802	Gh_D11G0689.1	http://amigo.geneontology.org/cgi-bin/amigo/term_details?term=GO:0072524
negative regulation of cellular process	Gene Ontology	GO:0048523	4	462	0.678322	0.793802	Gh_D09G0954.1|Gh_D09G0947.1|Gh_D02G0085.1|Gh_D08G1979.1	http://amigo.geneontology.org/cgi-bin/amigo/term_details?term=GO:0048523
trans-Golgi network	Gene Ontology	GO:0005802	2	235	0.681308	0.794895	Gh_D10G1890.1|Gh_A10G1751.1	http://amigo.geneontology.org/cgi-bin/amigo/term_details?term=GO:0005802
viral process	Gene Ontology	GO:0016032	1	114	0.681457	0.794895	Gh_D02G0088.1	http://amigo.geneontology.org/cgi-bin/amigo/term_details?term=GO:0016032
cellular nitrogen compound catabolic process	Gene Ontology	GO:0044270	1	114	0.681457	0.794895	Gh_D09G0953.1	http://amigo.geneontology.org/cgi-bin/amigo/term_details?term=GO:0044270
multicellular organism development	Gene Ontology	GO:0007275	22	2387	0.681769	0.794895	Gh_D08G1976.1|Gh_D08G1998.1|Gh_D09G0950.1|Gh_D09G0943.1|Gh_D11G0671.1|Gh_D08G1992.1|Gh_D08G1981.1|Gh_D09G0949.1|Gh_D11G0681.1|Gh_A01G0246.1|Gh_D02G0078.1|Gh_D09G0931.1|Gh_D10G1829.1|Gh_D10G1828.1|Gh_D11G0704.1|Gh_D10G1825.1|Gh_D02G0070.1|Gh_D02G0097.1|Gh_D09G0963.1|Gh_D11G0690.1|Gh_D10G1888.1|Gh_D10G1845.1	http://amigo.geneontology.org/cgi-bin/amigo/term_details?term=GO:0007275
biological regulation	Gene Ontology	GO:0065007	50	5286	0.685273	0.79833	Gh_D08G1976.1|Gh_A10G1751.1|Gh_D02G0085.1|Gh_D09G0949.1|Gh_D08G1998.1|Gh_D10G1869.1|Gh_D10G1834.1|Gh_D11G0701.1|Gh_D02G0083.1|Gh_D11G0694.1|Gh_D09G0953.1|Gh_D02G0082.1|Gh_D10G2047.1|Gh_D09G0944.1|Gh_D09G0950.1|Gh_D10G1825.1|Gh_D09G0943.1|Gh_D10G1881.1|Gh_A10G1756.1|Gh_D10G1880.1|Gh_D10G1882.1|Gh_D10G1874.1|Gh_D10G1893.1|Gh_D09G0956.1|Gh_D08G1981.1|Gh_D10G1831.1|Gh_D10G1877.1|Gh_D09G0931.1|Gh_D10G…	http://amigo.geneontology.org/cgi-bin/amigo/term_details?term=GO:0065007
negative regulation of macromolecule metabolic process	Gene Ontology	GO:0010605	3	354	0.687214	0.79833	Gh_D09G0954.1|Gh_D09G0947.1|Gh_D08G1979.1	http://amigo.geneontology.org/cgi-bin/amigo/term_details?term=GO:0010605
iron-sulfur cluster binding	Gene Ontology	GO:0051536	1	116	0.687746	0.79833	Gh_D11G0677.1	http://amigo.geneontology.org/cgi-bin/amigo/term_details?term=GO:0051536
dioxygenase activity	Gene Ontology	GO:0051213	1	116	0.687746	0.79833	Gh_A01G0237.1	http://amigo.geneontology.org/cgi-bin/amigo/term_details?term=GO:0051213
plant-type cell wall organization	Gene Ontology	GO:0009664	1	116	0.687746	0.79833	Gh_D10G1890.1	http://amigo.geneontology.org/cgi-bin/amigo/term_details?term=GO:0009664
metal cluster binding	Gene Ontology	GO:0051540	1	116	0.687746	0.79833	Gh_D11G0677.1	http://amigo.geneontology.org/cgi-bin/amigo/term_details?term=GO:0051540
regulation of multicellular organismal development	Gene Ontology	GO:2000026	3	355	0.689029	0.799233	Gh_D08G1992.1|Gh_D09G0931.1|Gh_D09G0950.1	http://amigo.geneontology.org/cgi-bin/amigo/term_details?term=GO:2000026
nucleoplasm part	Gene Ontology	GO:0044451	2	240	0.692326	0.801881	Gh_D09G0949.1|Gh_D09G0931.1	http://amigo.geneontology.org/cgi-bin/amigo/term_details?term=GO:0044451
regulation of biological process	Gene Ontology	GO:0050789	43	4585	0.695186	0.804157	Gh_D08G1976.1|Gh_A10G1751.1|Gh_D02G0085.1|Gh_D08G1998.1|Gh_D10G1869.1|Gh_D09G0933.1|Gh_D02G0083.1|Gh_D11G0694.1|Gh_D09G0953.1|Gh_D02G0082.1|Gh_D10G1877.1|Gh_D10G1840.1|Gh_D09G0950.1|Gh_D10G1825.1|Gh_D09G0943.1|Gh_D10G1881.1|Gh_A10G1756.1|Gh_D10G1880.1|Gh_D10G1882.1|Gh_D10G1874.1|Gh_D10G1893.1|Gh_D09G0956.1|Gh_D08G1981.1|Gh_D09G0949.1|Gh_D09G0931.1|Gh_D10G2048.1|Gh_D02G0077.1|Gh_D02G0078.1|Gh_D11G…	http://amigo.geneontology.org/cgi-bin/amigo/term_details?term=GO:0050789
mitochondrion	Gene Ontology	GO:0005739	29	3138	0.69634	0.804157	Gh_D09G0961.1|Gh_D10G1839.1|Gh_D02G0069.1|Gh_A01G0227.1|Gh_D08G1994.1|Gh_A01G0252.1|Gh_D09G0948.1|Gh_D11G0689.1|Gh_A01G0234.1|Gh_D11G0710.1|Gh_D08G1982.1|Gh_D10G1830.1|Gh_D11G0677.1|Gh_D09G0962.1|Gh_D08G1983.1|Gh_D10G1829.1|Gh_D09G0932.1|Gh_D11G0705.1|Gh_D11G0686.1|Gh_A10G1755.1|Gh_D09G0946.1|Gh_A01G0241.1|Gh_D09G0939.1|Gh_D08G2001.1|Gh_D02G0088.1|Gh_D09G0941.1|Gh_D08G1975.1|Gh_D10G1872.1|Gh_D11G…	http://amigo.geneontology.org/cgi-bin/amigo/term_details?term=GO:0005739
DNA repair	Gene Ontology	GO:0006281	2	242	0.696645	0.804157	Gh_A01G0250.1|Gh_D09G0949.1	http://amigo.geneontology.org/cgi-bin/amigo/term_details?term=GO:0006281
response to chitin	Gene Ontology	GO:0010200	1	119	0.696947	0.804157	Gh_D08G1984.1	http://amigo.geneontology.org/cgi-bin/amigo/term_details?term=GO:0010200
response to starvation	Gene Ontology	GO:0042594	1	119	0.696947	0.804157	Gh_D10G1833.1	http://amigo.geneontology.org/cgi-bin/amigo/term_details?term=GO:0042594
regulation of biological quality	Gene Ontology	GO:0065008	10	1134	0.697343	0.804157	Gh_A10G1773.1|Gh_A01G0246.1|Gh_D10G1825.1|Gh_D10G2047.1|Gh_D02G0085.1|Gh_D10G1828.1|Gh_D10G1834.1|Gh_D11G0701.1|Gh_A01G0243.1|Gh_D10G1831.1	http://amigo.geneontology.org/cgi-bin/amigo/term_details?term=GO:0065008
regulation of organelle organization	Gene Ontology	GO:0033043	1	120	0.699953	0.806579	Gh_D02G0085.1	http://amigo.geneontology.org/cgi-bin/amigo/term_details?term=GO:0033043
isomerase activity	Gene Ontology	GO:0016853	2	245	0.70303	0.809534	Gh_D09G0946.1|Gh_D08G2001.1	http://amigo.geneontology.org/cgi-bin/amigo/term_details?term=GO:0016853
protein heterodimerization activity	Gene Ontology	GO:0046982	1	123	0.708796	0.81558	Gh_D08G1979.1	http://amigo.geneontology.org/cgi-bin/amigo/term_details?term=GO:0046982
meiotic cell cycle	Gene Ontology	GO:0051321	1	124	0.711685	0.818309	Gh_D09G0956.1	http://amigo.geneontology.org/cgi-bin/amigo/term_details?term=GO:0051321
GTP binding	Gene Ontology	GO:0005525	2	250	0.713422	0.818771	Gh_D09G0931.1|Gh_D10G1833.1	http://amigo.geneontology.org/cgi-bin/amigo/term_details?term=GO:0005525
lyase activity	Gene Ontology	GO:0016829	3	369	0.713608	0.818771	Gh_D10G1879.1|Gh_D11G0714.1|Gh_A01G0227.1	http://amigo.geneontology.org/cgi-bin/amigo/term_details?term=GO:0016829
regulation of flower development	Gene Ontology	GO:0009909	1	125	0.714546	0.818771	Gh_D09G0950.1	http://amigo.geneontology.org/cgi-bin/amigo/term_details?term=GO:0009909
regulation of cellular biosynthetic process	Gene Ontology	GO:0031326	22	2433	0.715265	0.818771	Gh_D08G1976.1|Gh_D08G1998.1|Gh_D10G1869.1|Gh_D11G0694.1|Gh_D09G0953.1|Gh_D02G0082.1|Gh_D09G0950.1|Gh_D10G2048.1|Gh_D09G0943.1|Gh_D10G1881.1|Gh_D10G1880.1|Gh_D10G1882.1|Gh_D09G0956.1|Gh_D09G0949.1|Gh_D10G1877.1|Gh_D02G0078.1|Gh_D09G0944.1|Gh_D09G0947.1|Gh_D08G1979.1|Gh_D09G0954.1|Gh_A10G1752.1|Gh_D08G1974.1	http://amigo.geneontology.org/cgi-bin/amigo/term_details?term=GO:0031326
carbohydrate catabolic process	Gene Ontology	GO:0016052	2	251	0.715464	0.818771	Gh_A01G0226.1|Gh_D11G0689.1	http://amigo.geneontology.org/cgi-bin/amigo/term_details?term=GO:0016052
protein folding	Gene Ontology	GO:0006457	2	251	0.715464	0.818771	Gh_A01G0228.1|Gh_D02G0088.1	http://amigo.geneontology.org/cgi-bin/amigo/term_details?term=GO:0006457
hydrolase activity	Gene Ontology	GO:0016787	25	2750	0.7162	0.818771	Gh_D11G0692.1|Gh_D11G0685.1|Gh_D09G0938.1|Gh_D10G1834.1|Gh_A01G0250.1|Gh_D09G0953.1|Gh_D11G0710.1|Gh_D08G1982.1|Gh_D08G1981.1|Gh_D09G0949.1|Gh_D10G2034.1|Gh_D09G0931.1|Gh_D10G2037.1|Gh_D08G2006.1|Gh_D11G0674.1|Gh_D10G1828.1|Gh_D08G1988.1|Gh_D09G0947.1|Gh_D10G1842.1|Gh_D10G1833.1|Gh_A10G1763.1|Gh_A01G0226.1|Gh_A10G1753.1|Gh_D08G2000.1|Gh_D10G2049.1	http://amigo.geneontology.org/cgi-bin/amigo/term_details?term=GO:0016787
single-multicellular organism process	Gene Ontology	GO:0044707	22	2436	0.717378	0.818771	Gh_D08G1976.1|Gh_D08G1998.1|Gh_D09G0950.1|Gh_D09G0943.1|Gh_D11G0671.1|Gh_D08G1992.1|Gh_D08G1981.1|Gh_D09G0949.1|Gh_D11G0681.1|Gh_A01G0246.1|Gh_D02G0078.1|Gh_D09G0931.1|Gh_D10G1829.1|Gh_D10G1828.1|Gh_D11G0704.1|Gh_D10G1825.1|Gh_D02G0070.1|Gh_D02G0097.1|Gh_D09G0963.1|Gh_D11G0690.1|Gh_D10G1888.1|Gh_D10G1845.1	http://amigo.geneontology.org/cgi-bin/amigo/term_details?term=GO:0044707
transferase activity, transferring alkyl or aryl (other than methyl) groups	Gene Ontology	GO:0016765	1	126	0.717379	0.818771	Gh_D10G1884.1	http://amigo.geneontology.org/cgi-bin/amigo/term_details?term=GO:0016765
nucleic acid-templated transcription	Gene Ontology	GO:0097659	21	2331	0.717784	0.818771	Gh_D10G2046.1|Gh_D09G0949.1|Gh_D09G0953.1|Gh_D08G1976.1|Gh_D10G1877.1|Gh_D02G0078.1|Gh_D08G1979.1|Gh_D09G0954.1|Gh_D10G2048.1|Gh_D11G0694.1|Gh_D08G1998.1|Gh_D09G0943.1|Gh_A10G1752.1|Gh_D10G1869.1|Gh_D09G0947.1|Gh_D08G1974.1|Gh_D09G0950.1|Gh_D09G0956.1|Gh_D09G0944.1|Gh_A10G1772.1|Gh_D02G0082.1	http://amigo.geneontology.org/cgi-bin/amigo/term_details?term=GO:0097659
transcription, DNA-templated	Gene Ontology	GO:0006351	21	2331	0.717784	0.818771	Gh_D10G2046.1|Gh_D09G0949.1|Gh_D09G0953.1|Gh_D08G1976.1|Gh_D10G1877.1|Gh_D02G0078.1|Gh_D08G1979.1|Gh_D09G0954.1|Gh_D10G2048.1|Gh_D11G0694.1|Gh_D08G1998.1|Gh_D09G0943.1|Gh_A10G1752.1|Gh_D10G1869.1|Gh_D09G0947.1|Gh_D08G1974.1|Gh_D09G0950.1|Gh_D09G0956.1|Gh_D09G0944.1|Gh_A10G1772.1|Gh_D02G0082.1	http://amigo.geneontology.org/cgi-bin/amigo/term_details?term=GO:0006351
RNA biosynthetic process	Gene Ontology	GO:0032774	21	2334	0.719927	0.820324	Gh_D10G2046.1|Gh_D09G0949.1|Gh_D09G0953.1|Gh_D08G1976.1|Gh_D10G1877.1|Gh_D02G0078.1|Gh_D08G1979.1|Gh_D09G0954.1|Gh_D10G2048.1|Gh_D11G0694.1|Gh_D08G1998.1|Gh_D09G0943.1|Gh_A10G1752.1|Gh_D10G1869.1|Gh_D09G0947.1|Gh_D08G1974.1|Gh_D09G0950.1|Gh_D09G0956.1|Gh_D09G0944.1|Gh_A10G1772.1|Gh_D02G0082.1	http://amigo.geneontology.org/cgi-bin/amigo/term_details?term=GO:0032774
ATP metabolic process	Gene Ontology	GO:0046034	1	127	0.720184	0.820324	Gh_D11G0689.1	http://amigo.geneontology.org/cgi-bin/amigo/term_details?term=GO:0046034
seed germination	Gene Ontology	GO:0009845	1	129	0.72571	0.825662	Gh_D08G1992.1	http://amigo.geneontology.org/cgi-bin/amigo/term_details?term=GO:0009845
response to temperature stimulus	Gene Ontology	GO:0009266	4	493	0.725914	0.825662	Gh_D10G1894.1|Gh_A10G1768.1|Gh_D10G1884.1|Gh_D02G0088.1	http://amigo.geneontology.org/cgi-bin/amigo/term_details?term=GO:0009266
plant-type vacuole	Gene Ontology	GO:0000325	1	130	0.728432	0.827092	Gh_D11G0674.1	http://amigo.geneontology.org/cgi-bin/amigo/term_details?term=GO:0000325
aromatic compound catabolic process	Gene Ontology	GO:0019439	1	130	0.728432	0.827092	Gh_D09G0953.1	http://amigo.geneontology.org/cgi-bin/amigo/term_details?term=GO:0019439
cellular macromolecule biosynthetic process	Gene Ontology	GO:0034645	30	3294	0.728741	0.827092	Gh_D10G1838.1|Gh_D08G1976.1|Gh_D08G1998.1|Gh_D10G1869.1|Gh_A10G1758.1|Gh_D11G0694.1|Gh_D09G0953.1|Gh_D02G0082.1|Gh_D09G0950.1|Gh_D10G2048.1|Gh_D09G0943.1|Gh_D10G2045.1|Gh_D09G0956.1|Gh_D02G0061.1|Gh_D10G2046.1|Gh_D09G0949.1|Gh_D10G1877.1|Gh_D02G0078.1|Gh_D10G1890.1|Gh_D02G0097.1|Gh_D09G0936.1|Gh_D09G0944.1|Gh_A10G1755.1|Gh_D09G0947.1|Gh_D08G1979.1|Gh_D09G0954.1|Gh_A10G1772.1|Gh_D09G0935.1|Gh_A10G…	http://amigo.geneontology.org/cgi-bin/amigo/term_details?term=GO:0034645
cellular response to DNA damage stimulus	Gene Ontology	GO:0006974	2	259	0.731362	0.829472	Gh_A01G0250.1|Gh_D09G0949.1	http://amigo.geneontology.org/cgi-bin/amigo/term_details?term=GO:0006974
purine ribonucleoside triphosphate metabolic process	Gene Ontology	GO:0009205	1	132	0.733796	0.830445	Gh_D11G0689.1	http://amigo.geneontology.org/cgi-bin/amigo/term_details?term=GO:0009205
organic hydroxy compound biosynthetic process	Gene Ontology	GO:1901617	1	132	0.733796	0.830445	Gh_D08G1998.1	http://amigo.geneontology.org/cgi-bin/amigo/term_details?term=GO:1901617
pigment biosynthetic process	Gene Ontology	GO:0046148	1	132	0.733796	0.830445	Gh_D09G0946.1	http://amigo.geneontology.org/cgi-bin/amigo/term_details?term=GO:0046148
cell redox homeostasis	Gene Ontology	GO:0045454	1	133	0.736438	0.831	Gh_D10G1825.1	http://amigo.geneontology.org/cgi-bin/amigo/term_details?term=GO:0045454
purine nucleoside triphosphate metabolic process	Gene Ontology	GO:0009144	1	133	0.736438	0.831	Gh_D11G0689.1	http://amigo.geneontology.org/cgi-bin/amigo/term_details?term=GO:0009144
symbiosis, encompassing mutualism through parasitism	Gene Ontology	GO:0044403	1	133	0.736438	0.831	Gh_D02G0088.1	http://amigo.geneontology.org/cgi-bin/amigo/term_details?term=GO:0044403
ligase activity	Gene Ontology	GO:0016874	3	384	0.738257	0.831	Gh_D10G1821.1|Gh_D10G1872.1|Gh_D10G1888.1	http://amigo.geneontology.org/cgi-bin/amigo/term_details?term=GO:0016874
multicellular organismal process	Gene Ontology	GO:0032501	23	2573	0.738674	0.831	Gh_D08G1976.1|Gh_D08G1998.1|Gh_D09G0950.1|Gh_D09G0943.1|Gh_A01G0253.1|Gh_D11G0671.1|Gh_D08G1992.1|Gh_D08G1981.1|Gh_D09G0949.1|Gh_D11G0681.1|Gh_A01G0246.1|Gh_D02G0078.1|Gh_D09G0931.1|Gh_D10G1829.1|Gh_D10G1828.1|Gh_D11G0704.1|Gh_D10G1825.1|Gh_D02G0070.1|Gh_D02G0097.1|Gh_D09G0963.1|Gh_D11G0690.1|Gh_D10G1888.1|Gh_D10G1845.1	http://amigo.geneontology.org/cgi-bin/amigo/term_details?term=GO:0032501
transcription factor activity, transcription factor recruiting	Gene Ontology	GO:0001134	1	134	0.739055	0.831	Gh_D11G0694.1	http://amigo.geneontology.org/cgi-bin/amigo/term_details?term=GO:0001134
programmed cell death	Gene Ontology	GO:0012501	1	134	0.739055	0.831	Gh_D09G0950.1	http://amigo.geneontology.org/cgi-bin/amigo/term_details?term=GO:0012501
transcription factor activity, RNA polymerase II transcription factor recruiting	Gene Ontology	GO:0001135	1	134	0.739055	0.831	Gh_D11G0694.1	http://amigo.geneontology.org/cgi-bin/amigo/term_details?term=GO:0001135
negative regulation of metabolic process	Gene Ontology	GO:0009892	3	386	0.741414	0.831	Gh_D09G0954.1|Gh_D09G0947.1|Gh_D08G1979.1	http://amigo.geneontology.org/cgi-bin/amigo/term_details?term=GO:0009892
organic cyclic compound catabolic process	Gene Ontology	GO:1901361	1	135	0.741645	0.831	Gh_D09G0953.1	http://amigo.geneontology.org/cgi-bin/amigo/term_details?term=GO:1901361
regulation of gene expression, epigenetic	Gene Ontology	GO:0040029	1	135	0.741645	0.831	Gh_D08G1979.1	http://amigo.geneontology.org/cgi-bin/amigo/term_details?term=GO:0040029
lipid transport	Gene Ontology	GO:0006869	1	135	0.741645	0.831	Gh_D08G2006.1	http://amigo.geneontology.org/cgi-bin/amigo/term_details?term=GO:0006869
interspecies interaction between organisms	Gene Ontology	GO:0044419	1	135	0.741645	0.831	Gh_D02G0088.1	http://amigo.geneontology.org/cgi-bin/amigo/term_details?term=GO:0044419
multi-organism cellular process	Gene Ontology	GO:0044764	1	135	0.741645	0.831	Gh_D02G0088.1	http://amigo.geneontology.org/cgi-bin/amigo/term_details?term=GO:0044764
chromosome	Gene Ontology	GO:0005694	2	265	0.742788	0.831691	Gh_D09G0949.1|Gh_D08G1979.1	http://amigo.geneontology.org/cgi-bin/amigo/term_details?term=GO:0005694
defense response to other organism	Gene Ontology	GO:0098542	7	849	0.744536	0.833058	Gh_D09G0949.1|Gh_D11G0703.1|Gh_D10G1884.1|Gh_D11G0689.1|Gh_A01G0253.1|Gh_D10G1840.1|Gh_D09G0953.1	http://amigo.geneontology.org/cgi-bin/amigo/term_details?term=GO:0098542
plant-type cell wall biogenesis	Gene Ontology	GO:0009832	1	137	0.746749	0.834366	Gh_D10G1890.1	http://amigo.geneontology.org/cgi-bin/amigo/term_details?term=GO:0009832
nucleic acid binding	Gene Ontology	GO:0003676	29	3220	0.747181	0.834366	Gh_D08G1976.1|Gh_D02G0084.1|Gh_D08G1998.1|Gh_A01G0250.1|Gh_A10G1758.1|Gh_D11G0694.1|Gh_D08G1997.1|Gh_D10G2043.1|Gh_D09G0953.1|Gh_D09G0950.1|Gh_D09G0943.1|Gh_A01G0238.1|Gh_D11G0689.1|Gh_D08G1982.1|Gh_A10G1771.1|Gh_D09G0956.1|Gh_D11G0681.1|Gh_D10G1877.1|Gh_D02G0078.1|Gh_D09G0931.1|Gh_D10G1829.1|Gh_A10G1768.1|Gh_D09G0944.1|Gh_D08G1979.1|Gh_D11G0706.1|Gh_D02G0097.1|Gh_A10G1752.1|Gh_D08G1974.1|Gh_A01G…	http://amigo.geneontology.org/cgi-bin/amigo/term_details?term=GO:0003676
guanyl ribonucleotide binding	Gene Ontology	GO:0032561	2	268	0.748343	0.834366	Gh_D09G0931.1|Gh_D10G1833.1	http://amigo.geneontology.org/cgi-bin/amigo/term_details?term=GO:0032561
guanyl nucleotide binding	Gene Ontology	GO:0019001	2	268	0.748343	0.834366	Gh_D09G0931.1|Gh_D10G1833.1	http://amigo.geneontology.org/cgi-bin/amigo/term_details?term=GO:0019001
nucleotide metabolic process	Gene Ontology	GO:0009117	2	268	0.748343	0.834366	Gh_D11G0689.1|Gh_D10G1833.1	http://amigo.geneontology.org/cgi-bin/amigo/term_details?term=GO:0009117
single-organism intracellular transport	Gene Ontology	GO:1902582	1	138	0.749263	0.834802	Gh_D02G0061.1	http://amigo.geneontology.org/cgi-bin/amigo/term_details?term=GO:1902582
regulation of post-embryonic development	Gene Ontology	GO:0048580	2	269	0.750172	0.835227	Gh_D08G1992.1|Gh_D09G0950.1	http://amigo.geneontology.org/cgi-bin/amigo/term_details?term=GO:0048580
nucleoside phosphate metabolic process	Gene Ontology	GO:0006753	2	270	0.751989	0.836661	Gh_D11G0689.1|Gh_D10G1833.1	http://amigo.geneontology.org/cgi-bin/amigo/term_details?term=GO:0006753
glycosyl compound metabolic process	Gene Ontology	GO:1901657	2	271	0.753796	0.837371	Gh_D11G0689.1|Gh_D10G1833.1	http://amigo.geneontology.org/cgi-bin/amigo/term_details?term=GO:1901657
cellular polysaccharide biosynthetic process	Gene Ontology	GO:0033692	1	140	0.754217	0.837371	Gh_D10G1890.1	http://amigo.geneontology.org/cgi-bin/amigo/term_details?term=GO:0033692
carbon-oxygen lyase activity	Gene Ontology	GO:0016835	1	140	0.754217	0.837371	Gh_A01G0227.1	http://amigo.geneontology.org/cgi-bin/amigo/term_details?term=GO:0016835
organonitrogen compound catabolic process	Gene Ontology	GO:1901565	1	141	0.756657	0.838939	Gh_D10G1879.1	http://amigo.geneontology.org/cgi-bin/amigo/term_details?term=GO:1901565
ribonucleoside triphosphate metabolic process	Gene Ontology	GO:0009199	1	142	0.759073	0.838939	Gh_D11G0689.1	http://amigo.geneontology.org/cgi-bin/amigo/term_details?term=GO:0009199
post-embryonic organ development	Gene Ontology	GO:0048569	1	142	0.759073	0.838939	Gh_D08G1981.1	http://amigo.geneontology.org/cgi-bin/amigo/term_details?term=GO:0048569
alpha-amino acid biosynthetic process	Gene Ontology	GO:1901607	1	142	0.759073	0.838939	Gh_D02G0076.1	http://amigo.geneontology.org/cgi-bin/amigo/term_details?term=GO:1901607
response to other organism	Gene Ontology	GO:0051707	9	1088	0.759766	0.838939	Gh_D09G0949.1|Gh_D11G0703.1|Gh_D10G1878.1|Gh_D10G1884.1|Gh_D11G0689.1|Gh_D10G1893.1|Gh_A01G0253.1|Gh_D10G1840.1|Gh_D09G0953.1	http://amigo.geneontology.org/cgi-bin/amigo/term_details?term=GO:0051707
response to external biotic stimulus	Gene Ontology	GO:0043207	9	1088	0.759766	0.838939	Gh_D09G0949.1|Gh_D11G0703.1|Gh_D10G1878.1|Gh_D10G1884.1|Gh_D11G0689.1|Gh_D10G1893.1|Gh_A01G0253.1|Gh_D10G1840.1|Gh_D09G0953.1	http://amigo.geneontology.org/cgi-bin/amigo/term_details?term=GO:0043207
regulation of developmental process	Gene Ontology	GO:0050793	4	518	0.760342	0.838939	Gh_D08G1976.1|Gh_D08G1992.1|Gh_D09G0931.1|Gh_D09G0950.1	http://amigo.geneontology.org/cgi-bin/amigo/term_details?term=GO:0050793
root development	Gene Ontology	GO:0048364	3	399	0.761203	0.838939	Gh_D02G0097.1|Gh_D10G1828.1|Gh_A01G0246.1	http://amigo.geneontology.org/cgi-bin/amigo/term_details?term=GO:0048364
seedling development	Gene Ontology	GO:0090351	1	143	0.761465	0.838939	Gh_D08G1992.1	http://amigo.geneontology.org/cgi-bin/amigo/term_details?term=GO:0090351
S-adenosylmethionine-dependent methyltransferase activity	Gene Ontology	GO:0008757	1	143	0.761465	0.838939	Gh_D10G2048.1	http://amigo.geneontology.org/cgi-bin/amigo/term_details?term=GO:0008757
post-embryonic morphogenesis	Gene Ontology	GO:0009886	1	143	0.761465	0.838939	Gh_D08G1981.1	http://amigo.geneontology.org/cgi-bin/amigo/term_details?term=GO:0009886
regulation of multicellular organismal process	Gene Ontology	GO:0051239	3	400	0.762673	0.839684	Gh_D08G1992.1|Gh_D09G0931.1|Gh_D09G0950.1	http://amigo.geneontology.org/cgi-bin/amigo/term_details?term=GO:0051239
single-organism cellular localization	Gene Ontology	GO:1902580	1	144	0.763834	0.840125	Gh_D02G0061.1	http://amigo.geneontology.org/cgi-bin/amigo/term_details?term=GO:1902580
root system development	Gene Ontology	GO:0022622	3	401	0.764137	0.840125	Gh_D02G0097.1|Gh_D10G1828.1|Gh_A01G0246.1	http://amigo.geneontology.org/cgi-bin/amigo/term_details?term=GO:0022622
chromosome organization	Gene Ontology	GO:0051276	3	402	0.765592	0.841141	Gh_D09G0949.1|Gh_D09G0947.1|Gh_D08G1979.1	http://amigo.geneontology.org/cgi-bin/amigo/term_details?term=GO:0051276
vegetative to reproductive phase transition of meristem	Gene Ontology	GO:0010228	1	147	0.7708	0.8447	Gh_D08G1992.1	http://amigo.geneontology.org/cgi-bin/amigo/term_details?term=GO:0010228
gene silencing	Gene Ontology	GO:0016458	1	147	0.7708	0.8447	Gh_D08G1979.1	http://amigo.geneontology.org/cgi-bin/amigo/term_details?term=GO:0016458
nucleoside triphosphate metabolic process	Gene Ontology	GO:0009141	1	147	0.7708	0.8447	Gh_D11G0689.1	http://amigo.geneontology.org/cgi-bin/amigo/term_details?term=GO:0009141
anatomical structure morphogenesis	Gene Ontology	GO:0009653	6	760	0.770969	0.8447	Gh_D08G1976.1|Gh_D02G0097.1|Gh_D11G0674.1|Gh_D11G0704.1|Gh_D09G0956.1|Gh_D08G1981.1	http://amigo.geneontology.org/cgi-bin/amigo/term_details?term=GO:0009653
cofactor binding	Gene Ontology	GO:0048037	3	408	0.774175	0.847625	Gh_D11G0689.1|Gh_D10G1879.1|Gh_D02G0069.1	http://amigo.geneontology.org/cgi-bin/amigo/term_details?term=GO:0048037
translation factor activity, RNA binding	Gene Ontology	GO:0008135	1	149	0.77533	0.848302	Gh_D09G0931.1	http://amigo.geneontology.org/cgi-bin/amigo/term_details?term=GO:0008135
multi-organism process	Gene Ontology	GO:0051704	12	1441	0.776924	0.849459	Gh_D09G0949.1|Gh_D11G0703.1|Gh_D10G1878.1|Gh_D09G0953.1|Gh_D09G0931.1|Gh_D10G1884.1|Gh_D11G0689.1|Gh_A01G0253.1|Gh_D10G1829.1|Gh_D10G1893.1|Gh_D02G0088.1|Gh_D10G1840.1	http://amigo.geneontology.org/cgi-bin/amigo/term_details?term=GO:0051704
carboxylic ester hydrolase activity	Gene Ontology	GO:0052689	2	285	0.777915	0.849954	Gh_A01G0226.1|Gh_D11G0692.1	http://amigo.geneontology.org/cgi-bin/amigo/term_details?term=GO:0052689
cell division	Gene Ontology	GO:0051301	2	286	0.779556	0.850806	Gh_D09G0956.1|Gh_D11G0690.1	http://amigo.geneontology.org/cgi-bin/amigo/term_details?term=GO:0051301
transcription factor activity, RNA polymerase II transcription factor binding	Gene Ontology	GO:0001076	1	151	0.779771	0.850806	Gh_D11G0694.1	http://amigo.geneontology.org/cgi-bin/amigo/term_details?term=GO:0001076
purine nucleoside monophosphate metabolic process	Gene Ontology	GO:0009126	1	152	0.781958	0.852016	Gh_D11G0689.1	http://amigo.geneontology.org/cgi-bin/amigo/term_details?term=GO:0009126
purine ribonucleoside monophosphate metabolic process	Gene Ontology	GO:0009167	1	152	0.781958	0.852016	Gh_D11G0689.1	http://amigo.geneontology.org/cgi-bin/amigo/term_details?term=GO:0009167
phyllome development	Gene Ontology	GO:0048827	3	415	0.783862	0.852932	Gh_D11G0671.1|Gh_A01G0246.1|Gh_D02G0097.1	http://amigo.geneontology.org/cgi-bin/amigo/term_details?term=GO:0048827
regulation of cell cycle	Gene Ontology	GO:0051726	1	153	0.784124	0.852932	Gh_D09G0956.1	http://amigo.geneontology.org/cgi-bin/amigo/term_details?term=GO:0051726
cytoskeleton	Gene Ontology	GO:0005856	2	289	0.784417	0.852932	Gh_D09G0960.1|Gh_D11G0690.1	http://amigo.geneontology.org/cgi-bin/amigo/term_details?term=GO:0005856
leaf development	Gene Ontology	GO:0048366	2	290	0.786016	0.853771	Gh_A01G0246.1|Gh_D02G0097.1	http://amigo.geneontology.org/cgi-bin/amigo/term_details?term=GO:0048366
floral whorl development	Gene Ontology	GO:0048438	1	154	0.786268	0.853771	Gh_D11G0671.1	http://amigo.geneontology.org/cgi-bin/amigo/term_details?term=GO:0048438
pollen tube development	Gene Ontology	GO:0048868	1	156	0.790494	0.857556	Gh_D10G1829.1	http://amigo.geneontology.org/cgi-bin/amigo/term_details?term=GO:0048868
negative regulation of biological process	Gene Ontology	GO:0048519	5	663	0.791928	0.857556	Gh_D09G0954.1|Gh_D09G0947.1|Gh_D09G0950.1|Gh_D02G0085.1|Gh_D08G1979.1	http://amigo.geneontology.org/cgi-bin/amigo/term_details?term=GO:0048519
regulation of nucleic acid-templated transcription	Gene Ontology	GO:1903506	19	2229	0.792475	0.857556	Gh_D09G0949.1|Gh_D09G0953.1|Gh_D09G0947.1|Gh_D10G1877.1|Gh_D02G0078.1|Gh_D08G1979.1|Gh_D09G0954.1|Gh_D11G0694.1|Gh_D08G1998.1|Gh_D09G0943.1|Gh_A10G1752.1|Gh_D09G0950.1|Gh_D10G1869.1|Gh_D10G2048.1|Gh_D08G1974.1|Gh_D08G1976.1|Gh_D09G0956.1|Gh_D09G0944.1|Gh_D02G0082.1	http://amigo.geneontology.org/cgi-bin/amigo/term_details?term=GO:1903506
regulation of RNA biosynthetic process	Gene Ontology	GO:2001141	19	2229	0.792475	0.857556	Gh_D09G0949.1|Gh_D09G0953.1|Gh_D09G0947.1|Gh_D10G1877.1|Gh_D02G0078.1|Gh_D08G1979.1|Gh_D09G0954.1|Gh_D11G0694.1|Gh_D08G1998.1|Gh_D09G0943.1|Gh_A10G1752.1|Gh_D09G0950.1|Gh_D10G1869.1|Gh_D10G2048.1|Gh_D08G1974.1|Gh_D08G1976.1|Gh_D09G0956.1|Gh_D09G0944.1|Gh_D02G0082.1	http://amigo.geneontology.org/cgi-bin/amigo/term_details?term=GO:2001141
regulation of transcription, DNA-templated	Gene Ontology	GO:0006355	19	2229	0.792475	0.857556	Gh_D09G0949.1|Gh_D09G0953.1|Gh_D09G0947.1|Gh_D10G1877.1|Gh_D02G0078.1|Gh_D08G1979.1|Gh_D09G0954.1|Gh_D11G0694.1|Gh_D08G1998.1|Gh_D09G0943.1|Gh_A10G1752.1|Gh_D09G0950.1|Gh_D10G1869.1|Gh_D10G2048.1|Gh_D08G1974.1|Gh_D08G1976.1|Gh_D09G0956.1|Gh_D09G0944.1|Gh_D02G0082.1	http://amigo.geneontology.org/cgi-bin/amigo/term_details?term=GO:0006355
response to biotic stimulus	Gene Ontology	GO:0009607	9	1126	0.793202	0.857556	Gh_D09G0949.1|Gh_D11G0703.1|Gh_D10G1878.1|Gh_D10G1884.1|Gh_D11G0689.1|Gh_D10G1893.1|Gh_A01G0253.1|Gh_D10G1840.1|Gh_D09G0953.1	http://amigo.geneontology.org/cgi-bin/amigo/term_details?term=GO:0009607
lipid localization	Gene Ontology	GO:0010876	1	158	0.794636	0.857556	Gh_D08G2006.1	http://amigo.geneontology.org/cgi-bin/amigo/term_details?term=GO:0010876
serine-type peptidase activity	Gene Ontology	GO:0008236	1	158	0.794636	0.857556	Gh_D11G0710.1	http://amigo.geneontology.org/cgi-bin/amigo/term_details?term=GO:0008236
serine hydrolase activity	Gene Ontology	GO:0017171	1	158	0.794636	0.857556	Gh_D11G0710.1	http://amigo.geneontology.org/cgi-bin/amigo/term_details?term=GO:0017171
response to lipid	Gene Ontology	GO:0033993	5	668	0.797213	0.85975	Gh_D08G1992.1|Gh_A10G1756.1|Gh_D02G0082.1|Gh_D08G1981.1|Gh_A10G1751.1	http://amigo.geneontology.org/cgi-bin/amigo/term_details?term=GO:0033993
pigment metabolic process	Gene Ontology	GO:0042440	1	160	0.798696	0.860762	Gh_D09G0946.1	http://amigo.geneontology.org/cgi-bin/amigo/term_details?term=GO:0042440
nucleoplasm	Gene Ontology	GO:0005654	2	300	0.801444	0.863136	Gh_D09G0949.1|Gh_D09G0931.1	http://amigo.geneontology.org/cgi-bin/amigo/term_details?term=GO:0005654
anatomical structure formation involved in morphogenesis	Gene Ontology	GO:0048646	1	162	0.802676	0.863287	Gh_D11G0704.1	http://amigo.geneontology.org/cgi-bin/amigo/term_details?term=GO:0048646
regulation of shoot system development	Gene Ontology	GO:0048831	1	162	0.802676	0.863287	Gh_D09G0950.1	http://amigo.geneontology.org/cgi-bin/amigo/term_details?term=GO:0048831
regulation of RNA metabolic process	Gene Ontology	GO:0051252	19	2253	0.806849	0.867184	Gh_D09G0949.1|Gh_D09G0953.1|Gh_D09G0947.1|Gh_D10G1877.1|Gh_D02G0078.1|Gh_D08G1979.1|Gh_D09G0954.1|Gh_D11G0694.1|Gh_D08G1998.1|Gh_D09G0943.1|Gh_A10G1752.1|Gh_D09G0950.1|Gh_D10G1869.1|Gh_D10G2048.1|Gh_D08G1974.1|Gh_D08G1976.1|Gh_D09G0956.1|Gh_D09G0944.1|Gh_D02G0082.1	http://amigo.geneontology.org/cgi-bin/amigo/term_details?term=GO:0051252
nucleotidyltransferase activity	Gene Ontology	GO:0016779	1	166	0.810404	0.870339	Gh_D10G2051.1	http://amigo.geneontology.org/cgi-bin/amigo/term_details?term=GO:0016779
plasma membrane part	Gene Ontology	GO:0044459	3	436	0.810885	0.870339	Gh_D10G1831.1|Gh_D10G2040.1|Gh_A10G1766.1	http://amigo.geneontology.org/cgi-bin/amigo/term_details?term=GO:0044459
polysaccharide catabolic process	Gene Ontology	GO:0000272	1	167	0.812288	0.870662	Gh_A01G0226.1	http://amigo.geneontology.org/cgi-bin/amigo/term_details?term=GO:0000272
ribonucleoside monophosphate metabolic process	Gene Ontology	GO:0009161	1	168	0.814153	0.872071	Gh_D11G0689.1	http://amigo.geneontology.org/cgi-bin/amigo/term_details?term=GO:0009161
growth	Gene Ontology	GO:0040007	4	565	0.815892	0.872866	Gh_D11G0674.1|Gh_D10G1845.1|Gh_A01G0246.1|Gh_D02G0070.1	http://amigo.geneontology.org/cgi-bin/amigo/term_details?term=GO:0040007
polysaccharide biosynthetic process	Gene Ontology	GO:0000271	1	169	0.816	0.872866	Gh_D10G1890.1	http://amigo.geneontology.org/cgi-bin/amigo/term_details?term=GO:0000271
nuclear division	Gene Ontology	GO:0000280	1	170	0.817829	0.873641	Gh_D11G0690.1	http://amigo.geneontology.org/cgi-bin/amigo/term_details?term=GO:0000280
ethylene-activated signaling pathway	Gene Ontology	GO:0009873	1	170	0.817829	0.873641	Gh_D11G0703.1	http://amigo.geneontology.org/cgi-bin/amigo/term_details?term=GO:0009873
establishment of protein localization to organelle	Gene Ontology	GO:0072594	1	171	0.81964	0.874984	Gh_D02G0088.1	http://amigo.geneontology.org/cgi-bin/amigo/term_details?term=GO:0072594
nucleoside monophosphate metabolic process	Gene Ontology	GO:0009123	1	174	0.824965	0.879481	Gh_D11G0689.1	http://amigo.geneontology.org/cgi-bin/amigo/term_details?term=GO:0009123
cell death	Gene Ontology	GO:0008219	1	174	0.824965	0.879481	Gh_D09G0950.1	http://amigo.geneontology.org/cgi-bin/amigo/term_details?term=GO:0008219
response to heat	Gene Ontology	GO:0009408	1	176	0.828428	0.882395	Gh_D10G1894.1	http://amigo.geneontology.org/cgi-bin/amigo/term_details?term=GO:0009408
defense response	Gene Ontology	GO:0006952	11	1401	0.829054	0.882395	Gh_D09G0949.1|Gh_D10G1884.1|Gh_D09G0950.1|Gh_D09G0953.1|Gh_D11G0703.1|Gh_D11G0689.1|Gh_A01G0253.1|Gh_D11G0671.1|Gh_D02G0094.1|Gh_D10G1840.1|Gh_D02G0093.1	http://amigo.geneontology.org/cgi-bin/amigo/term_details?term=GO:0006952
nucleobase-containing small molecule metabolic process	Gene Ontology	GO:0055086	2	320	0.829373	0.882395	Gh_D11G0689.1|Gh_D10G1833.1	http://amigo.geneontology.org/cgi-bin/amigo/term_details?term=GO:0055086
enzyme regulator activity	Gene Ontology	GO:0030234	2	321	0.830673	0.883183	Gh_D09G0933.1|Gh_A01G0231.1	http://amigo.geneontology.org/cgi-bin/amigo/term_details?term=GO:0030234
regulation of nucleobase-containing compound metabolic process	Gene Ontology	GO:0019219	19	2297	0.831361	0.883218	Gh_D09G0949.1|Gh_D09G0953.1|Gh_D09G0947.1|Gh_D10G1877.1|Gh_D02G0078.1|Gh_D08G1979.1|Gh_D09G0954.1|Gh_D11G0694.1|Gh_D08G1998.1|Gh_D09G0943.1|Gh_A10G1752.1|Gh_D09G0950.1|Gh_D10G1869.1|Gh_D10G2048.1|Gh_D08G1974.1|Gh_D08G1976.1|Gh_D09G0956.1|Gh_D09G0944.1|Gh_D02G0082.1	http://amigo.geneontology.org/cgi-bin/amigo/term_details?term=GO:0019219
cellular response to abiotic stimulus	Gene Ontology	GO:0071214	1	178	0.831822	0.883218	Gh_D08G1991.1	http://amigo.geneontology.org/cgi-bin/amigo/term_details?term=GO:0071214
enzyme inhibitor activity	Gene Ontology	GO:0004857	1	179	0.833494	0.883579	Gh_A01G0231.1	http://amigo.geneontology.org/cgi-bin/amigo/term_details?term=GO:0004857
protein targeting	Gene Ontology	GO:0006605	1	179	0.833494	0.883579	Gh_D02G0088.1	http://amigo.geneontology.org/cgi-bin/amigo/term_details?term=GO:0006605
nucleobase-containing compound biosynthetic process	Gene Ontology	GO:0034654	21	2521	0.833839	0.883579	Gh_D10G2046.1|Gh_D09G0949.1|Gh_D09G0953.1|Gh_D08G1976.1|Gh_D10G1877.1|Gh_D02G0078.1|Gh_D08G1979.1|Gh_D09G0954.1|Gh_D10G2048.1|Gh_D11G0694.1|Gh_D08G1998.1|Gh_D09G0943.1|Gh_A10G1752.1|Gh_D10G1869.1|Gh_D09G0947.1|Gh_D08G1974.1|Gh_D09G0950.1|Gh_D09G0956.1|Gh_D09G0944.1|Gh_A10G1772.1|Gh_D02G0082.1	http://amigo.geneontology.org/cgi-bin/amigo/term_details?term=GO:0034654
mitotic cell cycle process	Gene Ontology	GO:1903047	1	181	0.836789	0.886111	Gh_D11G0690.1	http://amigo.geneontology.org/cgi-bin/amigo/term_details?term=GO:1903047
sulfur compound metabolic process	Gene Ontology	GO:0006790	2	327	0.838283	0.887099	Gh_A01G0224.1|Gh_D10G1884.1	http://amigo.geneontology.org/cgi-bin/amigo/term_details?term=GO:0006790
cellular carbohydrate biosynthetic process	Gene Ontology	GO:0034637	1	184	0.84161	0.889849	Gh_D10G1890.1	http://amigo.geneontology.org/cgi-bin/amigo/term_details?term=GO:0034637
extracellular region	Gene Ontology	GO:0005576	22	2647	0.842008	0.889849	Gh_D02G0064.1|Gh_D08G1996.1|Gh_D02G0082.1|Gh_D10G1882.1|Gh_D10G1873.1|Gh_D08G1995.1|Gh_D10G1881.1|Gh_D02G0063.1|Gh_D10G1880.1|Gh_A10G1754.1|Gh_D08G1985.1|Gh_D10G2047.1|Gh_D08G1972.1|Gh_D02G0093.1|Gh_D08G1986.1|Gh_D02G0094.1|Gh_A10G1773.1|Gh_D09G0963.1|Gh_A01G0226.1|Gh_A01G0231.1|Gh_D10G1845.1|Gh_D08G2000.1	http://amigo.geneontology.org/cgi-bin/amigo/term_details?term=GO:0005576
cell morphogenesis	Gene Ontology	GO:0000902	2	331	0.843184	0.889903	Gh_D11G0674.1|Gh_D09G0956.1	http://amigo.geneontology.org/cgi-bin/amigo/term_details?term=GO:0000902
RNA polymerase II transcription factor activity, sequence-specific DNA binding	Gene Ontology	GO:0000981	1	185	0.843185	0.889903	Gh_D11G0694.1	http://amigo.geneontology.org/cgi-bin/amigo/term_details?term=GO:0000981
organic hydroxy compound metabolic process	Gene Ontology	GO:1901615	1	186	0.844744	0.8908	Gh_D08G1998.1	http://amigo.geneontology.org/cgi-bin/amigo/term_details?term=GO:1901615
regulation of cellular metabolic process	Gene Ontology	GO:0031323	22	2654	0.845324	0.8908	Gh_D08G1976.1|Gh_D08G1998.1|Gh_D10G1869.1|Gh_D11G0694.1|Gh_D09G0953.1|Gh_D02G0082.1|Gh_D09G0950.1|Gh_D10G2048.1|Gh_D09G0943.1|Gh_D10G1881.1|Gh_D10G1880.1|Gh_D10G1882.1|Gh_D09G0956.1|Gh_D09G0949.1|Gh_D10G1877.1|Gh_D02G0078.1|Gh_D09G0944.1|Gh_D09G0947.1|Gh_D08G1979.1|Gh_D09G0954.1|Gh_A10G1752.1|Gh_D08G1974.1	http://amigo.geneontology.org/cgi-bin/amigo/term_details?term=GO:0031323
glucan metabolic process	Gene Ontology	GO:0044042	1	187	0.846288	0.8908	Gh_D10G1890.1	http://amigo.geneontology.org/cgi-bin/amigo/term_details?term=GO:0044042
cellular glucan metabolic process	Gene Ontology	GO:0006073	1	187	0.846288	0.8908	Gh_D10G1890.1	http://amigo.geneontology.org/cgi-bin/amigo/term_details?term=GO:0006073
Golgi membrane	Gene Ontology	GO:0000139	2	336	0.849122	0.893188	Gh_A01G0243.1|Gh_D09G0945.1	http://amigo.geneontology.org/cgi-bin/amigo/term_details?term=GO:0000139
cell morphogenesis involved in differentiation	Gene Ontology	GO:0000904	1	191	0.852313	0.895949	Gh_D09G0956.1	http://amigo.geneontology.org/cgi-bin/amigo/term_details?term=GO:0000904
organic acid biosynthetic process	Gene Ontology	GO:0016053	3	475	0.853538	0.896301	Gh_D02G0076.1|Gh_A01G0237.1|Gh_D11G0714.1	http://amigo.geneontology.org/cgi-bin/amigo/term_details?term=GO:0016053
cellular response to ethylene stimulus	Gene Ontology	GO:0071369	1	192	0.853782	0.896301	Gh_D11G0703.1	http://amigo.geneontology.org/cgi-bin/amigo/term_details?term=GO:0071369
mitotic cell cycle	Gene Ontology	GO:0000278	1	193	0.855236	0.897232	Gh_D11G0690.1	http://amigo.geneontology.org/cgi-bin/amigo/term_details?term=GO:0000278
protein localization to organelle	Gene Ontology	GO:0033365	1	197	0.860912	0.902587	Gh_D02G0088.1	http://amigo.geneontology.org/cgi-bin/amigo/term_details?term=GO:0033365
regulation of signal transduction	Gene Ontology	GO:0009966	1	198	0.862295	0.903439	Gh_D08G1981.1	http://amigo.geneontology.org/cgi-bin/amigo/term_details?term=GO:0009966
regulation of metabolic process	Gene Ontology	GO:0019222	23	2807	0.864546	0.904424	Gh_D08G1976.1|Gh_D08G1998.1|Gh_D10G1869.1|Gh_D11G0694.1|Gh_D09G0953.1|Gh_D02G0082.1|Gh_D09G0950.1|Gh_D10G2048.1|Gh_D09G0943.1|Gh_D10G1881.1|Gh_D10G1880.1|Gh_D10G1882.1|Gh_D09G0956.1|Gh_D09G0949.1|Gh_D10G1877.1|Gh_D02G0078.1|Gh_D11G0674.1|Gh_D09G0944.1|Gh_D09G0947.1|Gh_D08G1979.1|Gh_D09G0954.1|Gh_A10G1752.1|Gh_D08G1974.1	http://amigo.geneontology.org/cgi-bin/amigo/term_details?term=GO:0019222
positive regulation of transcription, DNA-templated	Gene Ontology	GO:0045893	1	201	0.866365	0.904424	Gh_D09G0950.1	http://amigo.geneontology.org/cgi-bin/amigo/term_details?term=GO:0045893
organelle fission	Gene Ontology	GO:0048285	1	201	0.866365	0.904424	Gh_D11G0690.1	http://amigo.geneontology.org/cgi-bin/amigo/term_details?term=GO:0048285
response to red or far red light	Gene Ontology	GO:0009639	1	201	0.866365	0.904424	Gh_A01G0237.1	http://amigo.geneontology.org/cgi-bin/amigo/term_details?term=GO:0009639
positive regulation of RNA biosynthetic process	Gene Ontology	GO:1902680	1	202	0.867695	0.904424	Gh_D09G0950.1	http://amigo.geneontology.org/cgi-bin/amigo/term_details?term=GO:1902680
positive regulation of nucleic acid-templated transcription	Gene Ontology	GO:1903508	1	202	0.867695	0.904424	Gh_D09G0950.1	http://amigo.geneontology.org/cgi-bin/amigo/term_details?term=GO:1903508
regulation of signaling	Gene Ontology	GO:0023051	1	202	0.867695	0.904424	Gh_D08G1981.1	http://amigo.geneontology.org/cgi-bin/amigo/term_details?term=GO:0023051
molecular function regulator	Gene Ontology	GO:0098772	2	353	0.867812	0.904424	Gh_D09G0933.1|Gh_A01G0231.1	http://amigo.geneontology.org/cgi-bin/amigo/term_details?term=GO:0098772
regulation of cell communication	Gene Ontology	GO:0010646	1	204	0.870315	0.90549	Gh_D08G1981.1	http://amigo.geneontology.org/cgi-bin/amigo/term_details?term=GO:0010646
cell wall biogenesis	Gene Ontology	GO:0042546	1	204	0.870315	0.90549	Gh_D10G1890.1	http://amigo.geneontology.org/cgi-bin/amigo/term_details?term=GO:0042546
regulation of cellular macromolecule biosynthetic process	Gene Ontology	GO:2000112	19	2379	0.870867	0.90549	Gh_D09G0949.1|Gh_D09G0953.1|Gh_D09G0947.1|Gh_D10G1877.1|Gh_D02G0078.1|Gh_D08G1979.1|Gh_D09G0954.1|Gh_D11G0694.1|Gh_D08G1998.1|Gh_D09G0943.1|Gh_A10G1752.1|Gh_D09G0950.1|Gh_D10G1869.1|Gh_D10G2048.1|Gh_D08G1974.1|Gh_D08G1976.1|Gh_D09G0956.1|Gh_D09G0944.1|Gh_D02G0082.1	http://amigo.geneontology.org/cgi-bin/amigo/term_details?term=GO:2000112
regulation of macromolecule biosynthetic process	Gene Ontology	GO:0010556	19	2383	0.872596	0.90549	Gh_D09G0949.1|Gh_D09G0953.1|Gh_D09G0947.1|Gh_D10G1877.1|Gh_D02G0078.1|Gh_D08G1979.1|Gh_D09G0954.1|Gh_D11G0694.1|Gh_D08G1998.1|Gh_D09G0943.1|Gh_A10G1752.1|Gh_D09G0950.1|Gh_D10G1869.1|Gh_D10G2048.1|Gh_D08G1974.1|Gh_D08G1976.1|Gh_D09G0956.1|Gh_D09G0944.1|Gh_D02G0082.1	http://amigo.geneontology.org/cgi-bin/amigo/term_details?term=GO:0010556
positive regulation of RNA metabolic process	Gene Ontology	GO:0051254	1	206	0.872883	0.90549	Gh_D09G0950.1	http://amigo.geneontology.org/cgi-bin/amigo/term_details?term=GO:0051254
regulation of catalytic activity	Gene Ontology	GO:0050790	1	206	0.872883	0.90549	Gh_A01G0231.1	http://amigo.geneontology.org/cgi-bin/amigo/term_details?term=GO:0050790
cellular carbohydrate metabolic process	Gene Ontology	GO:0044262	2	358	0.872892	0.90549	Gh_A01G0229.1|Gh_D10G1890.1	http://amigo.geneontology.org/cgi-bin/amigo/term_details?term=GO:0044262
response to abscisic acid	Gene Ontology	GO:0009737	3	497	0.873707	0.90549	Gh_D08G1992.1|Gh_A10G1751.1|Gh_A10G1756.1	http://amigo.geneontology.org/cgi-bin/amigo/term_details?term=GO:0009737
root morphogenesis	Gene Ontology	GO:0010015	1	207	0.874148	0.90549	Gh_D02G0097.1	http://amigo.geneontology.org/cgi-bin/amigo/term_details?term=GO:0010015
response to alcohol	Gene Ontology	GO:0097305	3	498	0.874563	0.90549	Gh_D08G1992.1|Gh_A10G1751.1|Gh_A10G1756.1	http://amigo.geneontology.org/cgi-bin/amigo/term_details?term=GO:0097305
hydrolase activity, acting on ester bonds	Gene Ontology	GO:0016788	6	884	0.87637	0.906539	Gh_D09G0953.1|Gh_D11G0692.1|Gh_D10G1833.1|Gh_A01G0226.1|Gh_A01G0250.1|Gh_D08G1988.1	http://amigo.geneontology.org/cgi-bin/amigo/term_details?term=GO:0016788
endoplasmic reticulum membrane	Gene Ontology	GO:0005789	2	362	0.876827	0.906539	Gh_D02G0083.1|Gh_D10G2050.1	http://amigo.geneontology.org/cgi-bin/amigo/term_details?term=GO:0005789
cellular component morphogenesis	Gene Ontology	GO:0032989	2	363	0.877793	0.906539	Gh_D11G0674.1|Gh_D09G0956.1	http://amigo.geneontology.org/cgi-bin/amigo/term_details?term=GO:0032989
metal ion transmembrane transporter activity	Gene Ontology	GO:0046873	1	210	0.877869	0.906539	Gh_A01G0243.1	http://amigo.geneontology.org/cgi-bin/amigo/term_details?term=GO:0046873
cell growth	Gene Ontology	GO:0016049	2	364	0.878752	0.906858	Gh_D11G0674.1|Gh_D02G0070.1	http://amigo.geneontology.org/cgi-bin/amigo/term_details?term=GO:0016049
nuclear outer membrane-endoplasmic reticulum membrane network	Gene Ontology	GO:0042175	2	366	0.880649	0.908223	Gh_D02G0083.1|Gh_D10G2050.1	http://amigo.geneontology.org/cgi-bin/amigo/term_details?term=GO:0042175
[truncated: 47 more rows]
