# Supplementary material for: Identification of SNPs and Candidate Genes Associated With Salt Tolerance at the Seedling Stage in Cotton (Gossypium hirsutum L.)
Source: Front Plant Sci. 2018 Jul 11;9:1011. doi: 10.3389/fpls.2018.01011 (PMC6050395; doi:10.3389/fpls.2018.01011)
Supplement: Supplementary file 4 [file Table_4.XLSX]

## Sheet: Table S4
Table S4. Annotation and expression of 35 candidate genes on Chromosome D09
Number	Gene ID	Anotation	FPKM of Salt_01h	FPKM of Salt_03h	FPKM of Salt_06h	FPKM of Salt_12h
1	Gh_D09G0931	MEE5, CLO, GFA1 | Ribosomal protein S5/Elongation factor G/III/V family protein	4.00413	4.67994	6.52035	6.94079
2	Gh_D09G0932	Pentatricopeptide repeat (PPR) superfamily protein	0.0740484	0.474965	0.746388	1.27085
3	Gh_D09G0933	Rho GTPase activating protein with PAK-box/P21-Rho-binding domain	0.851483	1.24262	0.936949	0.991762
4	Gh_D09G0934	Protein of unknown function (DUF3049)	0	0.168673	0.247632	0
5	Gh_D09G0935	Ribosomal L28e protein family	18.4713	17.7603	20.5542	11.2708
6	Gh_D09G0936	Ribosomal L28e protein family	0	193.433	0	0
7	Gh_D09G0937	Ribosomal L28e protein family	0.806033	2.30003	4.84573	1.00287
8	Gh_D09G0938	NLP1, ATNLP1, CPA | nitrilase-like protein 1	26.7849	16.9135	11.4067	7.88546
9	Gh_D09G0939	copper ion binding	0	4.59239	1.52729	4.32704
10	Gh_D09G0940	Protein of unknown function, DUF584	18.8943	13.6872	14.253	11.8303
11	Gh_D09G0941	F-box family protein	0	0	0	0
12	Gh_D09G0942	unknown protein	0	0	0	0
13	Gh_D09G0943	anac061, NAC061 | NAC domain containing protein 61	0.682026	2.48684	0.57645	1.53887
14	Gh_D09G0944	Duplicated homeodomain-like superfamily protein	0.927454	1.30105	2.10269	2.10367
15	Gh_D09G0945	ATVAMP714, VAMP714 | vesicle-associated membrane protein 714	0.697585	3.80539	2.84487	2.39741
16	Gh_D09G0946	LYC | lycopene cyclase	0.144906	0.249088	0	0.0725643
17	Gh_D09G0947	OTU-like cysteine protease family protein	26.2322	18.7856	24.3244	22.6972
18	Gh_D09G0948	unknown protein	8.9187	7.77727	8.12	10.3854
19	Gh_D09G0949	ATTIP49A, RIN1 | P-loop containing nucleoside triphosphate hydrolases superfamily protein	1.06489	1.25007	3.61096	3.17802
20	Gh_D09G0950	anac089, NAC089 | NAC domain containing protein 89	0.19788	0.573173	0.503347	0.293284
21	Gh_D09G0951	unknown protein	12.3941	10.2409	13.9034	17.148
22	Gh_D09G0952	unknown protein	1.58843	0	0	0
23	Gh_D09G0953	Polynucleotidyl transferase, ribonuclease H-like superfamily protein	7.10119	5.51373	24.3794	26.4684
24	Gh_D09G0954	ATOFP6, OFP6 | ovate family protein 6	2.0953	0.407546	1.70408	1.443
25	Gh_D09G0955	Protein of unknown function (DUF1279)	217.921	137.912	61.9039	44.0982
26	Gh_D09G0956	E2F1, E2FB, ATE2FB | E2F transcription factor 1	0.361266	0.929688	0.760793	0.996153
27	Gh_D09G0957	Leucine-rich repeat protein kinase family protein	0	0	0	0
28	Gh_D09G0958	Late embryogenesis abundant (LEA) hydroxyproline-rich glycoprotein family	3.10603	4.69927	0.427345	0.532765
29	Gh_D09G0959	Late embryogenesis abundant (LEA) hydroxyproline-rich glycoprotein family	3.9801	9.01347	3.93848	6.81627
30	Gh_D09G0960	ATNEK6, NEK6, IBO1 | NIMA (never in mitosis, gene A)-related 6	1.02992	2.35168	3.12303	2.70403
31	Gh_D09G0961	pentatricopeptide (PPR) repeat-containing protein	0.266111	0	0.660497	1.19303
32	Gh_D09G0962	PDE247, CLB19 | Tetratricopeptide repeat (TPR)-like superfamily protein	0	0.303026	0.790412	0.914191
33	Gh_D09G0963	Leucine-rich repeat protein kinase family protein	2.91345	4.27399	2.7406	3.08937
34	Gh_D09G0964	Aluminium activated malate transporter family protein	0	0	0.129271	0
35	Gh_D09G0965	Aluminium activated malate transporter family protein	0	0	0	0
