# Supplementary material for: Identification of SNPs and Candidate Genes Associated With Salt Tolerance at the Seedling Stage in Cotton (Gossypium hirsutum L.)
Source: Front Plant Sci. 2018 Jul 11;9:1011. doi: 10.3389/fpls.2018.01011 (PMC6050395; doi:10.3389/fpls.2018.01011)
Supplement: Supplementary file 6 [file Table_6.XLSX]

## Sheet: Table S6
Table S6. List of five salt-tolerant and five salt-sensitive upland cotton cultivars
Number	Salt-tolerant varieties	RSR (%)	Number	Salt-sensitive varieties	RSR (%)
S1	Pengze70	24.5	T1	Zhongwu1038	84.3
S2	Shannmian10	24.9	T2	CCRI20	79
S3	Lumianyan35	24.28	T3	Zhongkang5	86.57
S4	Jiwu2833	24.5	T4	Litai8	92.06
S5	Xinluzao38	24.47	T5	Zhongwu3385	74
